# Supplementary material for: Dissecting the expression landscape of RNA-binding proteins in human cancers
Source: Genome Biol. 2014 Jan 10;15(1):R14. doi: 10.1186/gb-2014-15-1-r14 (PMC4053825; doi:10.1186/gb-2014-15-1-r14)
Supplement: Additional file 2: Table S1 — Expression values for transcripts from HBM data for RBPs, lncRNAs, miRNAs and transcription factors. The statistical analysis compares the expression levels of RBPs and TFs for various tissues. Included are log-fold changes in expression levels for RBPs across nine cancers and P values from t-tests comparing tumor and tumor-matched normal cancer samples. Additionally the statistical significance for interaction and expression/variation classifications are shown. [file gb-2014-15-1-r14-S2.xlsx]

## Sheet: RBP
ensemblid	adipose	adrenal	brain	breast	colon	heart	kidney	liver	lung	lymphnode	ovary	prostate	skeletalmuscle	testes	thyroid	whiteblood
ENST00000330854	0	0	12.2767	0.72176	2.37043	243.498	12.9822	0	0	0	46.0444	37.4529	45.8959	113.941	65.802	16.0902
ENST00000337018	20.0968	0	48.1855	0	0	0	0	0	0	0	26.1627	0	15.6559	1010.83	0	0
ENST00000452918	44.0314	51.9215	12.8036	18.5781	126.945	56.028	243.739	75.9403	48.0309	215.218	0	144.134	75.478	0	72.721	53.2457
ENST00000456085	5.83236	26.2054	17.8206	19.925	15.0669	53.178	37.9473	11.3154	10.2559	23.0554	70.1926	41.1756	13.2551	93.4852	82.9503	4.73018
ENST00000225388	6.14344	7.79763	10.5519	7.49428	8.26937	4.84586	9.99508	6.61441	11.8995	17.5996	13.1192	7.14104	5.37188	8.5825	8.63457	12.1151
ENST00000395474	98.5256	21.7368	480.056	99.755	102.266	0	2.89586	10.4629	213.419	24.3268	265.92	344.507	167.844	50.8109	68.6315	37.3869
ENST00000429900	0	4.19235	0	0	0.496437	0	3.94068	0	0	1.9897	17.5954	0	0	1.29854	3.06262	0
ENST00000488572	0	0	0.7013	0	0	7.53509	7.565	1.69935	4.56878	2.50443	0	0	0	0	0	0
ENST00000462064	0	4.45054	0.221903	0	2.62174	0	2.95704	0	0	9.2639	4.30254	0	2.27929	0	8.12934	1.5673
ENST00000489684	0	0	23.9696	0	0	0	0	0	57.9338	128.041	49.8554	17.4165	21.8545	0	22.7545	0
ENST00000473238	0	0	0.0324665	0	0	0	3.01361	0	0	0	0	3.10207	0	0	139.252	8.328
ENST00000438660	0	3.78543	0	0	12.2253	0	1.22314	44.0237	0	40.3447	6.7796	0.878165	0	25.836	18.62	24.0545
ENST00000415265	0.60448	0	0	153.288	16.4052	67.2312	32.4706	0	85.298	57.4369	0	85.457	40.6711	0	0	52.1388
ENST00000452875	207.211	0	0	149.283	0	50.2746	0	0	0	0	4.0294	0	24.6002	0	20.0922	6.9895
ENST00000420783	0	31.6688	1.9244	4.71243	5.3779	0	133.674	21.7452	59.0405	3.56127	46.7426	127.362	76.643	9.82388	31.4372	25.6955
ENST00000471162	72.6253	0	1.91247	37.5911	0	0	56.719	0	0	0	0	46.8764	34.6563	25.5266	2.22121	0
ENST00000472878	1.61305	0	0	0	0	0	0	0	0	0	0	0	0	0	0	0
ENST00000419837	5.2194	37.7132	12.4958	0	13.5802	11.0194	20.8037	9.42438	32.6517	17.6807	61.8986	43.014	10.7145	59.1984	72.595	32.002
ENST00000461687	13.2544	1.01782	0	0	0	0	0	0	0	0	0	0	19.3106	0	0	28.6398
ENST00000489427	0	33.1927	0.186302	0	0	0	14.8474	0	8.1041	0	5.13825	0	0	7.20826	0	0
ENST00000491365	1.35102	7.86541	6.07113	1.79827	0.7172	3.47809	0.66011	0	0	0	1.76767	0.296754	0	0.80277	1.44572	0
ENST00000498023	129.337	108.48	21.0455	41.4341	134.605	210.926	184.814	58.5464	100.069	174.936	156.713	127.058	11.3157	37.825	41.8651	14.7705
ENST00000492780	23.6583	11.2488	7.99413	13.0917	5.34695	9.85152	10.3156	7.61993	7.49752	7.68749	11.9697	10.6174	3.10771	4.84755	7.28433	2.73421
ENST00000226798	98.7943	116.824	68.4086	104.279	89.9219	75.5918	59.8342	18.2502	56.2046	77.6685	82.783	83.185	36.9009	116.581	128.004	112.761
ENST00000341552	0	0	0.53689	0.085525	0	0	0	0	0	0	0	0.140504	0	0	0	0
ENST00000413871	0	0	0	0	0	0	0	0	0.646505	0	3.32534	0	0	5.50311	0	0
ENST00000462848	0	0	1.33486	0	0	0	0	0	0	0	0.258777	0	0	12.0904	0.277058	0
ENST00000474601	0	0.0922687	0.47082	0	0	0	0	0	10.1941	0	4.47092	0	0	1.65984	0.66267	0
ENST00000463683	0	0	0.157382	0	0	0	0	0	2.39061	0	6.75908	0	0	8.71039	0	0
ENST00000409865	0	0	0	0	0	0	0	0	0	0	0	0	0	0	0.10647	0
ENST00000410037	0	0	0.656444	0	0	0	0.452931	0	1.94088	0	2.666	0	0	5.19345	0	0
ENST00000457968	0	0	0	0	0	0	0	0	0	0	0	0	0	0.226478	0	0
ENST00000436631	0	0	0	0.0172676	0	0	0	0	0	0	0	0	0	1.3798	0	0
ENST00000295729	0	0	0.0460399	0	0	0.195165	0	0	0	0	0	0	0	0	0	0
ENST00000458526	0	0	0	0	0	0	0	0	0	0	0	0	0	0.343136	0	0
ENST00000441968	0	0	0.348691	0	0	0	0.345921	0	0	0	1.10711	0	0	0	0.21352	0
ENST00000453220	0.274582	0.0385636	0.373325	0.080098	0	0	0.201545	0	15.6671	0	7.1262	0	0	25.3483	0	0
ENST00000324264	0	0	0	0	0	0	0.58306	0	0	0	2.46755	0	0	1.27326	0.771445	0
ENST00000296456	11.731	38.7306	32.3012	7.59846	61.8963	38.468	51.5294	225.165	42.024	27.6933	37.5358	70.3512	334.183	77.7521	298.862	100.865
ENST00000449966	0.155917	0	1.75181	0	0	0	33.7634	10.4357	2.42742	0	0	0	35.002	5.4514	11.5937	9.06571
ENST00000483715	1.87486	2.91884	2.50291	5.51145	1.40578	1.89144	4.13721	2.23561	3.10948	10.6407	1.94622	2.5574	4.93051	1.51466	6.31008	1.36304
ENST00000446089	1.08788	1.84698	1.27096	1.15124	0	0	3.61506	0	0	0	1.64419	21.0139	0	4.92985	0	0
ENST00000491799	2.89203	2.30848	0	10.8863	6.31505	4.92752	91.2711	34.803	5.22623	3.24725	10.3563	65.7581	27.7511	4.07678	11.9872	19.2453
ENST00000442186	5.01045	0	0	8.4165	0	0	0	113.598	12.0223	0	2.87166	7.0613	376.644	0	7.4149	25.7372
ENST00000438011	24.214	53.099	0.82314	19.9649	5.91305	101.147	97.9729	142.312	3.16913	43.8175	37.9849	76.4928	213.065	5.8554	105.726	100.728
ENST00000463995	5.71919	11.8252	14.1435	11.4401	10.3162	4.63408	19.0915	4.86369	6.4199	11.9512	8.90214	1.6406	10.1271	16.0466	16.6968	0.892784
ENST00000462439	6.71861	9.63967	53.0986	4.80772	7.3447	0	57.828	18.0048	0	0	1.74785	14.1303	48.8139	20.2701	27.6552	13.7959
ENST00000463616	9.81321	6.8907	5.01955	3.80892	2.58133	6.31514	11.7783	75.3897	4.68572	12.386	2.67661	2.00294	125.795	4.48016	19.691	13.2186
ENST00000457042	0	2.33275	0	1.21034	0	0	0	6.8073	0	2.61873	0.85476	2.01204	6.6449	0	0	14.2278
ENST00000447541	0.0356373	3.06915	0	0.309531	0	0	8.34275	0	0	0	0.96214	2.26891	0	5.7494	10.3258	0
ENST00000482301	9.55382	9.25648	17.9259	0.988478	0.942322	0.384517	22.11	12.954	3.02736	15.0796	8.22433	2.54554	12.4003	0.65991	8.699	3.92708
ENST00000469362	12.1424	12.8896	2.8926	8.54432	1.11427	0	26.6024	35.83	24.4359	2.8062	7.0697	4.67771	24.9995	19.794	0	5.4636
ENST00000480772	22.8503	45.908	5.6727	8.58855	37.6734	10.2215	137.874	117.599	56.0702	15.7124	4.04772	26.8537	418.318	39.648	24.035	45.2388
ENST00000368232	17.0933	4.01889	14.8032	50.2803	59.7616	20.2375	29.862	38.1914	32.3548	4.61273	25.986	13.7031	3.82633	46.7018	52.8409	2.40286
ENST00000438976	15.6267	15.4665	70.9813	29.5221	8.24305	3.08525	36.4267	66.3155	0	127.374	9.68306	15.3653	41.4696	91.4571	14.1188	44.4125
ENST00000415314	0	0	0	0	0	2.89557	0	0	0	0	0	0	3.06926	0	0	0
ENST00000494414	2.93371	0.86477	1.33336	1.57666	0.062796	0	1.16982	0	0.952445	0	0.963228	0.82379	0.87394	0	7.74439	0
ENST00000497287	0.426607	0	0	0	0.89955	0	0	0	0	0	0	0	0	0	0	0
ENST00000498641	0.561865	3.25104	2.41354	0.203031	0	9.99433	0.461755	2.70765	0.460159	2.82337	1.39989	0.334064	4.58997	0.431891	0.56752	0
ENST00000473910	18.9868	10.154	16.5079	2.4486	4.87716	16.4208	5.88528	7.34465	3.43982	13.4588	10.6935	11.535	4.01069	11.5663	4.46655	1.85621
ENST00000474904	0	0	0.0609295	0	0	0	0	0	0	0	0	2.64272	0	0	0	0
ENST00000498756	0	0	1.50705	0	0	0	0	0	0	0	0	0	0	0	0	0
ENST00000334588	6.4124	0	3.75762	0	0	0	0	0	0	0	0	0	0	0	0	0
ENST00000313146	55.9461	58.4143	26.1785	64.666	51.0127	22.3269	77.3003	125.325	83.466	146.024	146.496	86.4148	15.6032	92.9905	65.468	254.611
ENST00000472824	0.776749	5.23493	0.144401	0.261842	0.102389	2.93022	0.798386	0.759564	0.187154	4.01828	2.63427	2.73984	0.0191987	46.1216	0.615077	0.249611
ENST00000368219	70.9083	51.0328	36.6782	14.0495	54.5469	18.0371	33.2325	30.5641	9.80174	78.0186	147.556	54.7294	28.7505	289.002	55.1448	223.85
ENST00000496538	3.31538	15.0424	10.1355	17.642	2.02466	17.1564	10.5366	8.5036	13.2579	12.2729	13.1215	40.9367	1.34302	215.265	35.3477	42.2481
ENST00000470713	0.52147	0	0	0	0	0	0	0	0	0	6.50345	0	18.307	41.8755	1.37855	0
ENST00000469074	7.88625	1.18014	18.5468	3.85765	13.333	25.7939	15.2028	12.9624	58.9425	28.5142	18.798	58.578	0	106.836	27.3375	76.3781
ENST00000426592	0	2.64945	0	0	0	16.7488	0	0	0	0	0	0	0	0	0	0
ENST00000447473	0	0.93477	44.8811	0	0	0	0	14.3076	0	0	0	0	0	0	0	4.43392
ENST00000368131	18.5315	24.1563	29.7412	29.6461	51.5207	5.12314	8.04781	5.81691	59.7979	334.34	54.508	61.7795	0	56.926	47.3344	225.118
ENST00000368132	0	0	0	0	0	0	0	0	24.3194	0	0	0	0	0	0	0
ENST00000493884	10.8066	21.8138	0.699195	33.3537	17.4541	22.8241	3.08835	1.75204	19.3907	51.5525	27.5113	19.0514	1.96043	13.2207	11.1482	25.3815
ENST00000483916	9.39233	67.2796	14.7677	0	0	3.80739	10.552	10.6667	13.2611	66.2083	30.2144	8.7817	1.39403	24.4344	1.37397	18.0649
ENST00000295809	463.891	495.589	124.593	145.37	247.709	135.239	153.202	19.0833	519.218	349.928	476.118	156.791	73.6233	524.652	172.522	882.688
ENST00000359709	142.299	78.4087	1.00628	11.1891	14.7149	15.3535	4.28383	6.97877	85.2243	161.928	88.1218	40.1324	22.6717	41.1057	28.3381	5.07051
ENST00000448393	580.394	112.244	9.96925	281.839	274.447	15.6606	66.6806	12.0002	115.871	566.671	118.761	58.8883	7.75985	255.869	85.7565	605.742
ENST00000474473	5.25854	0.955896	3.88871	5.64803	4.63292	0.850888	0.505665	4.76186	2.47172	11.9817	0.597785	0.0397919	0.0628625	5.16267	1.48424	5.45255
ENST00000430894	244.697	299.011	93.3765	107.82	114.326	12.7661	18.1804	59.0975	216.425	323.295	189.106	236.444	0	276.764	149.824	583.051
ENST00000340979	0	0	0	0	0	0	0	11.7525	8.1565	54.9775	0	27.0196	0	0	0	0
ENST00000357325	90.9608	27.9108	52.8859	63.8144	144.005	128.45	139.969	393.837	818.419	420.97	107.756	215.413	395.739	189.812	226.175	192.665
ENST00000368209	1246.63	833.542	596.419	848.534	922.268	830.477	1071.37	2891.82	1922.49	1378.11	1720.07	740.652	714.422	1285.03	1624.16	1876.59
ENST00000465180	0	7.6308	5.5301	12.3378	13.959	6.66908	2.55761	8.3775	0	0	1.66394	0	0	34.4434	115.258	0
ENST00000482651	0	0	9.5039	0	0	0	0	0	0	0	0	0	0	0	0	0
ENST00000477306	3.16962	16.8885	22.7314	7.33366	5.52667	18.015	9.70204	17.5716	101.13	24.3847	22.3132	18.6453	7.46	6.74031	27.8259	4.97532
ENST00000368206	7.01885	10.6362	38.9486	0.470177	0.494155	1.21203	34.8266	11.1027	0	0	2.31841	81.5615	0	8.83422	0.20998	0
ENST00000469145	0	0	3.90075	0	0	0	0	0	0	0	0	0	0	0.10891	0	0
ENST00000471377	0.107986	0	0	0	0.368708	0	0	0.404026	0.62236	0.350758	0	0.336936	0	0	0	0
ENST00000495212	7.56216	27.017	14.9656	3.62725	6.07908	5.32797	12.1723	12.313	34.0459	10.8798	8.80149	6.92235	20.9176	2.07414	13.9787	14.8712
ENST00000416666	10.0995	1.91725	1.43223	2.59903	4.06942	1.24053	1.28073	7.3035	7.55675	33.0666	4.74348	0.655835	0.627	4.05164	11.6272	1.69516
ENST00000395878	353.131	247.669	372.746	511.651	467.019	1172.5	670.494	206.885	241.816	645.808	759.717	474.113	1812.85	886.601	816.937	527.583
ENST00000219638	19.1169	15.7889	3.8409	20.5692	19.0764	52.559	0	13.188	10.5301	0	18.6463	9.0463	0	55.4397	24.1329	44.1977
ENST00000262803	73.443	27.3152	158.89	31.0011	140.252	72.7124	292.822	57.0105	0	254.751	25.0961	84.1335	170.802	398.551	270.567	152.107
ENST00000276079	0	0	0	0	0	0	0	0	0	0	0	0	0	0	0	0
ENST00000373856	0	0	0	0	0	0	0	0	0	0	0	0	0	0	0	0
ENST00000373841	0	0	0	0	0	0	0	0	0	0	0	0	0	0	0	0
ENST00000474431	0	0	0	0	0	0	0	0	0	0	0	0	0	0	0	0
ENST00000420903	0	0	0	0	0	0	0	0	0	0	0	0	0	0	0	0
ENST00000472185	0	0	0	0	0	0	0	0	0	0	0	0	0	0	0	0
ENST00000486613	0	0	0	0	0	0	0	0	0	0	0	0	0	0	0	0
ENST00000450092	0	0	0	0	0	0	0	0	0	0	0	0	0	0	0	0
ENST00000454976	0	0	0	0	0	0	0	0	0	0	0	0	0	0	0	0
ENST00000418921	0	0	0	0	0	0	0	0	0	0	0	0	0	0	0	0
ENST00000471419	0	0	0	0	0	0	0	0	0	0	0	0	0	0	0	0
ENST00000490044	0	0	0	0	0	0	0	0	0	0	0	0	0	0	0	0
ENST00000471907	0	0	0	0	0	0	0	0	0	0	0	0	0	0	0	0
ENST00000481755	0	0	0	0	0	0	0	0	0	0	0	0	0	0	0	0
ENST00000473525	0	0	0	0	0	0	0	0	0	0	0	0	0	0	0	0
ENST00000322723	29.4373	32.4502	37.2041	844.475	19.7921	60.7283	16.6626	29.3134	3.49974	12.3379	20.7955	15.6757	20.1965	42.4637	26.0087	37.5948
ENST00000461347	488.47	143.341	170.713	168.908	180.626	216.544	78.1241	124.019	77.2005	38.1362	88.8243	58.9669	66.2839	146.093	86.9727	316.259
ENST00000356936	0	0	0	0	0	0	0	1.51639	0	0	0	0	31.1244	0	0	0
ENST00000466274	27.4342	385.472	72.2953	63.0428	51.5483	39.2446	35.7199	41.6018	80.8283	140.691	54.834	35.1448	43.1677	6.11231	74.0477	44.2306
ENST00000494618	188.657	1900.74	469.745	266.87	466.637	90.6485	245.856	423.994	421.453	1824.55	518.196	202.799	307.317	367.642	639.539	538.779
ENST00000454824	23.1434	46.1174	0	57.826	92.7084	0	0	0	316.319	316.113	0	59.3515	0	0	294.168	191.788
ENST00000417652	399.203	5459.11	643.792	371.59	642.686	125.863	389.778	362.315	448.996	3422.74	797.178	268.952	388.588	453.824	1001.36	357.737
ENST00000453992	1.93539	15.4949	24.5743	1.3218	0.55621	0.708003	1.26387	0.380462	0	13.3877	9.9775	0	0	3.70535	3.92496	0
ENST00000436894	86.4955	348.767	0	6.85595	57.488	0	0	0	0	716.4	118.41	0	0	69.6977	330.485	0
ENST00000484328	9.1646	71.7665	4.2356	9.77225	60.33	44.1739	1.13898	5.34239	22.0977	16.2832	9.91395	14.6781	25.4139	40.084	48.2388	2.13734
ENST00000442092	0	0	0	0	7.5215	0	0	0	0	0	7.09555	0	0	10.8454	11.7426	0
ENST00000266022	59.2715	23.4447	73.2675	18.5577	4.61231	0	12.8627	18.1869	7.15655	4.53249	88.183	89.6265	39.647	133.427	128.268	117.549
ENST00000443081	0	107.428	0.0768385	1.10492	30.0679	218.703	0.203054	9.15075	108.067	317.122	13.9598	126.99	58.5065	3.66888	41.9399	94.6907
ENST00000419610	0	0	0	7.81895	0	0	0	0.60911	0	0	0	0	37.2737	0	0	0
ENST00000416583	2.21839	35.9905	0	3.87295	0.376219	0	2.10307	1.9383	0	41.4803	3.61128	34.0731	0	0	11.4814	0
ENST00000441115	0	0	0	0	0	0	0	0	0	5.6664	0	0	0	4.9461	6.05375	0
ENST00000493652	1.69166	3.49859	2.62935	4.05822	1.49778	0.755183	74.0412	1.84816	1.84756	2.96414	1.82776	2.31679	0	16.0173	1.45256	0
ENST00000454079	207.312	547.403	127.683	191.915	208.917	25.7574	444.808	317.035	422.345	518.135	419.789	334.635	66.8699	512.938	547.352	64.5058
ENST00000425608	187.687	366.907	162.084	257.567	69.2741	0	88.8147	24.3476	31.6069	0	347.864	16.7926	242.025	135.53	760.269	86.5241
ENST00000434592	0	14.6702	1.34091	0	0	0	44.9861	0	5.99515	42.9705	27.4601	15.4531	0	0	3.79404	1.35791
ENST00000433811	0	6.3444	0	0	0	0	0	0	0.851215	0	0.360171	0.355459	0	4.50692	0	0
ENST00000488807	0	3.30736	0.764465	0.546635	0	0	0	1.0335	0	5.24676	0	1.05547	0	3.7294	0	0
ENST00000464013	0	6.7137	0	0	0	0	0	0	0	0	9.25155	0	0	0	0	0
ENST00000483350	5.56266	10.5943	6.08211	2.7425	1.1763	1.97236	7.79274	4.50956	28.6533	17.5009	5.04547	11.6354	3.97947	4.8731	8.35524	1.75069
ENST00000446471	3.56146	11.6962	1.78338	3.05106	5.48536	3.09485	6.13593	6.57548	20.9376	34.5989	2.38782	7.54311	2.80323	3.79257	2.43646	0
ENST00000466247	0.375582	5.19473	1.44765	0	0.95699	0	0	6.88394	1.68058	4.92592	0.8049	0.590332	2.00345	0.93303	0.103157	0.0911925
ENST00000478026	1.84598	44.9178	17.07	5.08387	2.69012	19.0651	13.2773	13.0946	13.4128	21.7001	24.9026	9.47963	0	2.21396	4.22527	4.4887
ENST00000421682	71.4704	165.089	19.7741	95.6102	21.132	24.4749	144.214	29.8651	64.7355	42.5864	55.8625	44.3244	4.353	61.5262	162.813	34.292
ENST00000225726	797.955	675.905	936.726	593.994	849.947	592.044	734.476	942.983	790.324	631.436	1027.68	723.692	929.619	770.676	1620.18	624.402
ENST00000403162	9.75766	5.95324	2.10783	11.577	4.22729	12.8019	3.12285	4.16809	2.0434	3.1742	8.13442	2.42725	6.01307	8.23843	13.0324	3.80333
ENST00000427159	2.0312	5.1734	2.04211	2.32015	2.46732	6.90186	2.31309	6.44294	1.89414	12.2483	6.87447	7.76053	1.16764	32.331	18.1308	2.70029
ENST00000370025	158.159	378.952	23.5956	135.661	137.779	0	0	3.69292	227.259	449.253	0	378.724	106.968	39.481	470.295	0
ENST00000370022	2.17839	0	0	0	0	0	0	0	0	0	0.404614	0.50396	0	0	0	7.3274
ENST00000467302	8.08573	51.1202	26.7762	14.6955	4.6014	15.146	24.0034	26.1122	17.9831	30.9158	40.4704	6.00862	2.96543	7.47787	44.3676	16.3586
ENST00000370021	109.933	0	188.523	88.2485	292.108	114.663	291.299	176.495	105.661	205.968	486.105	0	41.5811	622.329	0	511.276
ENST00000485810	8.74377	52.5729	48.9455	13.1541	0.720757	8.09202	29.9061	12.9289	19.1313	10.4205	18.5284	3.91229	0.00117417	2.22682	10.5005	8.00293
ENST00000482253	0	0	0	0	0	0	0	0	0	0	0	5.56345	0	0	0	0
ENST00000236228	53.7694	3.96568	66.1981	49.5775	0	0	0	0	0	12.4491	42.6843	0	2.71622	31.4481	0.70826	0
ENST00000460706	0	1.50136	9.73208	1.03335	0.229594	0.476254	0	0	1.31519	0	2.12019	0.44168	0	2.34943	0.548504	0
ENST00000370198	0	0	0	0	0	0	0	0	0	0	0	0	0	6.2372	0	0
ENST00000370197	7.07815	0	22.7599	0	2.32214	0	0	0	0	0	0	0	0	0	0	0
ENST00000476419	0	0	0	0	0	0	0	0	0	0	0	0	0	0	0	0
ENST00000426398	0	0	0	0	0.441357	0	0	0	0	0	0	0.71401	0.121677	0	0	0
ENST00000459735	0	2.73067	8.10077	0	0	1.63855	5.3845	1.54216	0	1.86457	1.37081	1.48366	0.325004	3.17727	0	0
ENST00000462433	15.6844	4.16455	10.3143	2.22187	0.817235	0	0.109897	2.08159	0.31524	0	6.69625	0.908356	0	4.47367	2.33857	0
ENST00000394184	0	0	0	0	0	0	0	0	0	0	0	0	0	0	0	2.99342
ENST00000369939	0	0	0	0	0	0	0	0.7673	0	0	5.6887	0	0	9.1064	0	0
ENST00000457623	0	0.531665	0	0	0	0.00751042	0.0704795	0.074256	0	0	0	0	0	0	0	0
ENST00000490758	0.00972275	0	9.24951	5.78198	0.559216	0	0	0	0	0.0938615	4.0809	0	0	0	2.65624	15.123
ENST00000369938	0	0.499715	0.689195	0	0.212907	0	0.0416728	0.0597295	0.116555	0.245012	1.58624	3.13687	0	1.52558	0.53592	0.200656
ENST00000369936	0.286197	1.33832	46.378	107.789	53.0756	0.102147	0.0163369	0.16228	21.4287	12.8655	29.3158	62.7779	0	18.7766	22.0797	100.177
ENST00000464345	0	0	4.42051	1.38494	1.73004	0	0	0.205573	1.29008	1.20201	0.636162	0.95469	0	0.912821	0.640405	1.13582
ENST00000486065	0	0.44019	2.03371	0.546355	0	0	0	0	0.0611845	0.0244621	0	1.17151	0	0	0	0
ENST00000344700	29.4094	9.717	0	0	7.4291	5.93995	29.5309	29.7467	394.656	2.91675	13.9387	4.56041	0	0	0	640.386
ENST00000464218	2234.68	3998.38	1142.05	251.462	5128.81	76.2911	1036.7	596.395	444.428	1895.89	4521.44	1272.95	725.95	3006.27	0	581.11
ENST00000467531	0.142426	2.57737	0	29.6174	0	0	20.2484	0	0	0	0.25613	0	0	0.408488	0	0.0258657
ENST00000494077	32.5236	40.1755	371.617	49.2599	106.637	5.93669	58.1373	41.2781	13.075	21.9053	75.0637	29.1919	13.3981	732.791	38.9993	0.909425
ENST00000326199	489.469	789.453	0	2948.26	46.1481	0	340.755	318.22	11.0724	36.5655	49.0579	360.041	338.106	196.279	2643.05	12.4653
ENST00000480942	36.5002	131.493	128.336	198.595	283.279	37.6261	22.5002	173.074	68.522	45.781	291.255	58.1866	70.3186	166.849	50.35	60.9642
ENST00000171887	3614.99	775.68	160.109	5235.51	2371.54	1907.28	512.369	193.55	727.405	513.883	600.657	3854.12	1194.75	1536.51	691.814	39.9609
ENST00000446688	0	0	3.05264	3.46907	5.911	0	0	0	4.14545	0	1.29734	0	0	4.56559	0	44.7464
ENST00000490566	415.98	154.196	51.243	386.18	212.607	269.999	10.2986	17.4347	33.245	6.25596	229.092	9.71876	16.2063	438.62	432.26	0
ENST00000430930	0	0	0	414.212	0	0	0	0	0	0	0	0	0	0	0	2.43599
ENST00000480416	19.2329	29.8524	9.74786	40.8715	84.6545	268.747	8.98465	2.63963	61.3783	47.6933	12.0117	88.5714	17.2972	41.5363	14.2957	0.598425
ENST00000495556	2.70487	25.326	4.07036	5.28794	0.590285	2.4323	0.428002	2.61435	4.10448	104.426	0.76703	2.71084	0.752005	1.04182	2.17489	0.0264935
ENST00000446903	84.0818	15.1709	0	170.358	10.2922	0	0	0	0	0.918505	11.0803	6.3085	2.27338	14.8642	2.10304	0
ENST00000479185	159.61	22.0146	9.79748	151.41	23.5039	21.1474	14.2698	11.8138	20.6861	12.7122	13.3767	21.1222	11.3722	12.5306	27.2537	0
ENST00000480665	78.6553	101.597	1.16926	113.916	86.2808	1.71656	2.66985	0	2.38322	41.3889	24.1888	19.9529	0.773381	38.2603	66.7796	0
ENST00000413554	0.175295	0	0.844905	6.53455	0	2.01102	0	3.92545	0	7.92889	1.63392	0	0	2.72112	0	0
ENST00000310858	8.3056	24.4462	0.370009	7.33344	6.95684	6.56179	1.06548	0.632935	0.222215	0.54254	0.430039	22.7958	0	1.94922	2.13464	0.195864
ENST00000453356	0	2.43851	0	0.848204	0	1.20044	0	0	3.08533	0	0.240804	0.0450775	0	0	0	0
ENST00000492338	2.2058	18.2362	0.977119	3.25075	2.5707	1.90526	2.51123	0.210582	3.12913	24.7426	2.60156	1.31566	0.845955	2.07902	3.96943	0
ENST00000413280	15.7123	11.9616	37.8593	0	0.83203	1.84833	6.985	0	2.32477	7.22675	0.69917	2.07367	0	0.492832	81.9764	0
ENST00000439083	2.08394	1.87041	0	1.96067	2.91749	2.35893	0	1.49723	12.4315	6.9624	1.33498	1.24983	1.26436	2.28603	6.48883	0
ENST00000423413	0	4.61446	0	61.075	2.18182	65.8199	66.1863	0	8.112	0	18.6181	4.33414	0	0.308725	0	0
ENST00000449814	0	0	0	0.203201	0	0	0	0	0	0	0	0	0	0	0	0
ENST00000465306	0	3.35378	0	7.87547	1.35987	107.344	0	0	0	0	4.6377	0	0	1.65638	0	0.925335
ENST00000376817	12268.3	14665	1857.95	10823.2	11093.6	4968.8	6575.91	13694.5	18842.6	19967.7	19810.1	20535.6	17230.5	11958.6	10954.1	19912.3
ENST00000456394	1606.89	722.256	59.3007	293.675	868.069	122.2	1360	208.452	2215.84	2085.18	530.965	880.207	830.99	675.513	629.58	764.515
ENST00000253329	200.317	209.198	125.189	256.603	263.336	534.78	251.117	221.371	149.553	157.022	289.613	212.329	95.0215	596.811	415.251	138.319
ENST00000340881	21.865	54.6396	20.7345	54.3143	37.0039	90.3926	118.043	85.8545	94.4573	25.9008	48.8811	91.6967	189.57	127.891	70.5182	83.5086
ENST00000262031	997.617	275.369	107.197	609.315	376.853	219.088	200.599	51.8757	588.896	170.567	258.2	140.456	30.2345	174.645	386.803	95.8361
ENST00000278412	1109.99	1378.26	426.707	489.45	1013.57	450.957	803.542	587.207	745.966	977.803	2047.58	1107.09	3128	1900.22	1997.75	792.81
ENST00000293880	27.3942	83.7457	35.2449	27.1891	35.08	36.4531	22.5877	43.7255	21.9083	70.4912	100.834	32.9773	30.5748	47.5913	99.5867	15.4118
ENST00000256383	453.265	276.5	203.879	161.969	468.454	42.1952	237.743	147.299	257.328	91.3083	385.697	343.56	574.924	1075.13	302.517	581.847
ENST00000466499	1541.5	171.591	369.473	1519.24	2015.98	1397.87	811.579	446.904	334.524	101.816	623.017	1221.91	2362.15	638.653	1413.03	618.329
ENST00000374114	323.068	216.825	260.543	213.287	263.16	241.888	146.221	133.775	159.391	215.892	891.879	253.998	98.0652	261.485	475.213	298.687
ENST00000359646	152.271	35.5296	1.41904	149.592	180.93	0	222.421	34.3976	213.588	179.371	240.531	105.747	50.5913	11.0093	39.1233	19.6701
ENST00000374104	279.916	360.454	194.134	209.566	0	196.64	0	102.72	89.0541	160.415	360.678	78.422	303.43	398.553	399.662	1034.28
ENST00000424458	305.635	148.444	88.986	37.9992	60.6016	13.7047	114.91	9.90685	92.4073	169.882	248.19	248.952	101.733	301.593	268.598	277.885
ENST00000431148	0	0	2.6084	0	4.84089	0	0	0	0	0	16.4	0	0	19.7082	0	0
ENST00000435161	22.3872	5.616	2.9183	10.51	13.7124	0	19.5205	20.9551	30.5724	0	12.7799	0	0	0.775605	25.4646	6.78935
ENST00000463004	70.6342	316.442	240.548	199.69	61.6198	101.088	184.804	203.588	144.238	280.092	375.099	126.542	34.5864	103.968	258.592	65.18
ENST00000461283	10.5054	0	529.775	102.504	0	226.539	481.637	129.74	790.577	39.2922	0	656.062	0	1.84216	0	288.349
ENST00000253363	131.555	518.25	0	487.652	730.418	177.444	81.4355	387.695	282.818	599.765	1120.05	24.6638	338.882	854.074	833.54	548.197
ENST00000361162	0	0	0	0	0	0	831.99	0	0	1170.82	10.1294	0	0	0	17.0625	0
ENST00000338163	38.3242	26.8839	0	13.601	169.076	135.153	0	12.5394	49.991	133.519	32.7563	58.8347	0	62.2681	576.64	174.035
ENST00000403542	0	0	0	0	24.6841	0	0	48.6281	28.1892	213.877	0	1.38667	94.941	11.8646	8.03275	174.438
ENST00000495293	0	0.315221	2.17352	0	3.75366	0	0	0	0	0	17.9575	0	1.55711	14.0443	10.041	0
ENST00000476806	4.4456	4.97543	3.66097	4.92037	5.14533	0	1.83215	22.0851	3.46789	2.41729	7.93269	4.88167	15.3746	4.10564	0	0.68238
ENST00000444878	0.935355	0	0	0	0	0	0	0	0	0	0	0	0	1.65349	0	0
ENST00000429968	0.417138	0	0	0	0	0	0	0	0	0	0	0	0	0	0	0
ENST00000492779	61.856	103.718	36.4395	41.9882	38.8172	43.8779	6.07601	37.8114	41.8167	43.5875	65.6096	24.102	37.8242	37.9443	37.0487	21.8683
ENST00000496183	14.9991	9.799	33.2764	40.5052	12.1932	46.2153	4.87554	67.1747	16.3937	9.71165	51.4542	64.2197	18.9133	99.0005	37.0022	5.70012
ENST00000482563	379.543	1202.59	153.795	458.729	283.128	264.933	155.779	230.183	967.56	683.05	818.431	654.03	251.419	279.786	573.105	148.656
ENST00000490354	93.6485	216.175	23.7197	118.556	208.708	19.3927	8.53538	25.4843	11.6556	3.59129	231.009	17.2407	26	47.7861	147.87	5.0098
ENST00000465158	10.3269	8.21236	6.58924	7.75034	5.5369	46.9544	42.1907	28.8768	6.39053	28.3999	15.3424	4.67604	11.4071	24.2757	11.8642	8.54052
ENST00000470563	5.08855	20.4546	2.16091	51.393	3.58116	8.06498	10.357	0	0	11.9958	89.2945	5.5339	0	10.2954	10.9456	11.4015
ENST00000471635	29.2967	62.0732	38.4953	62.2303	29.0404	59.897	36.4352	82.2075	133.245	81.1173	41.813	38.476	5.53565	98.3991	48.4467	13.1131
ENST00000468086	5.51297	10.2413	10.1785	3.93612	5.48018	4.25733	5.22276	27.026	28.9579	10.4321	19.2133	3.34097	62.5463	12.9118	9.5372	3.06472
ENST00000475651	0.391993	1.57615	0	0.70622	0	0	0	0	0	0	2.8218	0	0	1.86912	2.3381	0
ENST00000494274	94.3073	16.1333	0	0	37.6557	14.844	0	12.0698	0	18.3554	4.05842	33.1647	0	7.67862	0	25.7354
ENST00000490484	22.1315	85.0625	0	8.9431	55.884	53.8425	0	31.6275	0	0	100.543	0	47.5704	64.1795	20.4983	0
ENST00000374038	0	0	6.91095	0	0	0	0	0	0	0	0	0	0	0	0	0
ENST00000412738	0	1.29373	0	0	0	0	0	0	0	0	1.22422	26.4519	0	0	0	0
ENST00000434927	0	4.90814	0	0	0	0	0	29.6301	0	0	0	0	0	0	0	0
ENST00000425184	0	0	0	0	0	0	0	0	0	0	0	44.9596	0	0	0	0
ENST00000481037	7.08399	4.037	11.5934	23.5014	22.9681	56.4258	8.22021	109.025	61.2479	1.61548	16.732	19.7533	68.0975	32.022	26.6624	8.46511
ENST00000455343	0	0	0	0	0	0	0	0	0	0	0	3.00388	0	0	0	0
ENST00000416108	7.507	2.15783	0	0	0	0	0	4.65104	4.89452	3.54142	0	1.80223	0	1.20848	0	0
ENST00000477334	0.90311	14.9159	2.42325	17.2397	4.3789	17.9052	24.9883	18.6226	35.3552	3.57184	0	29.3364	26.749	38.2002	0.756525	8.02576
ENST00000426951	21.6262	4.65956	24.3093	41.0008	49.4817	14.1097	19.8114	20.7418	16.0903	66.8256	31.5919	16.9389	59.6565	154.801	43.4702	1.45137
ENST00000442447	0	0	0	0	0	0	0	4.92324	0	0	0	0.51223	0	0	0	0
ENST00000433027	18.1073	0	14.2964	0.0345	33.0514	1.11314	0	0	11.0194	0	16.5012	6.936	17.8982	50.325	17.4481	13.0774
ENST00000487604	3.9076	0	1.47824	0	0	0	0	0.71644	3.12183	0	0	0	0	0	0	0
ENST00000453310	21.9051	62.3887	7.69264	45.293	9.70874	6.64725	8.23022	22.0521	36.9719	6.71452	25.5506	38.0303	0	42.9855	30.0757	1.0038
ENST00000498280	3.05795	34.6559	1.7029	17.83	0	3.09071	5.34335	8.758	2.52074	0.143829	9.22262	1.08619	2.24835	3.7376	4.81499	12.426
ENST00000416529	0	0	0	0	0.822725	0	0	10.3586	0	6.27655	8.0951	0	5.6863	13.1794	22.4778	5.2811
ENST00000397370	0	0	0	0	0.85255	161.748	0	3.54756	8.89906	20.026	0	3.50173	27.3004	0	0	6.55289
ENST00000463098	6.99348	22.9839	1.52351	0	0	0	4.81051	18.6708	21.7213	2.13614	0	0.317215	0	14.7436	14.0059	4.05216
ENST00000461849	66.455	51.2815	70.7648	3.81516	39.4135	49.1262	14.346	27.8109	10.3504	24.5727	21.8535	44.3725	15.1129	12.886	16.2871	0
ENST00000493853	4.30114	10.4984	0	4.27368	6.7818	0	11.1206	4.84103	6.74435	19.2847	0	1.78022	3.73891	6.53195	6.52635	0.55018
ENST00000407261	0	0	0	0	0	0	0	0.0498601	0	0	0	0	0	0	0	0
ENST00000264350	20.7006	21.611	6.10801	11.6984	7.0735	6.4799	9.06699	1.11437	13.767	32.6155	32.7726	17.1035	2.18973	186.042	17.8927	45.2919
ENST00000216038	54.9136	82.0913	142.099	111.453	99.0524	153.838	281.532	883.645	178.483	54.0873	170.185	236.681	97.7066	162.893	50.3642	200.088
ENST00000498434	12.5715	36.2745	53.5774	21.4849	34.7017	14.5098	19.7704	21.4806	10.4867	7.89815	85.7506	3.95947	0.560495	23.8207	38.146	13.4607
ENST00000476619	0	0	16.9425	0	11.9644	0	0	0	0	3.55308	3.46991	0	0	26.8441	0	0
ENST00000485373	0	21.5084	0	0	0	0	0	0	0	0	0	3.66866	0	0	24.0432	0
ENST00000487704	3.81211	2.61389	29.3065	3.75614	5.8279	2.588	4.62619	3.56112	3.14167	6.41942	9.67516	2.18102	1.95437	4.82533	10.1114	6.87056
ENST00000463455	4.0252	2.4777	9.40671	3.26567	5.39415	5.23415	7.44693	2.6023	1.95392	2.28798	3.61027	0	2.50594	2.8374	5.12399	7.38714
ENST00000451746	22.0331	866.248	0.76124	831.498	11.2195	11.8459	5.43619	23.4733	4.18208	310.537	640.597	9.13699	31.506	264.853	17.4796	39.5939
ENST00000306185	16.1439	29.2099	13.1005	24.2662	29.1867	38.5114	54.9819	56.4198	18.0425	19.8231	21.8209	26.5021	17.8718	31.2158	20.5921	26.872
ENST00000325844	73.2442	89.0153	79.4299	70.163	109.957	80.8741	155.099	247.523	18.789	184.209	36.4794	76.843	24.36	203.023	148.637	98.9167
ENST00000353598	312.231	475.582	172.448	478.855	258.792	220.116	267.641	346.49	31.2632	172.264	127.386	27.0678	148.122	545.026	351.017	96.5873
ENST00000229214	242.582	216.729	228.566	231.15	235.716	263.903	263.471	175.385	154.914	298.779	390.74	241.468	134.519	281.13	289.424	808.023
ENST00000438169	12.8281	105.797	52.241	20.001	49.2389	0	122.704	49.3849	120.802	203.352	31.272	167.324	46.7064	186.812	115.716	94.3145
ENST00000439696	15277.3	3038.91	1565.48	7313.38	10838.1	961.395	2982.56	1119.53	11194.1	4555.22	14405.9	13220.2	3009.69	6726.07	6836.49	7952.62
ENST00000336440	0	0	0	0	0	1.35197	8.91247	3.47138	17.3725	26.8242	0	24.0846	5.75141	0	0	7.62446
ENST00000408913	1.92997	1.88901	0.355105	0.706565	0.384217	0.339801	1.18759	0.214791	1.36433	1.9963	2.98355	1.95614	3.55816	1.37641	2.7393	0.824428
ENST00000337488	170.445	275.487	0	170.38	370.96	314.055	145.022	33.9267	316.286	328.432	187.629	155.099	441.839	1142.85	70.0962	332.605
ENST00000358575	75.523	71.1335	182.776	40.3676	0	0	13.6528	12.4156	0	0	170.028	41.3314	72.6875	0	148.507	117.225
ENST00000306932	360.614	216.922	290.309	154.687	182.328	214.938	228.055	41.252	118.629	142.509	591.083	194.909	14.2366	584.609	541.328	279.05
ENST00000254630	8.0962	8.85626	28.6623	63.768	4.8412	0	2.55705	80.7535	0	12.8197	2.45347	4.0052	25.6403	50.376	39.04	0
ENST00000409326	0	0	0	0	0	0	0	0	0	0	0	0	0	0	0	0
ENST00000465560	0.452506	7.50615	0.53343	4.12217	0.269064	0	0.478123	0	1.1174	0	4.4144	2.83851	21.0726	0	6.86705	4.82053
ENST00000409783	2.30823	0	1.72537	57.553	0	183.969	100.435	0	0	470.146	13.2284	0	0	3.18314	14.3322	0
ENST00000488801	0.201077	0.981485	0	0	0.100308	0.582715	0	0	0	0	0.165407	0.293527	0	0	0.640989	0
ENST00000418628	0	2.07299	191.786	1.8902	2.55172	1.02268	44.2266	0.057901	0.306955	23.6232	0	0.804873	0.217975	40.8111	0	0.660536
ENST00000473829	0	3.4479	2.57563	0	0	3.85268	0	0	0	0	0	0	0	1.90664	1.00725	0
ENST00000483925	0.347714	1.98603	0.789499	2.00736	0	2.25008	0.824085	2.14177	1.39716	3.65118	1.41714	0	0	0.876313	4.88399	0
ENST00000484203	0.989828	768.339	26.4373	49.4552	28.9019	11.4901	43.1063	13.984	7.32693	63.7157	16.8321	5.11888	0	5.33251	63.1313	10.1687
ENST00000480102	0.243592	0	0	0	0	0	0	0	0	0	0	0	1.83485	0	0	0
ENST00000464541	11.634	304.382	58.66	6.38678	16.6501	13.3449	13.6682	16.32	68.1345	744.591	52.0734	5.45515	0.8396	19.1981	67.8923	4.80933
ENST00000476215	0.336451	53.821	2.18178	0.650324	1.18382	5.66729	1.72548	1.25912	10.9414	104.158	5.81504	6.6086	0.160774	9.76322	9.28464	6.04977
ENST00000487043	1.10013	9.23403	0.955868	10.9271	11.8454	8.76382	9.14084	2.00001	9.683	3.83725	1.98291	7.8871	23.2035	11.3986	19.779	15.3883
ENST00000469585	0	0	17.3521	0	0	0	0	0	0	0	21.2072	0	0	0	0	0.93257
ENST00000493430	2.338	36.4008	1.64756	3.23516	1.57936	6.17685	3.23754	6.50922	1.03881	89.44	7.17325	4.3009	3.70511	2.79124	3.53217	4.64586
ENST00000467273	2.47101	19.6357	2.02357	1.49618	0	4.49714	3.99184	3.61763	6.70599	68.9409	3.22497	3.68533	0	0.95919	3.77985	2.44909
ENST00000494323	0	0	1.07679	0	1.11555	0	0	0	0	6.1254	0	0	0	0	0	0
ENST00000472044	0.417594	0	1.23161	0	0	0	0	0	3.90611	0	0	0	0	0	0	0
ENST00000477520	0.842771	35.6189	11.8052	7.03449	2.21118	3.97321	6.80795	2.35931	7.94424	23.1741	2.43842	1.97688	1.75953	1.21474	14.1588	1.03662
ENST00000409277	42.1739	54.2877	30.4612	47.7888	50.1584	168.82	86.4869	70.483	52.4015	60.1864	68.1676	108.042	128.639	164.337	68.8076	152.152
ENST00000338970	0	121.987	490.218	9.86045	0	16.3831	0	0	0	0	0	0	0	28.555	185.771	0
ENST00000465325	10.7235	14.5707	9.31593	5.78362	3.55915	10.9796	8.38671	12.7511	13.4516	4.52739	7.2946	5.31321	15.6252	6.71631	10.5558	5.28794
ENST00000396203	13.7702	0	7.22045	26.3253	0	0	33.1775	0	0	0	18.0042	0	0	9.05263	18.4459	0
ENST00000416518	1007.88	1191.58	124.428	944.986	308.921	166.681	578.329	1401.43	2659.89	1883.9	929.276	4495.36	502.132	1193.68	1400.9	1290.5
ENST00000435633	7.36776	5.27683	4.694	2.43306	2.14623	0	16.7236	2.53679	110.013	2.20059	4.17838	7.66788	23.876	1.93485	10.6037	2.14458
ENST00000479563	5776.32	4377.37	297.618	1903.43	2685.4	820.663	1809.91	3392.4	3799.57	846.139	3093.22	3764.08	11335.3	1472.43	3509.62	5416.14
ENST00000465280	7.29901	20.0152	10.7516	2.82327	7.78523	61.0592	11.0037	167.356	46.1933	48.6832	12.9094	75.6129	311.198	3.66686	8.74527	153.54
ENST00000481798	763.414	395.347	148.865	278.012	405.082	157.369	405.268	1208.18	1326.33	55.5103	481.964	282.303	3659.11	406.33	422.816	310.075
ENST00000461368	41.276	90.3415	24.3921	41.5245	13.7159	57.2589	44.1704	961.162	210.037	135.378	51.5179	71.9835	638.224	6.47659	50.5878	11.0306
ENST00000254636	152.907	34.6487	19.8334	0	56.914	0	16.7573	0	0	0	24.5432	21.779	74.371	0	0	37.6416
ENST00000449247	36.999	0	23.632	36.8603	0	0	9.0234	179.639	0	22.648	0	0	5.65815	26.1835	0	129.527
ENST00000410111	67.7758	14.402	5.81298	409.551	0.906075	0	7.35745	39.2088	0	5.75735	0.585805	28.1179	0	23.2681	23.6471	127.167
ENST00000419070	346.351	128.29	171.005	63.1935	128.189	826.524	285.571	124.158	108.217	75.2225	161.551	175.533	571.321	513.113	235.418	56.297
ENST00000442664	0	2.46032	9.59725	11.8999	32.1517	6.63091	2.35842	45.0652	0	0.74431	26.2477	84.3105	3.21938	17.5682	72.7173	0
ENST00000409051	0	0	66.841	83.3765	0	84.425	29.5416	0	0	11.3203	1.52662	0	2.09632	15.466	0	0
ENST00000474969	2.47472	3.57311	1.10518	3.65013	2.21865	4.40084	2.82128	6.78438	1.72307	1.29493	3.74074	0.81505	3.50654	2.80712	12.1446	3.73635
ENST00000490238	8.34897	21.0164	4.25765	9.00818	4.31129	4.46104	11.7461	16.6958	2.85583	18.7983	6.34269	2.66147	1.62251	5.26938	6.55296	7.96117
ENST00000409258	9.54239	2.81563	2.81045	6.0546	4.43356	36.7907	41.7377	3.62484	4.79763	2.36126	3.11291	1.67785	53.7673	6.31843	6.68117	7.12678
ENST00000460081	9.7131	49.3968	11.7059	8.29251	0	18.1907	4.23265	1.11011	8.0171	30.4695	10.5531	5.7082	0	8.8222	13.4156	7.1605
ENST00000486633	0.93302	8.12338	11.064	4.76224	0.723755	10.2066	12.2036	7.10599	11.3358	0	3.80662	0.721899	1.27306	3.67782	2.79723	1.7008
ENST00000392859	455.606	785.99	236.829	211.952	230.481	1008.42	1069.79	1195.71	1101.8	1235.1	1138.05	1628.88	769.038	1105.88	946.693	1259.07
ENST00000359415	1726.34	761.371	599.469	1080.41	1087.03	763.478	691.241	352.23	532.238	708.486	1856.41	710.008	438.329	1280.81	1059.62	1110.3
ENST00000264028	132.321	4.03346	32.5157	71.7344	105.752	0	15.77	0	2.49884	0	52.98	10.674	0	47.4768	20.8373	9.9306
ENST00000264335	3227.24	822.358	5325.88	1755.21	1293.52	213.894	1217.38	1913.94	664.794	603.709	4022.74	562.515	890.942	3480.43	6050.55	876.755
ENST00000466227	14384.9	9038.22	13325.9	11413.4	13225.4	16099.5	8820.87	6558.44	17612.2	9283.72	6947.41	12463.5	20739.8	14529.5	14467.9	5387.69
ENST00000496706	0	0	0	13.5937	4.19293	11.5323	4.18275	0	0.450767	6.7562	0	4.17571	0	4.12408	0	6.71485
ENST00000469398	8.0329	11.447	0	0	0.6939	0	0	0	0	0	3.204	11.5175	0	0	6.57526	0
ENST00000486241	1382.72	495.224	1042.27	706.722	419.541	228.912	76.7103	144.752	366.331	83.3906	857.345	120.854	330.975	851.482	1287.49	159.704
ENST00000489287	25.8128	24.1071	230.291	10.7886	69.2414	188.391	36.644	62.3309	127.895	63.8387	24.0499	112.283	197.387	112.544	47.4138	42.0551
ENST00000498643	0.495129	0.97023	0.110936	0.367659	0	3.06785	0	0	0	0	0.660345	0	0	0	0.42249	0
ENST00000373570	580.912	2868.36	796.727	1213.26	940.932	30.1561	518.381	15.6657	234.637	2955.92	943.356	2159.99	1542.35	1545.06	873.707	166.17
ENST00000493018	0.608755	11.4621	0.291467	2.46266	0.65809	2.63091	12.0297	2.68917	22.0341	3.93174	6.1964	3.67809	0	2.73928	8.14614	0
ENST00000487431	54.74	33.6258	182.166	61.2877	28.6814	44.7732	16.1419	17.0434	117.371	75.3226	76.2388	25.3272	119.637	50.63	73.7665	90.1078
ENST00000348462	1586.78	120.976	20.7117	5.43045	1593.71	705.707	102.346	690.558	7797	2225.86	1608.81	1490.62	2049.66	1.80774	1193.57	601.704
ENST00000495728	3.51963	9.27175	7.85333	3.87736	6.63077	73.3022	7.76441	2.12167	34.8273	28.3179	9.80109	11.9314	30.7129	6.5225	11.43	19.3066
ENST00000254037	8.16039	46.2165	17.6032	20.1533	9.87684	5.25504	19.3413	18.9533	4.88105	77.0431	34.6435	14.2921	7.02493	24.7973	19.5001	4.49474
ENST00000407610	116.327	183.902	116.508	341.841	125.303	25.3959	311.59	280.458	146.997	345.375	216.981	299.032	133.524	259.929	262.356	379.615
ENST00000380199	96.6258	119.217	3.22033	147.763	106.969	30.3979	77.776	135.792	42.7472	243.435	220.715	112.759	27.818	231.206	183.558	329.979
ENST00000438268	47.3888	82.9172	1.85279	37.7256	181.383	137.857	48.7572	528.281	41.208	23.7838	170.125	305.535	15.636	155.067	63.7809	67.7178
ENST00000246868	800.462	596.982	860.95	1101.92	888.765	1365.87	758.436	4363.74	3463.98	859.846	1172.04	2680.74	840.667	534.833	1321.9	181.268
ENST00000420420	0	423.684	252.51	718.115	692	1656.22	1556.03	632.655	0	0	0	0	1142.36	350.737	5519.75	90.4955
ENST00000414306	869.892	576.52	2366.3	1166.86	1595.72	0	946.171	1141.44	8056	1352.77	2583.18	2152.02	1725.19	969.64	1384.86	460.394
ENST00000496763	10.1476	1.3187	5.73311	3.6156	3.10479	10.0863	0.63573	0.519515	4.09056	240.831	2.13633	1.53716	0.942699	2.77815	9.83536	118.362
ENST00000490953	3.09846	8.6595	11.0539	29.5809	5.18693	14.1204	1.97925	4.06731	2.62586	1.36817	23.5758	2.18206	1.15873	23.6347	44.8573	1.55153
ENST00000463579	13.1154	10.9549	174.612	13.1475	9.50781	420.153	3.4463	6.50021	3.07282	1.74315	77.7013	11.8355	31.5483	77.4029	239.202	1.73671
ENST00000358794	754.824	634.342	351.098	545.043	2146.44	903.157	1055.83	608.645	1033.94	2057.96	1924.79	1254.8	2204.76	3310.7	3024.32	779.858
ENST00000305218	294.135	226.292	290.791	208.288	391.513	8.99086	381.636	33.782	299.026	794.981	746.516	326.382	416.907	620.128	488.349	128.857
ENST00000355603	24.3324	37.8447	0	39.2741	9.3188	37.8086	25.4884	12.3279	29.3035	29.1904	16.9845	6.41485	13.2653	29.4714	14.8468	189.838
ENST00000421757	6.9421	8.84161	5.60649	5.9058	3.62172	15.472	22.6883	94.5192	11.7326	6.61292	4.70759	3.57484	1.32437	4.62085	32.6942	41.8465
ENST00000415807	63.515	0	0.972875	0	0	0	0	40.8975	0	0	0	0	67.4025	0	0	0
ENST00000469491	9.02483	3.01781	2.19483	12.7379	8.00435	26.1003	2.65796	19.3103	1.48456	1.31326	4.22169	1.86763	9.1144	12.5796	9.08577	1.64237
ENST00000336824	1304.94	563.058	65.9192	925.362	846.968	565.089	882.042	1242.38	1333.75	622.236	993.839	538.468	642.118	783.044	886.159	408.409
ENST00000423424	0	0	0	0	0	0	0	0	0	3.83167	0	0	0	0	0	0
ENST00000416957	0	0	0	0	0	0	0	0	0	0	0	0	0	0	0	0
ENST00000478016	4.72945	8.60826	7.56345	2.68481	2.15778	8.41906	6.49575	6.6151	5.75485	5.91215	2.00925	1.48267	8.2039	2.2238	2.85895	7.2197
ENST00000443501	0	0	0	0	14.3477	0	0	0	1.33317	0	2.13848	0	0	0	33.0558	4.79906
ENST00000476794	9.51881	4.01353	0.706805	7.38623	0	0	11.4253	47.6932	15.3186	2.83199	4.55877	0	11.439	1.1656	3.73651	6.7277
ENST00000483344	6.05306	0	0	0.943165	0	18.4914	1.58748	3.78389	4.32109	0	1.08305	1.8219	25.1414	6.9418	0	0.881516
ENST00000494000	18.0625	21.0557	4.8037	10.4576	6.88633	5.33799	5.71885	10.9092	23.1272	3.41357	9.89983	4.11425	7.80527	11.5343	7.93264	4.87293
ENST00000490832	5.16984	1.65144	6.05413	3.83416	2.33299	2.60263	5.05812	6.92995	4.1015	0	3.59621	2.01749	0	3.47042	8.07739	0
ENST00000392699	0.211436	0.458853	0.0330877	0.805205	3.78598	0	1.94033	0	3.74014	4.07397	2.37977	0.20192	4.49019	1.97819	0.74836	0
ENST00000264018	54.0345	91.5965	54.1889	75.8233	60.0418	50.2625	38.8648	20.2927	51.1201	69.0506	106.672	77.4245	64.1349	118.465	46.1064	99.7445
ENST00000252593	2191.73	1959.55	195.965	1559.06	2065.73	599.209	977.093	1098.96	1776.26	1862.27	4920.28	1075.7	270.289	1780.2	461.945	1843.4
ENST00000311417	321.214	363.584	858.584	290.724	555.811	298.062	412.734	286.796	358.115	416.558	297.337	296.755	123.684	482.471	331.245	430.326
ENST00000432729	0	0	2.32803	0	1.86609	0	0	0	0	0	0	0	0	0	1.43954	0
ENST00000414084	0	1.28161	0.205348	0.111741	0.87599	0	0	1.34797	0	0.92475	0.590975	0.305418	0	1.54625	1.03212	0.116245
ENST00000487096	80.1067	72.9629	19.176	64.1436	15.3706	1.04369	73.9559	98.033	2.69348	0.111506	13.8953	26.5655	0	69.1761	77.9196	2.48387
ENST00000360840	98.8184	106.85	241.985	60.4152	67.4457	4.95554	68.7932	258.101	94.2344	50.0172	103.082	74.447	15.5786	66.4434	114.09	68.9321
ENST00000490670	0.618888	0.420395	0	0	0	0	0	0	6.42495	16.7034	3.23018	0	0	1.44353	0	6.7022
ENST00000398219	0	0.65286	35.4586	1.30851	0.38574	1.04101	0	0.477334	0	0.858115	1.49435	1.66209	2.21582	1.70621	0.259443	0
ENST00000336230	81.6346	33.6172	114.745	72.8708	41.7972	151.458	82.2237	95.7856	17.8164	32.7365	63.1055	27.5655	3.05404	93.8302	66.2373	27.3702
ENST00000304478	7.26818	8.82653	3.49104	5.48433	8.79766	8.76444	14.8136	7.3336	5.31781	9.11102	7.39943	10.1073	4.44374	17.0848	12.0731	9.32277
ENST00000343677	8.42706	29.1714	6.66354	27.8108	8.7928	47.6072	21.7508	133.168	28.2411	40.3445	4.31897	31.1219	41.7263	10.4258	171.162	9.39025
ENST00000243498	515.212	810.05	577.243	487.854	175.839	550.338	321.08	18.3796	181.392	283.947	403.789	351.559	452.611	3116.83	536.2	528.361
ENST00000379663	0	0	0	0	0	0	0	172.163	0	0	0	0	7.56355	0	0	0
ENST00000302118	1.43519	0.942956	0	0.10891	1.77785	0.167104	1.41598	798.537	27.3466	0	0	0.55181	0	8.18733	0.399801	0
ENST00000490692	0.070637	0.059692	0.160653	0	0	0	0.0438166	64.0404	0.160083	0	0.833579	0	0	0.61609	0	0
ENST00000452118	0	0.061287	0	0.118833	0	0	0	0	0	0	0.067174	0	0	0	0	0
ENST00000378743	98.1747	52.5648	50.4626	108.557	109.798	93.04	87.5351	31.0816	106.737	111.055	126.327	83.4195	42.9887	122.145	109.172	78.5543
ENST00000354694	8.21234	68.8742	5.4867	21.9054	5.50666	5.44983	45.7122	84.3758	9.18956	29.955	22.1446	17.8328	52.9439	22.6792	45.557	31.4686
ENST00000402281	10.1648	14.1857	5.86985	8.11543	0	0	7.56045	0	0	0	12.5945	1.90156	0	5.8719	0.923495	0
ENST00000441668	150.801	145.459	56.5869	99.3822	63.3165	0	37.1382	86.1784	43.7429	6.26243	78.5183	34.7738	88.0967	94.5633	220.211	75.174
ENST00000405677	3.49516	1.12082	0.990835	7.25536	10.7041	41.9414	13.189	0	29.7679	0	35.5792	1.32737	0	14.2875	22.9275	1.45299
ENST00000488719	9.53941	16.066	11.0321	9.76308	15.6963	1.72823	10.822	117.012	2.08899	3.78019	12.393	5.10982	20.5123	39.8929	7.60947	2.91085
ENST00000402284	38.3397	21.965	9.6779	14.0079	42.8504	0	32.0331	43.4032	0	0	64.325	32.4147	48.0826	115.911	38.3371	22.5927
ENST00000335214	0	0	28.796	0	0	0	0	171.362	0.0236471	7.198	0	85.4149	25.4169	92.1763	0	6.89865
ENST00000406208	0	8.70192	23.2925	2.52022	12.7108	4.62132	9.19502	18.5541	14.3789	1.1492	18.7709	7.90346	47.7299	1.19871	35.2034	28.0365
ENST00000477762	5.29	3.43695	1.93539	0.649255	1.02307	2.55011	4.8536	9.29355	0	1.45972	4.94781	3.01587	3.72217	7.37112	7.56113	0.58204
ENST00000433575	1.40535	0	0.133217	13.7146	4.31773	0	12.3275	13.0126	0	1.7518	25.7435	0	14.1059	4.84312	39.9734	0
ENST00000466614	5.66999	22.1271	6.85383	3.71808	7.03754	5.93641	16.0988	7.17718	8.45176	0.97598	3.90044	3.38728	9.4651	8.14756	5.82017	5.02109
ENST00000467368	0.404702	0	3.63735	2.70962	0	1.09741	3.74058	3.21754	0	1.15373	0.44518	0	0	0.51747	5.80032	0
ENST00000492986	2.99463	2.25786	0	5.34932	0	0	2.86777	2.06966	2.57964	2.57651	0	3.76563	0	1.53896	2.7974	0
ENST00000377727	7.2027	2.5377	30.8904	16.7728	2.12607	0	0.612175	0	2.26754	2.46853	8.68937	0.073739	4.67152	4.34185	31.1132	0.079797
ENST00000289352	7.51126	62.5605	27.1538	70.708	22.6654	131.606	42.7621	15.1168	27.9251	122.362	12.9271	44.6358	120.573	49.9008	338.206	44.8204
ENST00000377387	61.1264	57.6883	33.1371	46.3131	35.3172	63.1916	90.1833	96.6218	61.9505	49.5634	113.701	89.8528	79.3664	44.793	97.3951	83.9153
ENST00000377390	988.803	1422.7	441.578	732.647	528.814	403.138	396.929	541.793	608.126	1163.69	1584.55	1410.87	1206.74	1459.33	1331.39	1098.82
ENST00000227503	0	0	155.584	0	113.695	0	298.969	27.2753	0	0	0	0	0	274.677	0	272.998
ENST00000448404	515.354	1126.88	161.96	463.667	846.928	286.29	446.652	325.879	621.007	1090.54	1638.49	1405.07	1074.55	1260.3	887.784	815.231
ENST00000377394	0	0	0	80.406	0	0	0	0	0	0	0	0	0	0	0	0
ENST00000334944	6.06865	13.9954	3.97142	34.7714	13.2295	0	45.3804	0	0	0	55.3123	0	7.98015	74.0915	85.8501	11.2482
ENST00000443908	0	9.15685	16.0242	23.5481	0	0	3.69524	19.7425	4.04399	19.8961	10.7074	38.2894	12.6095	26.0873	2.61721	14.2082
ENST00000413725	0	0	0	0	0	0	0	0	0	0	0	0	0	0	0	0
ENST00000433274	44.8917	0	10.0372	2.12001	9.8349	0	17.4165	0	0	0	0	0	0	431.48	0	19.8673
ENST00000486867	0	0	0	0	0	0	0	16.3278	0	0	0	0	0	0	0	0
ENST00000477596	21.2773	79.1081	10.1526	48.9124	27.6483	27.7127	21.3689	12.2924	55.2019	204.247	51.1236	28.2698	59.2002	159.438	53.943	6.60305
ENST00000489544	185.298	643.374	226.911	315.364	76.2466	370.63	142.365	49.0983	385.558	440.788	544.408	348.94	571.087	357.392	385.306	465.781
ENST00000486960	174.646	809.338	182.84	613.492	61.0735	317.841	387.293	173.483	348.892	605.779	384.95	579.885	332.697	271.248	391.897	289.913
ENST00000496969	32.8616	23.766	0.66675	7.71726	3.01021	2.68481	3.56033	2.79191	41.4327	3.84198	92.2422	4.39062	3.08446	2.56574	3.99647	15.7917
ENST00000413951	0	0	0	0	0	24.3306	0	5.0965	5.6474	0	0	8.4671	0	0	0	4.92753
ENST00000432725	1.94843	0.163409	2.18273	0.163915	2.6201	1.10571	0	0	0	0	2.35423	0	0	3.19221	4.05059	0
ENST00000482693	239.404	585.06	97.4489	230.887	19.5693	245.572	101.576	112.084	282.244	252.934	349.871	283.697	185.644	168.288	192.923	191.854
ENST00000472725	177.962	391.705	96.8224	126.581	64.3488	142.188	36.7872	41.3723	118.609	129.871	351.183	152.41	6.73685	118.698	91.9116	37.9459
ENST00000463343	14.2075	11.3252	0	17.8107	3.33777	0	0.839115	2.15394	3.0085	4.48128	8.15315	7.34167	12.4942	5.29426	0.816515	5.84145
ENST00000422298	0	0	0	0	0	0	0	0	0	0	0	0	0	0	0	0
ENST00000342756	123.327	86.194	92.102	79.7613	58.94	81.6167	80.3892	33.1992	119.086	83.0358	136.802	83.5367	56.9368	111.71	140.935	142.454
ENST00000397086	1190.65	738.68	847.104	744.557	1306.65	2682.6	504.781	319.853	712.881	553.838	1243.78	732.039	1551.6	1327.99	1321.3	488.275
ENST00000320225	15.6547	27.2608	36.8315	10.9931	12.4413	16.6222	28.5266	6.90535	23.3403	3.35899	14.4364	12.1284	20.8169	51.7056	61.6308	5.20055
ENST00000301730	539.251	1146.01	469.375	482.059	304.878	0	1312.52	345.685	1756.01	1957.7	811.386	2387.97	5437.02	1619.68	846.207	2614.55
ENST00000450656	0	1.52341	2.10285	6.96135	0	28.8682	2.01519	0.61988	0	0	7.3879	0	12.4741	0	0	1.66383
ENST00000381227	400.06	41.9971	20.0043	28.1559	0	0	33.9416	3.09874	0	49.6812	155.258	55.9332	212.262	66.495	43.4167	24.9304
ENST00000495311	7.39575	15.4674	0	3.36108	0.137646	0	0	3.02944	0	1.16314	0	0	0	16.7834	4.92016	0
ENST00000431623	0	0	0	0	0	0	0	0.293163	0	0	0	0	0	10.9106	0	0
ENST00000441246	1.00961	1.93951	0	0	0	0	1.05522	0	0	0	6.02535	0.20227	0	0	0	0.452751
ENST00000433463	0.604715	7.5671	1.06646	3.07823	2.76802	59.2362	3.04114	5.6457	1.92789	6.95079	13.7062	20.6797	1.65409	35.8997	23.6899	23.9274
ENST00000497845	4.32072	1.68328	1.26927	0	0.452089	5.41685	0	0.69312	0	3.15614	3.14326	0.75092	3.21426	8.73625	1.07971	4.05
ENST00000478188	186.631	860.908	89.6915	163.909	17.5436	82.8514	104.611	36.6262	144.578	69.7332	226.098	82.1036	75.3539	200.678	148.239	104.821
ENST00000464918	205.17	408.206	143.225	262.119	52.3276	25.5616	202.236	21.9268	58.5649	27.2029	131.752	60.014	222.293	169.327	343.53	40.1967
ENST00000484821	58.606	84.5604	64.0283	35.1183	47.5975	22.5437	48.8535	3.48039	3.84405	10.9813	14.4547	32.9552	29.4966	120.344	57.8118	8.52049
ENST00000314595	114.576	556.192	0	272.229	22.2053	3.22529	4.79406	13.4	139.349	66.4249	73.027	411.466	0	863.902	1121.96	450.716
ENST00000374515	0	0	0	51.0905	13.8892	0	0	20.7715	0	4.35942	0	0	56.7635	84.268	0	40.2392
ENST00000374517	330.21	337.844	523.922	261.389	528.646	301.937	713.192	270.993	981.686	291.965	213.288	345.395	103.454	373.587	298.583	300.88
ENST00000487892	120.214	141.38	459.195	512.61	377.724	32.2277	160.024	25.9018	125.609	13.1049	131.15	32.1669	7.63128	305.463	297.293	12.8001
ENST00000251038	57.99	2.38914	0	104.939	0	0	0	20.745	0	0	0	43.2644	104.391	5.6663	0	6.9203
ENST00000302216	106.792	50.2024	191.793	285.791	99.645	0	254.463	0	30.623	43.4779	301.488	130.827	36.672	385.607	442.031	216.495
ENST00000393514	0	10.1936	47.1898	0	0	0	0	0	0	0	0	0	128.412	326.434	0	0
ENST00000336693	9.5056	32.2849	0	12.7209	119.89	28.8946	0	15.9391	0	1.02093	31.198	1.74031	0	4.29026	0	15.007
ENST00000318308	0	1.70055	0.243968	7.3028	0	4.46908	47.3995	19.932	0	0.414814	37.0636	5.22145	0	430.682	81.2745	22.1789
ENST00000406216	1.20251	0	0	0.287065	0	0	0	0	0	0	0	0.366903	0	49.8043	0	69.6435
ENST00000359301	0	0	0	0	0	0	0	0	0	0	0	0	0	0	0	34.1411
ENST00000428206	402.773	447.973	176.463	297.871	201.9	84.1005	298.483	368.826	184.737	674.4	389.079	340.043	291.855	368.941	318.938	417.602
ENST00000471461	24.7553	14.4796	8.88016	11.3432	11.1958	23.152	6.7378	24.1093	7.61822	15.1806	19.2716	11.475	8.49281	12.7097	15.0391	10.6262
ENST00000252594	0	0	2.20261	0	0	0	0	0	0	0	0	0	0	0	0	2.21278
ENST00000438747	0	31.2304	7.38325	17.8515	21.0574	147.162	49.338	2.6518	0	0	23.2054	0.315906	0	9.99411	6.01807	54.0642
ENST00000310326	0	0	0	0.691995	0	0	0	0	0	0	49.4681	2.67218	64.3344	3.6403	0	0
ENST00000478977	3.73989	45.8831	7.47799	3.37376	1.81066	12.5914	5.98328	7.12752	2.21861	5.69953	6.56085	2.25081	0	4.84942	8.79217	2.52814
ENST00000274849	9.36411	18.948	7.89039	9.03785	7.69983	10.4306	11.9619	19.629	7.33445	20.2989	11.6011	12.9922	5.96523	14.3199	13.2598	28.5598
ENST00000426333	19.7434	88.0704	33.7234	50.0049	8.11636	149.009	26.9958	0	61.2079	16.8847	76.8386	56.072	117.52	101.057	31.0209	81.4065
ENST00000402521	16.7829	11.2562	0.54861	0	0	0	11.3981	17.896	0	8.57205	11.6586	17.9433	0	0	30.5361	0
ENST00000356464	131.567	283.642	42.3909	129.559	267.421	105.21	133.831	181.334	420.243	362.007	348.269	243.976	40.417	82.8778	62.6756	326.185
ENST00000468606	5.35435	0.664855	13.2957	1.51695	0	118.682	0	0	4.30034	5.1025	1.11841	4.36402	0	0.68407	6.2013	0
ENST00000493066	0	0	0	0	0	0	0	0	0	0	0	0	0	0	0	0.648995
ENST00000473909	1.49622	0	3.01261	2.19475	1.15018	5.88195	1.77099	3.05268	1.06542	4.57411	1.10789	6.48541	6.13395	0	2.30186	0
ENST00000351193	909.889	771.042	410.688	691.432	983.323	634.432	1028.74	1762.5	1140.5	519.826	780.19	859.144	681.967	836.22	902.036	563.23
ENST00000472947	5.98094	1.01029	3.38727	3.27207	7.48329	2.35668	2.63839	5.48177	0	0	10.7704	1.2058	0	6.94703	11.3016	0
ENST00000463518	10.5506	4.24535	11.1083	11.3321	10.0308	8.88434	15.44	1.80568	18.3935	30.393	14.1918	7.46571	9.42649	10.7019	3.88714	3.85505
ENST00000460469	5.71415	6.43432	17.7146	33.5617	36.4186	7.19183	2.98111	104.24	29.2821	4.18867	16.4728	46.304	22.8119	65.6437	27.3907	4.78044
ENST00000478160	0.855525	0.455539	2.10187	1.22009	0.791365	2.30109	0	2.29395	1.69897	0	0.634345	0.20958	5.74849	0.99192	1.01866	1.43737
ENST00000331442	0.0418171	0.404708	0	0.125004	0.0734107	0.209835	0.0788469	0.361677	0.0604897	0.0192708	0.0345241	0.0172092	0.0429961	0.05389	0.191023	0.0147207
ENST00000216774	100.088	70.1298	40.2934	93.4783	45.828	29.2687	96.8483	37.9582	45.4788	20.9727	84.537	39.0144	54.8606	135.636	98.9237	74.472
ENST00000459913	0	17.407	0	0	0	8.97779	7.38235	101.598	0	0.83601	4.33273	1.62712	1.02652	38.1237	9.06365	0.52626
ENST00000424598	71.275	40.0738	27.8653	41.1478	26.371	28.6823	39.2247	28.5297	84.7128	22.8665	221.38	65.1578	14.0727	767.306	135.7	105.067
ENST00000450285	126.093	67.745	67.042	142.375	45.4073	18.1991	132.912	194.511	69.0863	140.043	142.02	201.461	141.673	1005.75	72.779	21.4776
ENST00000305632	1.90511	19.9794	3.17903	41.9137	80.1543	0	31.461	0	0	0	15.8432	0	16.6701	71.3504	0	13.7217
ENST00000417008	0	0	0.357015	0	0	0	0	0	0	3.82716	0	1.14841	0	0	2.6829	40.9835
ENST00000432538	0	0	0	0	0	0	38.6436	0	0	0	0	0	0	0	0	0
ENST00000488915	18.0864	7.64178	2.98474	23.5495	5.52487	10.1475	9.58181	2.94122	1.47908	0	12.2048	0.78864	0.295325	52.31	27.5084	1.97914
ENST00000426966	0	0	0	0	0	0	0	0	0	0	0	0.368919	0	0.63653	0	0
ENST00000452475	11.7758	4.7503	1.24602	1.38264	17.9815	0	2.52472	0.463027	6.8185	0	3.12664	1.41843	0	6.78306	23.6524	7.64052
ENST00000495885	0.77754	0.51571	2.34618	14.2253	0.998365	0	0.862575	3.89497	0	2.63588	2.68034	0.490536	0.325667	17.0739	0.761835	1.13269
ENST00000437521	17.683	0	0	0.929625	0	0	0	0	0	0	0	0	0	0	0	0
ENST00000435792	12.6282	3.7637	4.10997	0.218908	10.5265	3.45707	12.7405	0.089997	14.0181	4.32019	3.31367	0	3.33609	2.59497	10.6215	4.28913
ENST00000452125	0	0	0	0	0	0	0	0	0	0	0	0	0	0	0	0
ENST00000476136	0	0.90287	0	0	0	0	0	0	0	0	0	0	0	1.70508	0	0
ENST00000479892	0	13.5206	0	0.0609395	0	0	1.30442	0	0	0	0	0	0	0	0	0
ENST00000465279	0	2.52034	1.65956	0.811605	0	0	0	0	0	0	0	0	0	16.8959	2.15106	0
ENST00000496056	1.43752	0	0.75954	0	0	0	0	0	0	1.14222	3.32293	0	0.417438	0	2.04983	1.89731
ENST00000469518	0.768035	1.65027	2.37433	0	1.15915	12.0776	1.31504	0	0	0	5.37078	0.741315	0	78.7533	2.27245	0
ENST00000468669	0	0.308287	0	0.609595	0.175244	0	0	0	0	1.08815	0	0	0	5.8746	0	0
ENST00000458466	0	1.27687	0	0.552195	0.223389	0	0.813	0	0	0	0.322348	0.00310274	0	11.8987	1.56098	0
ENST00000303305	1012.72	663.132	480.639	683.76	1177.6	465.429	482.292	526.846	637.009	458.265	964.226	687.514	981.203	822.581	731.581	491.349
ENST00000272418	118.851	151.663	40.7545	76.7464	98.134	83.5501	528.789	480.544	43.8551	22.6258	108.77	40.8166	329.11	545.078	336.81	78.3696
ENST00000482821	16.0668	23.7977	13.9754	32.1469	9.76959	12.8695	14.1224	11.4584	13.2683	20.7023	14.4448	18.9472	8.13836	12.5889	9.2325	5.14006
ENST00000345084	4.69742	3.17907	1.63217	7.4357	21.9773	48.0483	99.0979	164.426	112.395	53.2805	12.3888	115.666	78.5425	14.5014	40.5798	164.391
ENST00000461916	6.33057	102.322	11.8009	13.5767	3.21444	12.9391	14.8652	6.84115	31.5115	732.324	17.0359	13.5261	2.58444	8.6882	2.72648	3.00198
ENST00000482568	0	0	0.499928	0	0	0	0	0	0	13.9107	0	0	0	0.241506	0	0
ENST00000475895	30.0332	23.5413	17.1567	29.0077	9.5135	25.9418	79.5335	9.36512	23.3831	41.1294	27.2534	14.6465	16.6254	73.4966	25.4445	11.5938
ENST00000464458	3.48996	21.4932	12.2827	5.34589	3.6449	3.70785	17.5107	0.597125	19.0693	20.9485	7.08353	2.3844	0	7.04925	6.25473	3.27209
ENST00000475040	0	0	1.41608	1.52619	9.80136	0	3.67555	0	0	11.7802	15.7535	0	0	1.17702	3.48578	0.00686945
ENST00000451311	0	0	0	0	0	0	0	0	0	0	0	0	0	0	0	0
ENST00000380636	0	0	0	0	0	0	0	0	0	0	0	0	0	0	0	0
ENST00000380635	0	0	0	0	0	0	0	0	0	0	0	0	0	0	0	0
ENST00000380633	0	0	0	0	0	0	0	0	0	0	0	0	0	0	0	0
ENST00000301740	3031.1	2600.99	1406.44	1796.15	1715.75	3230.71	1432.24	552.048	2375.11	3301.68	4306.76	2184.68	4275.1	2198.82	3615.83	2610.03
ENST00000396251	1.6521	3.5968	0.119322	25.452	0	1987.31	0.533715	0	0	9.28915	1.47405	0	1818.04	67.3424	5996.81	0.441702
ENST00000340369	0.7278	1.09624	0.679905	14.4565	1.8749	1310.48	0.55567	0	26.7643	13.7023	2.00942	1.34986	1265.22	33.1655	2307.9	0.186743
ENST00000421646	0.10288	0	1.74956	102.817	0.235251	3727.82	0	1.71678	37.5076	28.9475	9.90432	1.27818	3270.3	71.8803	8534.26	1.59196
ENST00000257940	3.37482	2.89718	1.30988	2.83331	3.59491	1.32179	3.68679	2.03631	1.16623	2.63869	4.54691	4.78836	5.52554	8.04078	4.29455	6.25512
ENST00000313899	1350.75	0	1.09709	0	264.075	0	65.4395	31.9901	0	0	807.422	0	377.586	0	2701.01	525.105
ENST00000353341	5270.16	908.294	1028.9	2236.16	936.489	2082.42	1032.63	979.361	724.074	962.267	913.274	1259.63	562.673	802.867	1245.93	286.471
ENST00000352301	2508.61	5348.84	1022.43	1941.56	1420.19	1698.3	1984.86	442.582	1999.48	1540.91	3007.18	2512.82	1669.36	2782.79	1092.05	2761.83
ENST00000380358	27.8169	39.9077	26.5099	0	40.1073	1.73328	25.8873	13.4732	0	13.3987	133.553	10.7341	4.86495	26.98	55.96	23.2612
ENST00000358181	0	0	21.4534	0	0	12.4736	0	0	0	97.6955	0	0	0	0	0	0
ENST00000330494	0	0	0	16.5067	0	0	0	0	0	0	14.1036	0	0	73.791	0	0
ENST00000452447	0.67434	15.4724	4.20444	0	0	0	0	0	0	0	0	0	0	0	0	0
ENST00000479080	162.865	161.752	46.9162	86.0342	20.0023	0	0	0	13.8352	16.6818	417.492	0	2.37291	53.2725	219.264	2.5007
ENST00000470531	93.5237	251.587	27.6986	76.8685	206.812	70.3493	47.0444	6.2437	64.9098	179.041	169.033	106.058	12.9051	147.171	222.331	81.5153
ENST00000466233	0	11.1472	2.0071	0	0	0	0	4.59502	0	7.2304	0	19.9791	0	0	0	0
ENST00000473376	15.7791	11.7393	35.2969	10.4882	11.5634	1.02568	14.2822	2.45716	6.923	76.949	35.6728	9.87516	0	24.7901	19.9448	21.5181
ENST00000439235	245.429	42.4929	13.4875	28.0965	36.1531	3.48794	33.0353	4.10059	26.9014	32.3404	33.9761	26.4914	0	33.2154	37.1946	35.4108
ENST00000449744	0	0	0	0	0	0	0	0	0	0	0	0	4.09706	0	0	0
ENST00000481999	30.6419	163.716	25.5656	38.6105	75.925	0.280924	100.517	23.0391	246.431	631.051	247.148	260.851	1.56873	87.7702	171.082	87.5984
ENST00000394920	525.051	5338.27	190.847	536.369	405.857	59.105	6306.31	339.362	140.371	54.5129	10739.5	113.593	51.5172	2981.83	2270.45	8256.49
ENST00000262584	75092.8	22452.8	5562.47	43947.5	56852.4	8027.95	1708.02	9408.62	21812.4	28309.3	6408.1	17870.9	20901.4	13921.1	7832.85	4544.1
ENST00000295470	1937.97	3306.71	2545.33	1633.39	1243.92	1624.47	1427.45	305.885	1386.41	1249.15	6358.8	1923.86	1486.59	1710.33	4919.05	1969.02
ENST00000349655	8642.66	10188	2234.84	4716.84	1077.16	4047.17	1979.47	1349.66	5309.92	2324.35	1508.94	4684.57	4843.57	6896.09	9591.42	2321.26
ENST00000323853	365.419	100.038	110.334	238.085	107.142	160.451	99.1316	106.713	87.8788	107.198	198.649	212.078	317.202	257.032	196.995	385.168
ENST00000497539	78.0905	232.094	19.3718	136.855	82.5986	0	65.1282	178.564	45.8267	145.204	44.8434	158.632	289.133	161.168	72.0843	334.953
ENST00000429650	59.99	8.19696	6.2633	19.5649	10.8759	12.8543	7.6751	4.2038	7.95275	5.1615	10.1105	5.1495	8.05535	7.25157	11.6369	53.9671
ENST00000480835	101.538	231.934	58.4255	31.2602	1.76115	107.946	132.658	137.59	100.434	179.433	45.0628	91.6195	11.1022	17.9892	75.9555	56.0744
ENST00000484372	5.9173	296.696	6.72286	10.1075	13.4445	4.6684	3.50134	2.35028	5.61237	338.313	29.8625	7.33135	2.58648	7.73165	22.4559	3.09536
ENST00000493271	1.8958	33.3954	5.72117	4.41118	0.779365	1.40104	1.66918	2.55382	10.2038	139.576	1.79129	1.28625	1.22062	1.18383	5.87685	2.78784
ENST00000480242	56.1591	83.6409	22.5493	90.183	14.714	33.7422	13.2835	18.0671	10.9045	24.1623	23.0074	44.2006	15.7697	18.5742	15.4561	49.0649
ENST00000480615	48.5754	182.933	13.6234	12.4962	6.00772	11.4512	46.4884	8.28051	41.7	39.9359	262.22	11.6351	23.7539	67.0824	101.796	191.108
ENST00000349783	199.497	61.3617	48.7004	52.6444	37.2435	0	25.7011	3.55279	6.30353	20.3652	90.4857	62.9603	59.6335	95.4931	100.878	405.165
ENST00000344157	32.9815	134.471	207.663	95.8387	33.9573	76.8382	83.0827	11.9182	51.8371	65.6367	67.7645	92.0027	14.5931	105.354	103.546	83.5344
ENST00000355665	1872.08	1622.99	1013.8	1372.17	1557.77	1543.87	1237.84	261.462	1346.54	1458.26	2008.96	1737.14	1412.72	2186.91	2784.14	2079.78
ENST00000445755	322.089	0	0	0	0	115.794	0	89.6325	0	0	0	0	0	0	179.094	0
ENST00000257177	21.4529	14.2697	0	0	19.232	43.7718	0	0	21.9539	30.8344	0	6.73865	0	43.3246	35.4704	12.9174
ENST00000371544	2.84666	0.673635	26.5024	3.14434	0.048092	0	27.9094	24.6447	0	19.2214	94.1135	36.7054	47.4217	26.3139	6.50115	87.8843
ENST00000466440	6.60107	14.5169	6.94874	4.26118	4.53569	4.25749	14.7874	15.7635	22.6344	23.9495	26.4215	6.92264	4.36306	27.0794	6.94731	8.46181
ENST00000494469	2.31261	10.9076	0	1.39299	0.482339	0	0	17.6898	37.6305	61.3438	0.278828	40.569	37.4582	0.675865	8.4909	23.1574
ENST00000471623	2.87581	55.1267	0.557836	2.45029	6.35045	0	1.92176	28.3961	7.12965	66.9205	3.68247	13.0963	38.4014	0.882275	12.9662	50.6267
ENST00000474453	3.84718	0	1.20643	9.14032	5.87155	11.7005	13.7687	5.84624	0	0	12.6199	0	15.039	21.1949	20.6763	0
ENST00000470212	3.35328	70.3823	13.0346	14.8987	7.57046	25.8689	17.0446	8.89585	34.627	84.6599	47.0951	12.5001	13.4745	14.8427	15.9269	3.83678
ENST00000469810	1.77765	8.38818	8.61088	19.5276	1.32432	4.03564	1.82989	3.60491	1.95363	2.82313	11.3212	1.32958	2.28367	4.41674	5.78044	2.37287
ENST00000497120	6.69002	19.2249	8.24103	2.09559	6.41096	6.35831	1.69445	4.48209	5.26331	0	9.26756	0.813465	1.05391	3.14156	9.58302	2.96309
ENST00000484723	0	0	0	0	0.507355	0	0	0	0	0	0	0.115335	0	1.62034	0	0
ENST00000481528	0.401361	0.641815	1.1459	0	0.40949	1.61083	0.658395	1.36764	1.68565	1.08005	1.58811	0.500073	0.511845	1.73175	0.96688	1.6174
ENST00000371541	7.52567	14.2363	8.79281	5.27553	4.12741	3.49413	4.79562	1.7461	10.1179	12.5505	31.7667	5.79561	1.8083	14.7313	10.1559	1.83922
ENST00000481133	2.75434	7.0903	4.40892	2.18549	0	2.58979	0.25002	1.22288	6.06186	0	1.86469	0	1.36	1.76553	8.54891	3.35008
ENST00000473856	2.6452	1.62233	0	0.985605	8.2162	0	0	5.1683	0	7.32395	0	0	0	0	0	4.06951
ENST00000355809	6.42018	11.5207	3.62677	1.21603	1.5195	3.2374	0.11839	0.079705	9.61379	1.69518	5.0857	1.21407	7.55515	4.75645	10.2922	1.33117
ENST00000470626	0.526495	5.24579	0	0	0	0	0	0	3.72248	3.23053	2.66391	2.50704	0.969705	2.13173	1.20707	0
ENST00000358597	96.3622	73.179	14.0025	23.9551	43.6466	210.331	100.362	91.931	90.9171	168.813	119.97	186.814	102.746	156.968	16.869	107.748
ENST00000395292	20.8787	87.1569	0.336481	0	0	299.178	77.811	39.9842	0	32.9115	34.3469	0	6.1993	8.78052	177.518	30.3089
ENST00000310513	314.106	129.652	126.922	112.618	194.471	10.3907	7.00099	6.47637	25.2929	303.51	235.27	114.226	219.975	281.082	116.046	79.2079
ENST00000361904	81.778	0	0	12.5107	0	0	2.5801	0	220.931	0	0	7.9352	200.577	0	65.647	0
ENST00000422993	0	34.6617	24.0571	0	33.2275	0	4.21874	34.0493	34.5404	65.718	24.7416	100.378	288.455	136.068	91.345	150.378
ENST00000366360	0	1.34777	0	0	0	0	0	1.4272	0	2.38667	1.29943	0	0	0	2.81218	1.58491
ENST00000395290	0	0	0	165.653	0	0	194.828	279.207	0	78.9965	11.7147	0	372.464	0	42.0682	0
ENST00000491313	45.5663	56.4394	71.3563	34.3509	28.5777	0	55.8815	81.9618	35.483	32.2141	70.8328	17.8451	272.913	135.76	53.2042	44.8102
ENST00000479481	2.88872	16.2047	21.36	4.13429	4.67653	1.8819	12.5684	9.17436	5.9775	8.89731	17.9715	7.02806	13.0643	13.2321	14.2833	8.46933
ENST00000370992	25.13	43.9335	19.0247	20.7961	17.815	9.01135	22.7333	4.14466	9.70185	14.203	58.7117	19.6992	55.7417	83.0181	65.0428	84.0812
ENST00000315563	5.1009	15.4366	17.7103	4.78014	5.1415	33.872	17.7008	14.2588	6.55245	9.43805	4.53582	0	93.567	9.79185	15.068	0
ENST00000465394	6.99004	2.05285	16.665	0.582854	5.73795	3.26186	5.31555	3.13912	18.9432	1.99853	2.58353	12.7327	18.0249	5.25915	6.77585	13.8415
ENST00000487612	0.791995	3.82672	3.64009	0.901211	1.90291	0	2.28546	0.470635	3.17958	0	0.920079	1.50467	5.72656	7.06445	2.63888	1.81912
ENST00000490815	0	0	0	0.201771	0	0	24.8875	0	0	0	0	0	10.9162	0	0	10.3535
ENST00000479317	0	1.47548	0.369042	0.406301	0.815225	0.202147	0.779215	0	0	0	1.32364	0	0.490171	0	1.52936	0.647745
ENST00000414986	0	0	0	0	0	0	0	2.06717	19.4271	0	0	4.01076	89.3503	0	26.6627	46.5762
ENST00000265753	85.3588	45.5554	77.6525	66.0944	44.8235	11.0321	14.0019	12.3886	3.16018	0	10.5275	0	62.6529	107.525	54.0119	5.48875
ENST00000489484	5.61044	8.27571	12.2166	12.9273	0.82632	44.6852	3.3412	3.39393	4.83504	1.95906	11.0564	0.308539	0.540945	6.54491	28.4953	0
ENST00000353999	4898.43	2682.56	2876.66	2762.49	2798.03	1416.48	2092.51	3302.67	2380.19	2181.07	3797.37	3075.47	6693.25	2040.53	3459.6	2985.54
ENST00000479338	7.88381	7.02127	173.27	78.7356	3.11963	108.534	7.763	9.04032	3.55763	1.52907	55.5108	2.05662	7.26503	33.7239	15.0532	8.77347
ENST00000495187	0	0	0	0	25.258	0	0	0	0	0	0	0	0	0.511315	0	0
ENST00000373302	9.25459	38.5045	237.124	0	34.8154	0	2.86361	0	66.7004	303.19	20.1168	0	132.471	6.0372	9.56207	0
ENST00000373299	580.854	323.235	3047.28	517.751	1088.79	367.9	644.167	42.6955	1333.27	987.327	1061.33	317.217	57.2245	1009.34	241.745	24.5023
ENST00000476182	0	0.574805	0	1.80995	0.65353	0	0	0	8.65353	17.4773	0.422364	1.13921	0	0	0.493805	0
ENST00000496504	1.70022	3.21985	0	0.70585	0	0	0	0	0	0	0	0.685314	0	0.591455	2.46052	0
ENST00000495829	0.82282	3.45332	21.9724	2.87523	1.19951	2.39419	7.83876	0.66516	24.3905	2.41662	1.44205	0.624194	0	1.54516	1.15911	0
ENST00000481942	0.84664	1.29862	0.604835	2.67429	0.7648	2.5773	0.658665	0	0.639425	0	0.713905	0	0	1.50537	1.11257	0
ENST00000494254	0	0.70255	30.4353	2.10711	2.03201	3.58227	0.617985	0	0	1.21222	3.10903	0.517365	0	1.53516	1.50616	0
ENST00000222247	8349.65	5317.88	1341.94	5214.02	9989.35	3742.75	2421.97	2816.77	6831.26	11832.1	8466.38	9148.84	7227.73	5120.4	6110.83	13180.5
ENST00000420197	386.214	164.282	0	297.827	320.464	0	356.047	0	0	0	0	0	0	216.554	333.022	0
ENST00000423807	25.8002	13.7058	12.446	35.7607	35.4576	27.4547	58.0335	5.71678	65.0944	7.78035	27.6601	36.0683	105.501	33.4305	45.7966	21.556
ENST00000419060	0	10.672	1.90074	0	3.57788	0	0	0	51.732	0	2.32071	0	0	91.1302	7.3913	0
ENST00000456267	7.60787	0	0	0	0.490247	0	0	3.0455	0	0.161658	0	0	4.08317	0	7.37255	4.80081
ENST00000414832	0	0	0	0	0	0	0	0	0	0.148086	0	0	0	0	0	0
ENST00000416214	6.96386	1.81044	0.80021	3.63337	2.00131	4.60175	11.4582	16.0444	6.25425	5.70514	2.3346	24.223	3.00489	0.800135	6.1351	0.255099
ENST00000338252	0	0	0	0	0	0	0	0	0	0	0	0	0	0	0	0
ENST00000395812	40.1506	0	0.843645	13.8438	34.9601	0	1.45545	19.0294	86.0775	7.9662	0	209.744	142.964	31.8358	0	17.4017
ENST00000421689	97.828	0	29.3319	211.055	18.8332	0	6.5265	0	17.983	61.4235	90.263	95.22	281.253	55.68	11.0407	204.481
ENST00000341926	183.012	171.988	0	2.38862	4.11112	238.978	5.26095	16.0504	5.44065	22.0413	8.44684	112.916	276.839	1.65453	24.8673	264.75
ENST00000309190	40.3866	2.53648	23.1006	20.4193	83.394	22.5936	16.4669	73.7384	107.381	346.606	10.7585	58.5645	1158.82	87.3482	137.872	288.435
ENST00000348386	0	0	0	0	0	0	0	0	0	0	0	0	0	3.9959	0	0
ENST00000437034	2117.01	1901.31	478.87	2259.2	2339.22	4395	1275.03	1163.24	2907.14	1733.37	2111.49	4130.16	10442.7	1948.13	3076.8	4213.15
ENST00000484552	0	0	0	0	0	0	0	0	0	0	0	0	0	0	0	0
ENST00000395813	46.679	7.1378	0	234.969	66.089	0	31.6359	0	52.5275	51.571	103.013	54.468	118.056	31.8385	35.0206	0
ENST00000359176	0	46.0677	0	0	0	0	0	0	0	20.7722	0	0	0	12.7725	6.01035	0
ENST00000325674	0	0	0	0	0	68.8161	18.0099	25.8608	0	0	25.7791	0	0	0	0	158.089
ENST00000329959	219.635	201.499	50.0376	256.072	197.222	121.21	204.363	430.317	82.0416	205.339	186.826	243.928	269.031	191.335	303.038	140.791
ENST00000467007	21.6909	13.5127	10.9276	12.8543	31.5899	132.435	12.1643	34.3154	18.5753	0	22.1504	13.7524	6.6616	0	21.0336	0.770571
ENST00000478352	1.74746	9.60098	7.78565	6.31712	0	25.2965	23.3798	42.1398	0.275621	5.43135	5.37032	5.47605	11.8594	3.80506	2.56935	3.45232
ENST00000455375	0	0	0.493376	0	0	0	0	0	0	0	1.27317	0.535729	0	1.16549	1.3036	0
ENST00000354336	182.089	169.495	260.764	157.971	157.983	358.107	194.916	600.315	326.148	233.848	499.822	328.457	606.828	326.999	203.12	536.894
ENST00000411769	28.8511	0	21.788	3.02574	17.6397	37.6162	13.7818	0	0	0	27.3297	0	0	14.5216	68.8207	0
ENST00000397601	0	11.6908	0	41.22	0	0	0	491.815	654.874	277.478	6.07355	210.07	275.375	1.14887	0	35.37
ENST00000469707	0	0	0	0	0	0	0	0	0	0	0	0	31.3157	0	0	0
ENST00000345429	23.0779	53.5168	374.56	11.2601	242.446	328.714	2.4108	58.096	273.918	10.1209	8.61125	5.59075	97.4358	3.38979	5.3458	2.69924
ENST00000449284	0	0	0	0	0	0	0	0	0	0	0	0	0	0	0	0
ENST00000343600	432.81	147.297	511.196	150.362	366.012	650.014	228.867	228.359	515.519	184.706	198.825	216.253	298.601	181.463	413.074	57.7996
ENST00000376673	0	0	0	123.883	93.746	0	161.713	0	0	0	0	0	0	19.9406	53.913	0
ENST00000445661	1534.51	728.728	1873.53	1623.01	2588.98	1654.21	1513.9	2974.63	2331.45	917.635	724.576	1368.25	645.13	722.945	1561.51	295.538
ENST00000202816	15.0836	16.2787	15.543	14.5087	17.9929	17.3329	16.3851	12.3578	6.98335	6.59564	20.1432	12.6677	22.2755	27.7852	24.6568	8.42313
ENST00000342192	28.6992	51.1545	35.2615	65.8785	33.4297	0	7.3098	3.0469	0.949855	0	61.4695	0.94742	6.1339	242.27	2.70435	0
ENST00000496722	5.66036	8.41942	13.3452	4.9518	7.12803	14.3175	10.6598	36.4725	15.1972	4.6843	16.026	5.7955	5.82866	16.6844	59.3233	2.2504
ENST00000458578	183.661	230.576	156.427	251.354	214.639	213.234	403.584	730.02	452.158	295.912	385.505	534.32	129.116	406.351	274.016	543.895
ENST00000323686	31.6275	30.1834	14.3701	25.7476	17.4104	9.70977	13.6634	17.1389	12.7726	18.8284	23.1388	19.2377	9.63124	37.4084	24.0602	29.0945
ENST00000316881	6.30352	15.3499	3.17565	8.8121	5.53955	2.10388	7.07362	21.1197	6.95052	17.8226	9.85679	5.76518	2.99588	5.10008	8.31829	14.6589
ENST00000357179	0.482266	1.33444	153.433	0	15.355	0	2.26589	4.37688	45.0634	19.9134	4.85001	0	86.1055	0.60048	0.951595	0
ENST00000457270	0	0.767725	1.76489	6.16322	0	3.40865	4.78818	11.7529	3.64105	5.4885	3.85365	13.1206	0.212522	6.78273	0.756026	2.94625
ENST00000457179	0.62707	2.73344	0.584025	1.80443	0.672497	3.64695	3.00142	0.428175	2.50105	1.70239	19.4884	1.21394	1.40633	5.60387	2.39011	1.32994
ENST00000398793	0.753752	0.212971	0	0.0340585	0	0	0.95295	0	0	0	0.913435	0	0	6.1505	20.7773	2.11803
ENST00000444502	1.76916	8.92469	0.985188	3.41276	2.01895	2.83762	3.53018	4.46326	7.14033	17.2618	3.32302	8.77617	2.00844	2.64405	2.19651	3.32847
ENST00000436282	0.414253	4.67061	0	0	1.21902	0	11.1163	6.94885	3.07693	0.49458	2.0531	3.66641	2.96803	1.97954	0.495772	0.458163
ENST00000470338	0	2.40107	0.83371	1.03641	0.512255	1.42431	0.945667	0.61227	0.360181	0.985675	1.98472	0.771234	0.195843	0.098536	1.24152	1.78017
ENST00000424393	1.08254	2.1937	2.13267	0	0	2.75367	1.83227	0.491983	0	0	3.07396	5.70974	0	1.98165	0.891995	0
ENST00000487485	0	0.281546	2.14789	0.247489	0	0.389771	0.707996	0	0.23367	0.72543	1.24571	0	0	0.821132	0.395314	1.79655
ENST00000437929	6.60088	0.63132	4.72238	1.91875	0	0	1.09623	0	0	0	0.402023	0	0	0.33784	4.03212	0
ENST00000430142	0	0	0	1.89053	0	2.36668	7.86005	5.55475	0	0	2.56334	0	0	0	0	0
ENST00000489581	3.21408	2.87188	2.6721	2.92848	0	6.23244	0	0	1.2997	2.68276	3.90866	3.50668	0	1.37875	1.92778	4.81919
ENST00000456075	0	0	0.733015	0	0	0	0.301511	0	0.40279	7.37641	0	0	0.611555	0	0	0
ENST00000449704	2.26546	0	0	3.01946	0	0	1.08098	0.0358455	0	0	0.193564	0	0	0	0.336594	0
ENST00000442653	2.43384	11.5825	1.58143	19.99	0	6.40094	0	7.4191	0	6.30255	12.9887	0.290837	0	0	3.90877	0.052905
ENST00000437103	0.527485	13.0376	0	8.06142	1.37878	1.26447	0	0.18911	0	0.128014	6.88655	1.1134	0	22.0009	3.90897	0
ENST00000434517	2.218	9.90103	8.06621	2.21136	9.86511	1.85638	0	0	0.563119	1.33697	1.60041	7.07836	2.3339	3.3597	4.14557	0
ENST00000413067	0	0	0.0278567	0	0.382781	0	0.149067	8.8978	0	0	0.181801	1.39293	0	1.82648	0.068631	0
ENST00000232888	13.0603	36.4164	8.3869	22.5753	14.2761	15.9888	12.1383	23.68	21.483	16.0598	13.4925	21.5343	27.7133	17.3873	29.9043	15.8883
ENST00000355852	3.66304	0	0	37.941	0	22.4526	28.9155	0	0	1.10688	27.0573	0	17.8773	47.9136	34.2317	0
ENST00000492809	0	0	0	13.6803	0	57.5767	0.565935	57.153	1.1945	0	0	0	0	0	0	0
ENST00000497390	0	0	0	0	0	0	0	0	13.2086	0	0	0	0	0	0	0
ENST00000461554	0	0	0	0	0	16.9423	0	0	0	0	8.55696	0	87.803	0	0	0
ENST00000484633	0	0	0	0	0	0	0	0	0	0	0	0	0	3.5681	0	0
ENST00000471308	9.99675	19.3209	15.1112	14.285	0	11.337	8.88765	17.7865	2.72288	43.9066	22.3217	10.6925	7.65001	43.0611	18.4674	0
ENST00000498822	12.3231	30.0679	73.6266	4.58493	11.2861	24.1776	21.6604	13.6681	18.3033	33.4578	24.3106	13.098	58.6163	23.202	6.11036	0
ENST00000471622	0	0	0	0	0	0	2.64022	0	5.18225	0	0	8.0309	35.3125	0	0	2.30546
ENST00000468324	2.97745	1.41435	1.92629	0	0	0	0.82751	0	18.7232	0	0	1.63556	89.503	0	0	3.18027
ENST00000466412	0	0	0	0	0	0	0	0	0	0	0	0	0	0	0	0
ENST00000497653	0	0	0.351616	0	0	0	0	0	0	0	0	0	0	0	0	2.5309
ENST00000489595	30.7144	8.33428	41.6753	8.6507	9.38761	44.319	16.4306	0	25.9444	0	16.27	1.00955	42.4296	14.8727	13.1605	0
ENST00000490063	1.78503	0	0.0718745	0	0	0	0	1.29785	0	0	0	6.1517	0	0.91066	0	0
ENST00000483411	0	0	0	0	0	1.27882	0	0	0	0	0	0	0	0	0	0.243677
ENST00000471358	0	0	8.25355	0	1.3984	0.66989	0	0	0	0	1.00869	0	0	0	0	0
ENST00000461544	1.55646	0	0.0327684	0.429219	0.142953	0	0.666815	0	0.828725	0.126869	0.0624645	3.27709	0	3.29513	0	0
ENST00000322099	0	0	122.222	0	35.2163	0	4.3058	12.6564	0	0	0	5.3531	0.0484153	0	0	1.73503
ENST00000428823	3.1231	3.51148	12.1687	37.295	7.1441	0	15.353	0	49.3688	41.765	13.9174	28.8828	43.5048	23.2643	44.3327	16.3946
ENST00000395014	22.2416	52.6463	71.832	11.2724	7.71265	143.756	14.8878	0	5.36665	5.142	18.6594	10.6593	231.249	0	74.4613	0.677106
ENST00000395013	58.8799	104.236	62.204	87.1601	32.7548	0	0	2.34296	84.929	18.0537	92.463	63.4642	648.867	151.52	13.7884	7.3923
ENST00000337714	19.0193	28.9572	2.56002	13.0861	27.5992	209.745	59.9077	57.318	60.5325	48.7477	27.3109	91.5533	219.868	0	6.6907	0
ENST00000481416	167.936	256.925	260.663	39.2993	663.878	89.9391	168.712	269.298	4.68906	91.9252	120.577	542.142	144.719	318.822	154.661	125.792
ENST00000314126	81.1395	0	118.729	23.3726	0	0	0	0	0	0	0	0	0	517.033	269.957	5.64776
ENST00000416426	25.1861	19.5765	23.0622	19.2406	4.27902	60.622	12.1402	2.86451	53.9114	18.2293	27.1724	14.8074	19.1953	37.8641	61.7355	11.0597
ENST00000284073	5.91294	13.1203	44.3388	28.1065	17.3888	0	11.3691	12.759	0	0	57.3533	17.6566	31.7455	29.3617	99.4083	14.0632
ENST00000322684	7.27194	9.76676	85.6827	3.80992	8.42766	36.3523	37.4522	11.1884	18.2954	45.8496	15.0028	31.2691	13.2232	32.7827	121.852	22.8573
ENST00000442934	28.5619	19.3065	0.720405	38.6424	18.7723	317.75	107.76	8.15735	55.7349	126.952	123.807	58.1722	265.514	91.127	197.51	64.5175
ENST00000285093	554.085	279.588	190.122	870.149	659.048	468.498	1504.83	938.323	525.178	473.403	377.707	285.329	301.346	981.419	889.71	580.735
ENST00000313608	9.10239	14.6073	17.4592	11.2612	9.839	32.4918	30.5125	14.4065	7.92262	9.24972	14.2441	13.0126	13.7777	21.6063	38.4716	11.4799
ENST00000466397	0	0	0	0	12.252	0	0.99299	0	0	0	14.3033	0	0	15.0662	20.2669	0
ENST00000480306	19.6773	5.17265	14.9275	12.5994	0	9.40388	33.0074	0	0	10.8423	1.66512	32.7567	0	0	22.5002	52.7585
ENST00000294189	381.219	215.564	740.792	112.659	125.441	198.142	264.07	241.525	170.94	108.561	142.646	70.9871	658.094	60.885	256.399	98.92
ENST00000479017	5692.73	5920.88	201.042	2419.16	4021.88	1215.79	4010.84	9925.97	12749.1	5602.47	4574.98	10642.5	46749.7	3950.22	5447.94	9913.52
ENST00000495383	0	22.8486	0	0	0.225395	0	0	0	0	0	0	0	0	10.1774	4.95723	0
ENST00000475248	1734.51	0	0	661.63	0	0	0	0	0	0	0	0	0	360.36	0	0
ENST00000492277	1190.46	929.535	0	849.975	1243.12	0	898.255	0	0	0	490.426	0	0	295.907	708.42	0
ENST00000481629	3.21694	25.4112	5.22239	5.01834	1.62307	6.79557	19.5558	29.6769	17.8286	22.1521	7.19946	7.94224	8.14453	5.01529	8.6211	5.73987
ENST00000486565	2.08585	3.11949	4.25638	3.4365	3.7561	25.2156	14.961	35.7165	7.66891	18.2965	8.24728	14.722	48.8447	7.35055	4.82003	44.0438
ENST00000294661	19.4656	48.7978	72.1821	44.9179	20.0015	28.9744	28.1959	17.581	27.0139	53.7622	59.2321	21.087	14.43	42.5197	58.183	51.1859
ENST00000471115	42.5165	68.1176	432.128	23.5192	44.9701	12.2422	81.5647	37.0314	72.9688	62.5392	83.1124	16.7174	0.840088	97.2779	71.4871	51.4927
ENST00000344356	0.575175	0	0	0	0	0	0	0	0	0	0	0	0	0	0	0
ENST00000258962	716.487	700.572	424.091	513.136	614.579	501.7	786.553	696.323	531.027	990.806	1218.93	779.258	446.304	892.129	1282.18	1174.89
ENST00000305533	458.595	491.651	55.6418	439.412	182.072	403.889	155.036	45.3992	184.8	191.121	220.57	176.147	1134.65	281.036	482.428	588.919
ENST00000472755	12.7134	1.44423	0.960329	1.04893	3.64954	16.4941	1.37144	0	37.1653	11.8501	1.25126	1.95911	98.0833	13.0419	3.19721	64.7485
ENST00000261303	483.432	184.206	283.602	358.536	311.545	197.114	218.415	121.481	86.2702	41.4176	296.299	180.608	642.866	386.076	592.774	187.446
ENST00000396958	19.6199	34.5953	60.5177	163.018	43.1698	0	43.365	112.746	11.642	78.2535	417.436	56.2272	50.897	122.076	89.4124	0
ENST00000293981	37.5483	0	0	0	0	0	66.3372	0	1.41257	5.50735	0	0	0	0	0	0
ENST00000426789	0	0	0	0	0	0	0.99928	0	0	0	0	0	0	0.106428	0	0
ENST00000420415	646.615	810.112	675.61	542.154	518.396	555.84	1341.81	862.294	3086.16	589.053	2031.56	149.635	53.8383	728.744	926.449	187.826
ENST00000360110	386.08	378.125	64.948	196.52	22.4318	849.768	142.87	201.13	531.922	189.959	564.853	116.977	15.3968	175.055	467.295	63.7257
ENST00000392396	48.1326	31.1898	44.5682	6.5687	28.6193	207.495	77.6598	13.5681	226.48	13.8561	118.365	30.3571	127.879	116.116	20.5508	0.476926
ENST00000463047	25.2698	14.5088	14.7464	4.43135	7.57957	16.7232	1.55025	8.8217	27.2354	8.39872	26.8669	5.34943	1.31424	6.00469	7.00521	0.221729
ENST00000475593	6.20824	5.45025	8.15043	2.94727	1.17508	10.681	3.98412	3.15027	6.315	1.34175	2.6032	1.62281	2.66929	2.62155	4.4644	2.30506
ENST00000483983	7.46004	15.0143	11.3107	6.72643	0	6.75579	11.9389	2.91808	9.43516	1.00805	16.4533	0.527235	0	4.80254	5.15615	1.42272
ENST00000463356	5.58388	4.21416	7.24969	4.152	0.735113	1.29769	9.42279	4.6517	7.62355	3.27168	7.07505	4.81595	0	0.977715	4.66474	0
ENST00000482479	0	0.628065	8.163	1.84093	0.710125	6.21081	2.17068	4.86461	8.28292	0.385337	15.8239	0	0	1.56726	1.47289	3.88907
ENST00000465288	1.41036	1.37357	4.03547	0	0	2.29801	2.82032	0	2.4765	1.32884	93.84	1.203	0	1.44432	137.598	1.4345
ENST00000477148	1.03303	2.25706	2.42216	2.34767	3.07519	1.26385	10.2706	5.18307	10.8999	4.92141	7.14626	4.43542	0	3.22879	2.32821	0
ENST00000464368	1.8731	0.766027	4.48411	1.18686	0.189831	3.97783	2.25759	2.48306	2.13009	0	1.96221	0	0	0.648534	0.492147	0
ENST00000491658	0.368458	5.81421	3.03666	1.99057	0	4.56498	0.907325	2.83039	0.272801	0	7.6943	0	0.789395	1.37486	0.263315	0.437214
ENST00000421258	0	1.8692	19.2928	0.740115	0	0	3.05839	8.5223	0	7.30235	0.92781	0	2.58275	0.807145	2.66043	0
ENST00000464011	0	0	3.01014	1.17565	0	0	5.3351	0	1.69803	0	2.85034	0	0	0	2.23733	0
ENST00000316005	2.86997	2.00882	1.12109	5.38409	2.31636	2.7957	1.54796	3.16786	1.43357	0.690467	12.5714	0.912357	0.148448	2.12575	8.32961	2.34969
ENST00000370521	157.479	33.457	40.3687	147.944	67.022	13.7606	47.4921	20.0214	63.0026	23.8012	314.36	70.8535	5.89125	144.893	192.962	91.1054
ENST00000436111	0	0	1.94632	0	0.259207	0	0	0	0	0	0	0	0	0	0	0
ENST00000449189	0.196879	4.03486	9.12075	9.5521	0.654405	1.76031	0.945418	5.38426	0	0.430772	1.2633	0.481747	1.41521	1.7466	7.41777	0.742401
ENST00000495119	2.00293	9.18697	3.07598	2.42852	0.468685	2.49589	2.69416	0	1.13473	0.9741	2.36163	0.295607	0	2.55666	4.76455	0.324437
ENST00000370513	0	0	4.83408	0	0.047327	0	0	0	0	0	0	0	0	0	3.70525	0
ENST00000370505	27.5537	67.7345	22.2652	55.2418	62.0513	99.304	128.959	127.401	79.1784	137.734	25.5576	186.409	52.1679	82.3954	36.3734	116.58
ENST00000247003	157.133	159.272	122.128	131.904	232.278	14.4673	182.921	60.2319	0	83.5489	102.251	142.931	132.712	306.119	141.126	145.846
ENST00000438170	33.3614	30.723	7.93334	26.3937	18.5418	82.1087	27.713	64.3232	41.7199	35.2537	41.5208	11.0487	39.7238	59.8647	70.6713	26.8964
ENST00000406189	0	0	0	0	0	0	0	0	0	0	0	0	0	36.5948	0	0
ENST00000467803	0.183071	2.53665	134.478	2.50077	15.2919	0.0480708	0	2.60409	9.2008	35.0746	10.7498	1.58282	3.64277	17.3523	29.8415	27.4611
ENST00000447325	0	0	38.8143	1.22829	11.768	17.2429	15.9518	0	45.2581	37.2106	0	106.721	15.7686	131.261	80.5094	3.41134
ENST00000463783	43.3933	193.565	33.3611	24.3254	8.90984	20.7982	67.1766	39.7283	10.3632	63.6049	76.6679	10.1659	1.36247	28.3573	56.6724	7.26065
ENST00000321256	0	23.0385	0	0	123.532	94.8293	0	0	59.555	0	0	7.15695	165.98	0	26.2481	469.073
ENST00000428425	264.344	738.728	428.104	336.57	427.043	200.135	650.498	286.738	353.489	319.115	321.926	432.088	259.104	894.045	787.86	89.4606
ENST00000427641	985.729	1110.03	812.188	1249.82	673.884	543.538	539.712	251.736	389.342	484.898	799.67	480.44	425.171	954.94	1872.48	347.621
ENST00000452404	23.0095	21.9372	26.4817	16.8631	3.33006	8.50055	1.99874	6.89136	1.89647	24.3004	76.1313	8.62569	1.12383	39.3197	15.9426	2.99638
ENST00000468923	15.8818	36.0986	25.0848	6.49258	7.96743	0.130675	4.51269	17.9153	18.6375	10.5449	2.49069	5.50258	1.91463	2.32926	3.65133	2.70039
ENST00000422610	0	7.9365	0.351481	3.08714	0	12.2024	12.765	0	0	3.00134	11.2551	0	0	2.76644	0	0
ENST00000411704	0	0	2.19361	2.59325	0	0	5.37165	0	0	0	0	0	0	0	0	0
ENST00000479647	1.80014	0	0.499652	0.282535	0.89522	5.6983	0	0	0	0	0.474668	0	53.2352	2.75887	3.66021	0
ENST00000482976	0.139998	6.41415	7.23583	0.726229	1.85069	5.7663	7.94195	15.2496	2.95315	0.859465	3.40169	1.04908	22.7555	11.0171	20.036	5.69833
ENST00000455953	5.31785	4.92871	10.1491	3.09308	1.89523	0	6.47905	0	0	9.19508	3.17438	1.40318	0	0.0392545	2.33925	4.96255
ENST00000394583	58.5773	11.2664	78.846	75.1972	78.5152	11.8858	53.1008	28.7995	12.649	36.3329	26.2437	13.3579	7.61848	126.514	46.1499	1.33566
ENST00000340281	23.9033	12.5425	0	19.5333	19.6626	12.8857	37.8347	8.4913	5.84741	0	19.3309	0	0	15.5534	25.1809	0
ENST00000361911	6.91254	1.7001	14.9511	10.816	4.35701	2.5973	5.61258	8.70895	4.48118	5.73591	3.45573	1.65033	0.0972745	6.58139	3.8853	2.62562
ENST00000370447	0	0	14.7589	17.9465	11.5107	0	0	0	5.2006	0	5.8813	13.4448	0	5.13875	0	6.05677
ENST00000455342	0.0940705	0.477919	3.75448	0.306804	0.264636	2.3966	0.231211	1.23873	0.913835	0.498709	1.45324	0.522005	0.388707	0.906055	1.25307	0.219263
ENST00000296543	146.963	92.0137	342.922	96.7629	252.258	69.4753	46.0823	44.188	41.1061	60.0993	139.411	89.2562	59.5453	84.1381	238.932	39.0611
ENST00000398947	391.38	464.386	43.1456	391.685	249.825	846.908	400.339	137.444	493.412	348.033	651.028	506.62	1442.21	1067.09	537.619	726.82
ENST00000482087	2.2606	0.7701	0	1.50713	0	115.34	0	0	4.56201	0	0.8779	0	0	38.0545	37.8716	0.317066
ENST00000480277	0	5.07005	1.6846	0	0	0	0	0	0	0	0	0	0	0	0	70.305
ENST00000468029	3.87015	0	0	0	0	0	0	0	0	0	0	0	0	0	0	0
ENST00000496716	11.4456	2.27109	2.1389	3.15973	11.2404	2.00802	3.31996	0.418961	3.40631	0.362418	2.13235	2.04042	5.04413	11.3866	2.98579	2.49699
ENST00000485905	0	0.417942	1.31891	0	0	1.12685	0	0.547524	3.80399	14.2496	1.73175	0.342422	0.54854	4.95088	1.9665	0
ENST00000498078	31.5009	14.8515	23.3347	16.4629	7.24093	92.5608	76.8296	11.5646	58.5693	308.4	21.3336	24.8007	32.7493	67.0114	31.0711	0
ENST00000323563	78.0841	183.006	121.567	172.428	130.365	78.1965	443.853	226.048	114.545	291.073	95.7232	109.879	232.602	366.207	183.77	211.994
ENST00000461675	1.2125	14.1745	32.157	0	12.7051	0	17.9377	4.27306	0.110983	15.6666	18.4825	1.36021	0	9.72923	16.1331	0
ENST00000435009	74.771	0.129032	115.281	30.6804	68.3448	19.0193	153.839	64.4703	14.4149	1.91584	106.736	15.0104	130.45	153.753	299.413	23.2353
ENST00000391975	183.013	0.0828935	58.4217	344.329	10.546	188.966	38.3013	202.882	24.1992	20.0592	13.3857	164.685	87.1053	344.191	47.6948	0
ENST00000391976	287.414	183.885	12.1901	433.244	300.001	23.3907	71.4787	392.116	236.956	207.359	272.783	240.213	1228.49	471.918	188.412	410.019
ENST00000310931	850.135	74.3432	0	238.264	50.7745	99.9501	160.649	135.803	49.4241	82.8059	74.3749	109.754	650.236	156.54	164.432	0
ENST00000487169	158.971	40.6058	23.7783	82.5157	29.8516	38.4646	22.4118	129.73	32.0639	56.0617	25.2318	87.9033	119.927	103.177	26.9302	55.0374
ENST00000373292	35.5808	20.0631	0.352554	537.55	32.1135	528.507	19.1986	204.059	111.422	47.1067	31.8759	105.511	268.374	280.762	121.07	3.60277
ENST00000484412	0	215.751	0	1.77077	0	0	56.3493	21.3378	0	241.755	1.77687	0.380105	31.6432	3.94275	0	0
ENST00000442730	5.8921	68.2219	7.08535	25.6177	7.22365	14.2225	2.67794	27.6255	0	82.2835	38.1148	1.53038	3.09203	0	14.1659	0
ENST00000494862	1133.06	1251.32	43.6728	2023.76	1337.98	1714.15	326.257	368.322	329.037	1842.33	758.563	373.329	1830.77	2601.83	1023.29	22.8187
ENST00000488013	4.51998	84.9599	5.29164	14.6892	12.7973	6.71015	4.33305	18.4229	35.8949	194.568	19.0236	16.7629	12.4853	18.5305	8.95709	2.8213
ENST00000470482	2.72245	79.905	4.85863	114.98	103.169	59.149	97.4135	325.997	248.685	1248.52	55.79	23.2444	270.663	38.5664	17.7127	34.4592
ENST00000479894	74.7102	126.711	232.351	20.4649	23.7785	78.5129	77.1819	102.512	69.4055	516.976	67.0972	64.8677	182.917	18.6261	94.0576	17.9038
ENST00000483086	25.4113	152.544	80.1508	49.091	20.9771	67.7664	102.426	213.482	10.4601	414.592	46.0366	8.09783	44.0869	32.2371	64.9413	47.9952
ENST00000479169	33.8841	9.69548	6.16252	69.8098	38.6563	5.74825	10.7311	32.1515	27.1621	7.123	39.9766	15.585	5.83643	94.1275	49.0138	4.19594
ENST00000427487	30.8672	290.806	26.6472	47.1771	40.3066	36.7625	31.6674	20.9424	46.3519	77.2055	48.7737	8.54913	79.3022	75.3991	52.6137	31.6465
ENST00000459788	95.9252	550.249	11.3652	221.812	63.0292	38.3798	113.543	81.3591	247.005	1056.03	189.599	48.7722	89.5617	85.3974	398.398	15.9265
ENST00000471294	19.725	21.0083	0.59152	34.7957	35.4659	59.7434	11.6744	0	105.595	21.2494	15.1799	0	143.303	2.32906	19.5938	0
ENST00000452931	18.9208	68.0409	54.8505	35.7884	33.7486	0	22.2463	107.016	90.0768	0	217.117	4.81719	32.0232	24.5462	138.524	28.7515
ENST00000460826	6.68518	4.43114	9.38701	11.7368	0.347336	0	21.779	5.1318	46.7946	39.1859	13.6055	0	0	21.8207	0	0
ENST00000488923	13.5761	64.1579	11.0034	28.8693	11.4118	23.5877	41.8422	25.6063	7.84515	167.089	38.6492	4.57864	10.3405	30.7921	31.4616	3.28311
ENST00000498595	3.16886	97.5525	8.25035	18.624	12.4149	13.8816	14.4098	10.5622	40.7662	515.174	14.5445	11.0012	10.0799	2.51403	12.154	8.5424
ENST00000476807	6.87653	8.90812	1.08752	0.424886	11.5772	0	5.1982	0	26.4162	21.5636	6.96223	0	0	0	8.17545	0
ENST00000477477	0	0	0	69.549	139.55	171.638	35.1367	8.57585	151.954	7.85155	0	104.682	477.705	0	0	77.1925
ENST00000453141	37.5211	145.579	31.5415	30.33	46.1337	0	21.0398	43.2726	143.921	1191.55	74.5546	34.1252	72.2775	65.7365	114.66	32.4844
ENST00000467435	2.45922	40.0155	13.6118	1.47414	6.34725	0	3.88076	15.523	12.2411	95.963	15.6291	0.941915	7.0761	5.79485	6.43445	2.97641
ENST00000470710	61.2985	351.385	81.3775	218.577	141.274	202.887	214.713	303.731	312.724	1406.76	242.877	112.486	274.211	173.945	276.657	90.4113
ENST00000422933	55.5476	343.553	31.2397	34.6161	56.8675	36.963	62.4978	23.9656	79.2981	287.554	84.2146	8.24169	42.6709	56.5463	154.252	10.8089
ENST00000428482	14.6312	21.9507	3.35825	43.2264	75.2275	23.1429	3.13768	42.1189	13.0583	0	10.2054	8.93705	0.277931	55.9556	40.0957	20.8531
ENST00000442714	0	0	0	0	0	0	0	0	0	0	0	0	0	0	0	0
ENST00000452065	1.3228	0	0	0	0.861165	0	0	0	10.5097	31.8041	1.55533	0	0	0	0	0
ENST00000444092	0	0	3.42081	0	13.6388	0	0	95.947	0	422.127	1.53684	8.325	0	0.307318	13.2747	11.1385
ENST00000430918	0	0	0	0	0	0	13.7177	0	6.71045	147.964	0	0	0	0	0	0
ENST00000441124	3.33424	40.3282	1.05972	3.87786	0	0	1.10911	0	0	0	1.69315	0.98425	0.277056	0	0	1.93921
ENST00000426343	1.91441	250.208	0	0	0	0	0	5.44055	0.36697	0.901235	19.1246	0	0	0	25.2875	0.49446
ENST00000413241	0	2.81252	0	0	0	0	0.17297	0	0	0	2.8378	0	0	0	0	0
ENST00000423693	0	0	0	0.95337	1.05571	0	0	0	0	256.874	0	0	0.460072	2.29637	0	0
ENST00000425989	5.79228	0	1.09214	4.51271	0	0	1.73726	0	0	0	0.654865	1.35719	0	0	0	0
ENST00000449864	2.24116	0	0	0.60354	8.17601	2.22839	6.16861	5.4562	0.262809	3.13404	5.2307	2.7718	0	0	11.9414	4.62645
ENST00000420451	6.24245	28.8051	11.8489	10.4209	8.15875	2.75422	0	0	0	0	6.25985	0	0	5.48155	19.1321	0
ENST00000422080	0	7.73005	0	0	0.981335	0	0	0	0	0	0	0	0	0	2.75724	0
ENST00000458564	0	6.33195	0	0.234008	0	0	0	0	0	0	5.49015	0	0	0	1.44266	0
ENST00000427007	2.40654	0.629435	0	0	0	0	0	0	0	0	0	0	0	0	0	0
ENST00000449504	0.185311	17.0071	0	0	0	0	0	0	0	110.285	2.14886	0	0	0	2.04111	0
ENST00000417540	3.21949	0	0	8.06915	3.7258	0	0	0	0	0	0	0	0	0	0	0
ENST00000462130	1.11269	8.17525	0.335162	3.6987	0	13.221	0.80515	2.38446	2.48364	7.10745	1.53418	0	0	32.0127	0	0.252021
ENST00000490697	1.78832	13.4427	3.29181	2.37637	0.6498	2.46206	1.69494	8.7543	2.5371	113.877	0.727655	1.1	0	2.34288	3.57351	0.089057
ENST00000496569	0	0	14.9432	0	0	0	0	0.874945	0	13.9236	0	0	0	0	0	0
ENST00000427183	168.786	49.341	44.6784	159.704	99.5573	0	13.9117	33.8229	41.9677	37.3218	118.599	43.4505	102.586	0	56.241	32.1818
ENST00000255977	1055.26	611.178	391.438	524.069	1110.7	446.694	570.916	467.351	622.198	867.105	696.762	768.303	815.458	1969.09	878.537	1720.54
ENST00000475010	35.067	106.725	58.9899	290.383	38.2405	67.1642	36.392	14.7134	44.9481	80.7918	120.77	40.7881	120.386	110.56	85.3056	37.2922
ENST00000495305	0	0	0	0	0	0	0	0	0	0	0	0	0	0	0	0
ENST00000474576	0	0	22.2246	0	0	0	0	0	0	0	0	0	0	14.0887	0	0
ENST00000463142	17.141	8.91035	21.2933	18.3488	0	0	3.30295	0	7.00085	0	24.4283	0	6.46131	56.126	150.123	14.0923
ENST00000468447	1.09679	0.868475	2.19758	0	1.44608	10.4044	0.84203	1.59383	1.22465	0.525182	1.5656	0.64166	0.554642	1.88415	2.17446	0.895411
ENST00000480552	40.1151	42.5431	199.82	76.4089	63.2891	257.819	68.2698	42.7107	125.559	32.3365	50.9396	94.0005	16.7229	327.401	136.56	104.698
ENST00000496169	1.67247	0	222.732	12.5854	0.53314	0	0.331881	0	0	0	0	0.89573	5.87805	0.62824	60.8245	0
ENST00000443720	0	0	0	0	0	0	0	0	0	0	0.297461	0	325.697	0	0	0
ENST00000471104	0	3.0333	6.00042	2.69849	8.8688	0	5.87315	0.109807	15.8099	0	0.453784	0.697485	0	4.85645	36.4077	11.2411
ENST00000467513	0	3.74463	0	1.01531	0.0279788	0	0	6.425	0.18992	0.817885	0	0	0	3.47499	0	0
ENST00000494939	0	0	0.243979	0	0	0	0	0	3.64618	0.283683	0.275753	1.24412	0	0.398757	0.237287	0
ENST00000498535	0	0	1.44409	0	0	0	1.32775	0	0	0	0	0	0	0	0.965135	0
ENST00000473444	0	0	0	0	0	0	0	0	0	0.371439	0	0	0	0	0	0
ENST00000475180	1.00466	0.540605	0	0	0	5.14443	0.135882	0	0	0	0	0	0	0.96207	0	2.30437
ENST00000481705	0	6.6599	0	0	0	0	0	0	0	0	9.34205	0	0	9.5549	0.616235	0
ENST00000437223	2.98274	2.18592	5.50035	2.35183	5.33354	7.65677	4.69253	1.68547	1.91843	3.90983	2.75314	3.0942	2.91331	7.8193	3.21674	4.92381
ENST00000274606	657.774	296.326	69.7683	87.2955	200.002	51.4542	408.1	535.092	168.387	147.956	140.472	220.615	50.8674	270.192	873.135	137.372
ENST00000314397	357.513	111.171	68.1513	107.714	163.148	123.616	332.807	1121.67	348.909	286.728	72.41	153.966	180.451	205.775	339.731	78.7339
ENST00000358344	2252.68	1828.12	409.401	620.12	1017.53	591.67	659.125	3150.21	1324.7	1651.38	3000.81	1132.94	1471.68	829.916	2410.73	908.543
ENST00000355836	918.012	2901.51	281.931	2001.68	1571.82	1651.12	2032.01	2092.43	2448.47	2625.03	997.95	1383.92	990.11	2083.97	1423.35	1394.1
ENST00000464167	107.97	94.9812	121.103	69.5447	175.16	25.3709	85.2358	47.2208	74.9828	355.822	164.878	77.5249	53.2651	135.226	132.109	37.2877
ENST00000485439	393.865	415.95	322.755	314.098	396.687	107.039	82.8385	95.4241	121.477	151.81	640.137	167.195	99.3276	436.207	542.126	274.428
ENST00000496582	26.8702	34.9786	6.92067	13.9863	7.65329	34.688	8.4863	45.6189	11.4728	9.537	21.7053	22.5477	18.957	8.71369	13.6495	30.52
ENST00000329092	701.342	745.195	0	638.55	815.055	5.15898	0	0	0	0	1633.07	0	0	645.63	584.646	0
ENST00000448864	98.0276	137.821	21.9138	30.946	57.6831	22.872	58.9205	48.0677	1393.17	13.9427	138.085	40.2255	114.021	205.035	74.7718	43.023
ENST00000429437	149.635	3291.24	789.986	572.355	901.856	2933.5	1210.6	4870.99	2614.36	5275.69	539.773	3675.74	2365.63	542.624	225.432	5722.53
ENST00000442341	2.82451	0	9.1184	0	0	3.37928	127.239	0	8.83086	2.02663	1.35678	0	0	0	3.75969	0
ENST00000439255	19.9505	5.30183	9.30895	5.66546	4.39058	19.0085	47.526	0	7.05523	5.38795	7.07405	9.89199	0	4.56618	4.73364	7.91505
ENST00000474640	51.733	100.071	65.0066	50.8842	70.4163	137.264	106.307	222.44	216.632	206.457	115.643	357.605	234.412	102.271	53.9183	539.087
ENST00000265085	164.136	31.6564	11.124	255.223	7.23165	9.02882	4.4733	0.53415	9.4216	1.42422	4.45257	16.0336	363.718	22.3986	663.296	205.43
ENST00000370321	3376.93	2838.52	3457.57	2240.26	2736.27	339.942	1736.79	844.154	4151.94	1629.11	6428.41	2544.99	32.3264	2459.46	2452.17	2968.44
ENST00000470843	0.644445	3.67429	2.202	1.97412	0	3.91576	0	0	19.95	6.42851	4.91394	5.27691	5.4244	1.06558	9.65714	3.70451
ENST00000490963	50.9915	1471.31	366.168	430.274	748.437	770.747	419.082	920.32	1454.93	2607.65	2601.97	4137.78	746.839	840.274	1282.91	1189.17
ENST00000315741	27.8933	23.5772	53.8624	21.1206	5.1902	78.0501	36.196	107.745	75.6951	192.652	472.134	377.749	38.2774	34.9549	19.747	155.575
ENST00000461952	54.508	141.022	24.5697	3.01045	21.5208	0	0	0	0	0	269.666	0	0	27.0243	119.563	0
ENST00000497519	10.1047	35.6281	59.999	19.253	4.38913	3.28214	2.47537	4.60759	51.4644	7.80613	29.5598	26.9849	0.164777	5.57421	17.724	4.29396
ENST00000265304	27.991	82.771	3.30041	33.0696	83.3135	0	3.1846	3.32231	23.4977	0	176.337	4.87686	0	57.1977	147.352	1.10992
ENST00000496622	2.1749	36.1059	22.487	7.48492	0.54698	6.78544	3.58705	1.87182	0.185197	0	9.97283	0	0	2.55959	16.0271	5.24938
ENST00000498107	77.0946	173.823	36.7636	91.6438	58.0365	53.0963	40.0833	12.5623	19.3996	2.0302	133.035	14.1232	7.90045	168.607	84.4476	24.1531
ENST00000489378	170.992	51.8869	13.68	8.53672	147.648	27.3418	53.4395	100.866	100.253	49.3603	17.4121	36.3768	30.9881	6.47718	64.6894	42.8923
ENST00000469123	164.774	68.2165	133.458	338.901	43.13	0	111.227	5.7193	28.5576	17.2	134.939	13.9297	0.526551	464.655	0	21.6587
ENST00000467681	47.4343	41.2361	41.6066	32.2214	63.9417	0	4.7093	0	0	0.829255	10.5453	9.1943	1.22331	186.963	9.37155	0
ENST00000465582	0	2.77869	1.1927	0.938265	0	0	0	0	0.450589	1.07591	2.75264	0	0	0	0	0
ENST00000461433	0	18.6347	17.545	38.7977	0	0	0	43.1654	15.6879	11.096	9.98365	25.8132	0	0	4.92666	3.63099
ENST00000463093	2.56995	2.39248	2.0802	7.6368	0	27.4579	48.5357	119.576	16.2005	6.6238	1.7352	52.3547	11.838	6.9426	7.47361	27.0964
ENST00000465167	0	0	0	0	0	435.865	0	299.716	43.7859	55.3191	0	80.2827	88.3383	2.90846	0	158.583
ENST00000468267	6.97945	12.0745	2.87548	13.8824	8.47115	28.9897	3.86802	11.2031	4.50363	0.8632	3.18987	1.99383	1.58926	11.5472	6.0849	2.594
ENST00000484178	31.5332	35.7015	28.7674	105.025	0	23.6375	18.1402	75.4755	0	0	0	17.2633	0	1.70846	423.709	0.230536
ENST00000473783	0	0	0	0.0670935	0.684405	0	0.0403645	0	0	0	0.127694	0	0	0	15.158	0
ENST00000481508	0	15.8423	12.3058	5.69913	0	79.0644	1.46441	0	0	1.62678	5.20233	0	6.05256	5.67606	17.2066	0
ENST00000392246	195.522	338.474	468.587	222.802	410.781	203.065	1274.01	520.486	520.654	140.691	275.216	326.429	243.584	2187.61	389.37	454.346
ENST00000409368	0	12.1829	6.0479	33.4882	18.11	0	19.358	0	11.1239	0.415924	25.1507	13.8094	0.230618	0	0	0
ENST00000392244	158.259	535.977	0	55.8831	175.698	0	18.5211	0	14.518	862.162	143.969	0	0	0	287.654	0
ENST00000409712	49.696	194.089	0	96.0775	0	0	0	0	46.6649	543.505	14.9277	0.82609	0	0	55.0915	0
ENST00000409181	0	0	0	0	0	0	0	0	0	0	0	0	0	3.92603	0	0
ENST00000409498	0	2.9823	0	3.03712	0	0	0	1.97815	0	0	0	0	0	0	2.83964	0
ENST00000409205	0	0	0	0	0	0	0	0	0	4.91605	0	0	0	0	0	0
ENST00000409627	0.835847	10.6625	0	0	0.619375	1.06795	0	0.158837	1.68114	12.7086	0.97778	0	0	0.895019	3.22704	0.582425
ENST00000469034	0	0	0	2.70499	0.90869	0	0	1.3125	0	0	0	0	0	0.72916	0	0
ENST00000392245	29.9687	23.4005	0	0	0	1.77864	0	5.51005	0	0	0	4.88078	0	112.549	34.6692	0
ENST00000264279	131.286	155.083	77.8342	65.9043	110.59	97.0881	94.988	143.366	30.6821	107.615	146.814	124.982	102.031	193.517	279.691	319.38
ENST00000426814	0	0	0	5.44125	10.7373	0	0	0	0	0	0	0	0.099098	5.65655	31.515	0
ENST00000488403	1.52612	43.7027	20.881	7.87105	1.60661	4.92156	4.24816	11.2422	16.7026	116.477	4.43673	5.36355	2.53202	5.02576	4.44448	10.6384
ENST00000492740	1.16209	61.5656	3.82888	3.95119	1.77421	0.375476	4.10967	3.2354	4.28065	1.37851	5.71561	2.26282	0	2.36039	7.10548	1.88893
ENST00000472050	22.7898	273.253	29.6268	54.633	18.1699	4.85824	5.43855	28.9952	6.21155	0	44.6865	16.9694	0	16.8532	75.5284	15.0961
ENST00000467734	0	9.96145	0	1.89507	0	0	0	0	0	102.293	0	11.2681	0.5887	0.74663	5.33025	0
ENST00000492688	21.4735	222.897	19.2076	20.9055	34.9467	0	0	17.1599	9.0324	0	57.7495	9.40525	0	62.4835	98.6435	0
ENST00000478941	1.43576	53.5497	0.837705	1.67146	0	2.60707	1.35969	0	0.248667	0	0.329444	0	20.0337	0	10.1668	0
ENST00000433543	13.1707	549.077	0	23.9544	0	0	26.7208	49.526	16.2191	0	12.0572	18.155	0	8.66695	31.4995	23.7558
ENST00000478508	7.601	637.883	27.9691	47.6294	16.4246	8.89677	19.1236	84.2896	320.132	478.25	41.2409	37.8872	3.90764	11.3804	66.07	4.78457
ENST00000393432	2840.09	8162.39	1628.94	2828.87	4077.83	0	2110.03	1900.35	3121.31	7369.32	9064.1	5868.9	1339.73	5452.32	6581.93	4217.44
ENST00000442819	0	0	19.7857	2433.41	0	1214.4	681.89	685.095	2166.77	0	0	0	1001.58	43.6631	12.5513	0
ENST00000356731	42.8894	20.816	10.6049	35.5133	83.419	8.15744	36.9444	31.4184	24.1874	46.5015	52.9216	17.4276	29.9899	52.6841	53.3732	87.8932
ENST00000329433	0	37.6525	0.616875	116.761	0	93.1767	0	4.07543	12.7297	0	0	20.9928	0	72.843	0	0
ENST00000379056	30403	48339.4	8664.9	33610.1	44139	12693.6	30709.4	7031.43	18258.7	43081.6	29002.4	18559.8	58307.6	31341.7	69199.5	22233.2
ENST00000484604	25.0088	9.8194	479.685	99.8294	401.392	455.065	2134.61	1973.61	282.097	423.234	280.901	558.237	3500.89	298.943	268.973	1725.16
ENST00000490277	1499.28	3093.62	1123.42	2230.78	1068.28	1519.45	438.758	1798.43	2117.77	2907.66	2448.79	1050.86	2918.16	684.739	1384.26	4445
ENST00000379060	14014.5	14200.4	4843.66	24627.2	31783.7	4725.51	5456.02	16509.4	14286.6	38551.1	19419.8	12347.3	95616.4	25144.2	15052	24317.1
ENST00000379055	2226.1	994.47	754.432	2073.81	2693.8	478.159	4641.15	1027.37	1691.37	4327.32	1910.26	1185.2	4959.12	1876.28	2434.1	2232.95
ENST00000309246	301.931	712.296	450.128	800.401	1298.46	2597.13	1445.91	1558.95	1209.18	2083.7	268.457	1266.45	4383.89	791.824	971.889	1732.57
ENST00000442760	163.13	60.7554	259.33	160.147	114.165	261.016	242.282	991.775	2304.24	3450.68	68.5154	801.586	8048.11	83.7892	162.737	2158.93
ENST00000436063	4.90398	4.91097	12.161	29.1134	10.9608	12.4073	17.5403	10.2209	5.03998	11.7736	54.8096	19.1399	19.6351	28.68	34.5025	22.0814
ENST00000462746	5.87095	12.8697	2.66932	15.6302	4.05213	2.9965	5.06887	3.03965	2.15785	0.960955	3.62724	1.49112	4.21608	33.9423	11.2848	2.0182
ENST00000496535	3.19819	6.40901	15.5287	1.86143	3.69018	3.19573	2.21425	14.5532	8.58198	14.8673	5.39732	8.04787	23.7845	5.40369	4.52339	12.6154
ENST00000359208	341.672	294.74	264.711	195.413	308.351	160.028	216.113	242.404	351.265	268.356	595.054	264.743	239.594	703.123	866.724	526.514
ENST00000460191	3.4138	8.55276	23.1267	3.49092	3.69013	12.7084	14.3138	15.7165	19.998	27.309	5.97193	7.29596	3.98581	8.66173	13.7191	5.48156
ENST00000496672	0	27.4864	74.1596	0	91.7822	84.4044	62.2405	44.8714	160.416	97.6306	20.6028	109.212	122.058	60.3988	56.635	80.364
ENST00000479230	0	0	0	0	0	0	0	0	0	0	0	0	0	2.87627	0	0
ENST00000418458	107.136	0	4.99646	0	34.5212	0	12.3655	0	261.01	82.7835	13.4269	0	0	0	262.74	53.13
ENST00000468146	0	0	90.9105	2.01393	0	0	0	0	0	0	6.61545	0	0	7.0471	2.1704	0
ENST00000394799	213.506	274.017	19.9413	12.3044	354.085	73.7682	73.3237	789.358	22.9838	10.0065	452.062	116.212	218.85	273.008	669.937	103.96
ENST00000468885	24.7686	3.32565	0	0	0	0	0	2.55183	0.385008	0	0.59756	0.341144	0	0	0.403145	0
ENST00000462550	0.802775	13.1562	9.99724	64.3155	2.72245	3.55447	4.19915	28.2722	19.8053	0.856233	1.92622	13.5753	3.79528	3.67859	2.43295	2.29593
ENST00000492349	11.0174	14.9748	6.00707	13.2971	1.91706	20.5029	23.2382	51.7087	30.1544	21.6284	6.84529	28.958	44.9766	24.3981	12.6368	38.5739
ENST00000496254	73.5212	445.868	68.1217	58.176	56.6442	66.1237	84.8313	167.277	140.567	263.075	134.936	162.97	121.986	92.2053	251.313	1.3864
ENST00000474423	0.404859	5.4346	2.09565	0.376155	0	0	1.86386	3.81173	0	1.54485	2.71934	0	0	0.71574	0.409801	0
ENST00000460073	0	0	0	0	0.263404	0	0	5.27525	0.263081	3.00685	0.55655	0	1.13298	0	0	0
ENST00000484022	30.7771	35.5309	21.091	10.7497	2.70107	11.855	20.154	6.08505	14.6966	6.83893	15.6871	32.7057	186.428	11.9382	27.8182	6.91783
ENST00000497356	24.8506	60.4676	33.4134	15.1385	10.7108	51.544	30.7338	164.531	81.7235	98.2103	21.3069	77.9784	19.1308	66.2455	48.3443	41.6123
ENST00000247461	2395.44	4505.63	733.664	5117	5389	693.582	333.557	642.629	483.514	418.562	4747.43	2086.5	2860.43	2691.11	2669.82	5092.89
ENST00000452673	1736.21	1308.09	361.607	2822.49	1456.51	214.776	368.635	1282.24	1738.47	1243.64	917.723	782.203	1372.32	1210.15	1028.6	3043.9
ENST00000415618	5647.77	2495.51	3044.2	3357.53	3803.14	4305.67	8480.84	18257.7	7813.92	7605.82	6027.4	8385.34	4179.05	8663.7	17003.3	2111.03
ENST00000389158	93.4574	52.206	14.7979	34.7805	64.717	6.20401	194.175	237.758	9.91445	25.1061	35.5318	23.4162	19.5814	71.2691	283.59	5.61922
ENST00000371443	23.3952	15.4287	18.6803	31.4937	14.1151	48.7309	23.9758	22.0599	11.9468	14.9642	7.56507	18.0828	29.6604	15.8722	13.5379	5.92623
ENST00000300413	84.5795	127.447	20.2663	47.8524	77.9817	29.0797	71.0705	92.0934	50.0029	75.9796	85.3927	65.3929	34.9427	89.2553	57.4528	73.2271
ENST00000460259	6.58227	1.89135	4.87071	3.75497	29.7628	4.70201	29.3462	53.0815	1.95251	5.6864	3.98473	30.5536	0	9.85514	18.8607	7.32421
ENST00000354250	118.476	51.9116	18.8124	86.923	76.5954	100.767	100.297	256.752	32.6803	164.274	445.307	449.465	1792.78	132.998	550.304	252.505
ENST00000340344	31.4453	59.6658	108.699	282.107	646.089	195.334	334.917	261.558	29.4469	241.819	152.138	209.466	640.481	121.161	209.526	143.331
ENST00000460740	3.36095	14.6872	7.71057	25.0881	181.865	0	126.794	14.0571	100.805	298.348	54.947	332.43	324.425	142.454	98.0735	397.55
ENST00000303577	73.438	32.6701	144.153	38.6886	195.98	90.2939	254.758	361.01	351.578	376.985	43.5196	373.818	490.015	333.029	51.0327	655.591
ENST00000360104	11.0895	11.167	2.75792	1.96188	3.56423	4.63055	10.8719	12.8031	7.67798	35.6716	37.6385	15.2491	8.18581	6.87666	8.31238	17.3031
ENST00000262189	5.4791	19.5212	9.85435	0	0.081516	7.97716	0	44.5433	30.8328	0	0	0	50.7333	86.017	12.7414	0
ENST00000424877	33.2937	0.0754915	0	0	19.3735	0	14.146	37.8368	25.9507	260.584	22.1359	45.1389	219.516	26.6777	0	37.2305
ENST00000473186	39.1842	18.6247	34.5073	20.0406	0	16.1466	10.2546	0	9.79482	15.0615	66.2146	19.8237	26.5461	5.37905	31.6882	0
ENST00000485241	0	0	0	0	0	0	0	0	0	0	0	0	21.3963	0	0	0
ENST00000489110	0.322244	1.36844	3.18715	1.00255	0.542795	6.22114	0	0	0	0.53404	1.84719	0	0	0.314161	3.27539	1.23992
ENST00000418673	0	0	0	0	0	0	0	0	0	0	0	0	0	0	0	0
ENST00000490130	9.1877	1.44148	0.636375	0.618425	0	33.9584	1.98686	0.570108	1.37668	1.20598	11.9434	4.39303	0.204359	4.44261	6.47395	0
ENST00000452749	0	0	43.3672	2.59707	0	356.332	0	0.116629	18.7623	5.7706	0	0	0	0.147678	15.428	0
ENST00000355193	134.606	39.0409	70.0845	103.434	72.6018	48.8752	78.6703	2.48584	30.1527	44.0957	89.5146	78.0888	67.3408	14.1212	91.75	249.983
ENST00000485655	6.84048	35.9736	6.85421	32.3446	3.38596	13.6379	27.2616	31.8467	15.2698	13.4058	24.9729	39.795	102.091	72.6585	23.6601	2.17458
ENST00000322764	19.5554	51.8403	8.38561	232.954	11.6438	0	51.772	111.572	35.423	18.0384	53.0756	60.1803	56.8993	25.9228	87.907	11.2245
ENST00000449630	0	0	0	0	0	0	0	0	0	0	0	0	0	0	6.44655	0
ENST00000468083	58.1228	22.6638	9.60825	60.865	19.5508	7.2666	30.8954	11.3627	145.311	30.6704	9.23999	19.7997	6.65682	14.1161	322.445	72.7189
ENST00000457235	12.4458	15.3287	3.09239	51.6492	2.78986	7.30464	2.19853	0.445686	3.96016	0.580309	2.72479	1.54677	0.644921	7.31105	34.0911	2.28191
ENST00000354434	1406.57	871.149	36.2942	522.455	804.991	0	135.378	0.302401	409.365	276.369	646.1	418.488	113.815	768.75	39.7659	1701.56
ENST00000392910	238.52	302.271	320.978	301.833	447.954	12.8286	181.192	169.008	586.432	488.36	200.584	616.401	79.7805	403.945	60.4185	1073.69
ENST00000477373	248.95	199.046	77.2373	394.079	204.735	265.746	38.7306	46.2245	299.388	177.029	310.825	409.251	119.737	356.044	170.685	1331.58
ENST00000436448	0	0	29.7151	0	34.8187	61.86	94.222	13.1757	199.105	25.5738	0	150.379	65.6343	16.0479	0	367.85
ENST00000446634	1.91334	1.18508	2.549	2.82844	0.72252	0	0.834055	1.56083	1.68046	0.55071	1.84064	0.705159	0	1.85805	2.12885	0
ENST00000497119	12.0303	31.5695	17.2681	61.9107	4.65333	13.995	8.04661	7.23383	24.2068	4.7233	19.2323	9.14998	9.86452	7.51786	8.64463	7.2103
ENST00000449423	0	0	0	0	0	187.617	39.8676	68.1135	0	0	0	0	68.4945	0	254.952	0
ENST00000471250	66.1591	8.22293	29.4892	44.5749	86.4735	1.28958	1.01399	33.6789	2.24708	10.0668	75.9491	53.122	22.8066	34.2368	191.633	53.4046
ENST00000478282	33.9528	147.298	29.5589	41.6491	43.7886	19.5793	31.1362	32.7008	73.8822	41.995	58.3079	39.7211	60.8004	48.6073	86.8671	51.5698
ENST00000459639	17.847	38.5585	37.4485	22.985	2.32761	16.1628	19.3542	46.368	0.127899	8.60701	70.4862	10.5376	0.99647	6.94937	209.691	9.40827
ENST00000475639	48.6892	76.0138	17.5011	24.6777	30.4999	19.7872	20.3462	26.9205	22.293	6.05846	36.3342	8.31163	36.7805	11.3668	72.6505	49.2331
ENST00000380276	0	0	0	0	0	0	0	0.392062	35.4517	41.8312	30.9511	40.3056	29.244	0	0	47.6902
ENST00000291552	6.4718	3.88726	0	0	0	0	0	0	0	0	6.32645	0	0	50.3915	0	0
ENST00000486519	2.51245	12.347	129.085	12.7011	193.254	0	33.9708	0.206156	0	0	5.5031	0	0	76.35	6.5449	71.6675
ENST00000463599	0.395276	0	0	0	4.7343	0	1.1538	31.8838	11.483	13.9547	0.419213	11.6984	5.351	0.062979	22.9036	4.51445
ENST00000496462	49.44	79.1402	24.2018	33.6145	24.6465	22.768	19.7643	33.98	45.1144	14.5093	54.4633	21.4252	35.4535	14.5603	70.5506	43.7437
ENST00000468039	0	23.1303	84.7318	7.7048	0	1.72766	21.5538	0.221874	51.3014	79.36	40.507	48.1779	10.2281	27.2048	8.97423	22.3187
ENST00000398137	120.627	341.015	117.448	256.827	741.485	45.4863	306.176	459.697	228.81	714.287	748.44	673.9	215.517	476.038	927.037	156.108
ENST00000433529	101.131	22.1858	4.13559	33.383	41.2584	0	30.9463	19.273	34.8764	40.6703	6.0294	18.1457	7.0034	1.6278	36.8606	58.0076
ENST00000415783	1.97435	40.3789	75.333	175.307	18.3387	52.2203	43.9054	84.922	9.1643	5.088	57.7493	87.8195	18.086	41.4479	44.5532	44.1966
ENST00000282574	48.086	20.2023	5.38482	26.9452	80.314	97.1262	92.4896	44.7409	43.1586	145.254	49.5006	229.738	40.6133	73.72	29.767	184.526
ENST00000445587	0	0	0	4.08819	4.78245	0	0	0	0	0.155841	0	0	0	5.50225	0	32.7294
ENST00000486392	0.943165	88.6637	2.37005	3.24947	1.54297	0	4.656	1.81089	27.1394	93.97	16.0565	0.65408	0	1.04828	19.6801	7.86495
ENST00000495774	4.17456	114.394	3.11578	5.30064	1.19463	2.63852	14.7941	1.0906	11.7109	162.83	16.1348	4.86678	2.48332	0.41034	8.58784	7.10587
ENST00000454815	0	8.1651	33.3052	17.6661	0.580825	0.129642	0	6.11191	8.26548	10.1781	18.9309	1.94168	0	1.22711	6.13144	1.50458
ENST00000468787	1.86163	0	0	4.96654	11.2997	0	10.0539	0	5.6846	8.9446	5.04125	4.20073	0	0	0	0
ENST00000482876	0.126756	0	1.30356	0.97399	0	0	0.0056119	0.821285	0	25.206	8.10145	0	0	0	3.33937	0
ENST00000497672	9.1834	77.939	3.49274	0	29.4418	0	16.5637	2.61028	9.31865	48.7924	18.456	11.2236	0	15.3714	32.6437	4.50901
ENST00000477415	0.293409	0	0	0	0	4.12472	0	0	0	0	0.453631	0	0	0.272047	0	0
ENST00000496096	3.79234	98.0335	11.1871	10.4899	0	12.1543	0	9.52145	16.9144	17.5362	15.5366	5.74875	0	4.82057	13.1447	0
ENST00000484065	1.21869	48.5926	2.32325	15.27	4.63663	35.1017	4.07765	1.24171	29.728	155.899	5.21633	20.2924	0	9.52835	8.50007	2.48467
ENST00000416149	2.4271	30.3291	34.4712	9.18036	4.52834	5.34665	13.5858	4.0087	1.41636	45.4971	48.6116	4.383	0	1.97912	8.26528	0.0150497
ENST00000474699	5.21227	199.599	28.323	12.6618	11.3694	4.54255	45.639	13.1356	57.0329	492.81	44.6644	9.95516	0	5.04624	47.4524	6.05082
ENST00000474809	2.55041	0	0	0	0	0	0	0	0	0	108.686	0	1.41958	0	0	0
ENST00000477044	1.23402	14.7296	1.43791	3.46267	0	1.98237	2.6388	1.19905	12.6259	10.6631	4.22639	1.35548	0	1.01847	5.80685	0
ENST00000361692	23.1104	40.0731	11.2522	52.9266	31.2546	18.062	50.1634	14.5838	46.3613	56.4484	74.0456	21.8218	7.25665	49.9787	20.6284	176.953
ENST00000496452	2.55407	9.57995	9.7784	2.13681	1.41707	1.88221	3.05468	1.2649	0	38.5697	13.8072	3.77223	0	2.82307	4.23468	0.120527
ENST00000481650	5.9911	0	0	0.0523805	7.21935	8.19567	0.139202	9.87622	21.6475	0	2.11579	0	13.4034	14.3022	19.1743	34.9561
ENST00000382352	8.53451	16.4383	9.25201	10.3599	11.7755	9.92701	17.4226	12.1506	11.207	26.0578	24.3012	9.94828	10.5884	18.9537	10.2665	22.661
ENST00000405409	0	37.2935	99.7673	4.55327	6.8908	0	36.6516	122.02	0	3.94931	11.827	1.78341	0	0	46.6085	0
ENST00000414461	0	1.83489	0	1.25338	0	0	3.36897	0	0	4.93415	0	7.94395	4.78651	0.8727	0	0
ENST00000449924	0	0	0	0	0	0	0	0.441278	0	0	0	0	0	0	0	0
ENST00000397303	0	0	0	0	0	0	0	0	0	0	0	0	0	0	0	0
ENST00000463509	5.09516	5.44204	10.9565	8.01508	3.50822	9.11557	2.46711	6.82072	6.22703	0	21.1019	15.5271	3.32478	8.53998	6.456	0
ENST00000416721	0	0	0	0	0	0	0	0	0	0	0	0	0	0	0	0
ENST00000438146	24.6375	2.62231	2.67277	2.41705	41.3441	3.45111	10.5372	23.5991	6.316	7.03468	23.8772	10.0436	18.9295	53.8586	14.394	0
ENST00000408983	0	2.50225	7.22281	0.66095	29.69	29.4759	4.90522	52.1079	3.71218	0	0	3.25237	0	16.2699	6.1146	0
ENST00000491982	0	0.0827495	1.81241	24.0129	0.353189	4.63773	0.981988	0.122378	0	1.3435	43.1642	0.127699	0.280435	18.8894	2.25476	0.184965
ENST00000397305	9.06085	11.7875	2.03462	22.5508	0	0	0	0	15.2116	4.1928	1.73827	0	8.91935	2.45747	19.0788	0
ENST00000473487	0	0	0	0	0	27.6363	0	0	48.1194	0	21.8058	0	24.0895	0.410799	133.173	0
ENST00000272348	10.4446	261.649	28.8679	44.6831	203.613	75.7392	140.058	200.447	99.444	354.485	25.8328	0	0	138.086	37.8194	39.2689
ENST00000429728	46.0343	284.511	152.484	77.805	57.6995	20.1877	85.592	177.525	351.769	667.815	91.7955	67.8605	68.556	34.4664	396.464	69.9155
ENST00000482975	5.12099	10.7581	7.45872	7.58645	3.65898	11.1399	7.25362	40.0253	15.0694	4.72687	18.6782	12.437	0	44.3158	2.44553	4.45797
ENST00000438261	0	14.0175	0	0	0	0	20.1853	0	13.0096	121.126	1.20681	0	0	2.57604	0	0
ENST00000449935	5.14984	0	0	0	7.5469	0	109.178	2.07932	219.367	0	119.813	0	0	135.367	0	49.6106
ENST00000413456	124.139	9.13535	1.37275	189.137	14.1662	78.7433	83.3639	23.7925	0	0	354.886	199.039	22.8907	1124.7	16.8073	59.047
ENST00000454893	91.0453	1963.59	0	120.849	42.3602	41.8148	20.3028	0	384.454	3008.8	115.425	34.1023	107.188	123.246	390.395	68.475
ENST00000480370	3.90205	51.7085	3.31934	0.012107	15.3603	15.5373	2.7544	0	0	0.959395	5.1509	0	16.216	1.25205	2.17649	0
ENST00000488400	9.96545	19.2502	48.6218	25.0487	114.364	420.618	70.0164	37.4654	159.318	380.626	51.6313	208.459	1.73504	177.791	63.9724	67.7189
ENST00000392133	0	275.143	91.532	7.69655	60.7105	513.829	85.5045	452.861	27.6315	96.787	132.488	191.522	29.1716	37.1809	3.69	0
ENST00000429133	0	0	0	0	3.47587	0	7.3596	7.90065	132.189	80.4137	0.881445	2.81803	118.687	34.2754	0	24.298
ENST00000476360	12.9761	33.2188	52.2322	26.1345	13.0892	1.14177	4.5824	1.56337	9.83624	63.3518	5.1673	2.14233	9.18337	15.4637	31.3882	16.9083
ENST00000417391	50.319	42.1602	8.72988	29.5511	33.5132	0	0	0	0	0	15.8867	0	0	32.1529	75.7956	0
ENST00000451695	376.14	277.004	147.962	382.225	734.884	92.7647	171.351	5.97436	256.502	309.127	361.428	418.307	228.824	634.815	520.443	195.422
ENST00000460284	35.0432	39.6005	51.9375	349.01	9.84488	8.02028	9.76947	6.92225	39.7959	0.402538	18.6891	7.9955	27.0312	13.0821	16.8057	80.7059
ENST00000493706	0.886346	35.1658	7.47006	3.71924	2.67415	1.22862	2.58264	0.730033	1.70417	35.8076	4.92778	0.724163	0.68372	2.7338	6.4979	1.51097
ENST00000471649	110.884	1000.61	53.7355	58.1855	97.2474	0	24.4423	0	263.137	0	120.561	19.3285	0	186.579	126.762	106.719
ENST00000485763	34.0722	286.323	49.137	65.1936	42.587	1.02543	33.4792	30.5383	111.286	740.63	46.5895	13.0938	22.8786	54.0729	137.782	35.3018
ENST00000392132	1347.89	168.754	460.75	373.666	413.422	0	408.279	121.06	265.178	194.719	415.044	562.881	701.349	655.645	745.394	1466.32
ENST00000340437	37.9859	22.5316	5.8419	3.33231	62.431	0	0	0	0	32.7542	60.1115	50.4935	71.9755	41.8168	72.4155	10.2828
ENST00000394888	318.685	521.5	217.403	339.895	96.3972	244.7	91.5341	106.45	127.43	152.422	395.889	233.968	129.559	516.481	479.982	285.118
ENST00000439958	132.449	329.133	461.588	117.12	222.516	316.429	571.173	333.823	466.165	967.908	790.047	859.343	683.097	595.462	679.854	734.885
ENST00000494016	9.07205	49.9604	13.8898	13.3669	23.3157	34.5352	12.3387	2.5069	5.96235	4.85172	16.2412	6.77543	0	10.9283	15.4146	8.56855
ENST00000448745	8.96917	6.18935	0	3.30111	8.52477	0.056972	0	0	0	0	5.4932	0	7.63545	0.428508	4.16901	7.5564
ENST00000477890	188.577	283.805	7.63835	31.7162	59.4058	0	8.18705	0	0	126.566	175.982	0	0	157.982	276.559	0
ENST00000450000	0	0	0	0	0	0	0	0	0	0	13.671	0	0	0	0	2.12826
ENST00000449811	0	2.1512	4.08087	6.6121	0	0	0	0	0	0	0	0	0	36.2794	0.798605	0
ENST00000413184	0.805285	25.4702	40.108	50.4485	0.243083	166.756	71.9523	42.0818	84.3325	66.1807	35.7327	46.32	18.4023	64.8684	103.192	17.4645
ENST00000463244	0.676615	44.407	43.4197	15.8118	4.82521	31.8668	13.8625	42.9047	23.6714	38.9116	15.0197	2.29253	0.700355	23.5207	51.1788	0
ENST00000489728	0.340247	0	2.11059	0	3.51732	0	0.079554	2.57986	0.170069	0.443332	6.95277	31.0413	1.21897	0	0.385837	24.6653
ENST00000474684	15.3249	49.2913	12.1997	15.6739	0.224946	36.9692	0	0	47.429	6.1472	15.4749	14.0342	5.94476	7.64456	28.9876	17.577
ENST00000287912	18.0659	22.0757	20.7999	7.13005	22.6591	9.20355	37.3722	11.2907	8.59275	20.663	6.71133	9.39634	33.7702	15.0948	32.7069	9.39055
ENST00000401878	79.8598	19.9193	80.4477	25.0489	27.0028	24.4649	26.0091	7.25947	66.4854	77.617	33.5973	26.6036	39.8119	46.5264	51.0346	64.5583
ENST00000392759	5.68785	10.6113	10.8414	0	0.392545	39.995	24.0417	141.558	0	22.3858	21.6855	14.0587	9.72283	9.90249	2.82014	16.0378
ENST00000307403	1.74701	1.94714	1.54958	7.8906	0.412944	7.04701	3.22691	3.1608	1.80856	3.2867	1.66012	1.99065	1.32711	5.74288	2.55282	1.32216
ENST00000440108	316.941	74.5916	11.1932	25.777	9.55625	3.57596	16.5657	7.69598	0	37.2535	21.2633	7.64738	11.0049	46.3191	251.879	20.7963
ENST00000392761	12.2371	41.1596	3.38425	4.49324	22.1114	5.89279	2.77389	22.0776	6.01333	5.00714	1.17116	13.2593	66.108	4.60908	8.86494	8.79924
ENST00000486747	4.8147	0.963835	1.43389	3.67026	0	13.3653	0	1.78449	0	0	0	0	0.735118	2.02429	3.00198	1.24141
ENST00000438356	3.96608	2.88407	0.94153	1.45514	0	0	0	0	0	0	0.639945	0	0	0	0.790555	0
ENST00000341148	75.2357	231.561	82.1725	135.691	55.3072	45.9795	134.32	112.229	110.083	385.953	100.386	99.5023	146.411	73.1169	63.2874	89.7208
ENST00000392755	9.59911	0	1.61305	1.89586	4.70968	16.792	3.25804	62.891	11.1202	0	0	0	22.2238	12.4499	3.5903	9.37824
ENST00000236980	84.2772	28.0977	11.1722	104.186	40.2204	190.933	34.8098	66.6133	13.7901	13.584	86.9132	51.8126	135.798	61.1481	118.951	118.432
ENST00000418289	12.7002	51.964	18.8618	28.8742	14.5891	16.5158	25.5405	12.5053	58.2858	99.8137	30.6453	8.20525	5.06875	26.736	61.6146	6.092
ENST00000402774	6.0884	21.9531	49.4344	78.8513	4.83762	5.9314	35.3651	0	20.1219	11.0736	10.4759	43.5561	27.6498	30.3483	16.7152	80.3872
ENST00000403094	25.5667	55.7664	3.44389	4.50449	5.9419	22.8608	19.0171	122.574	21.4865	1.4365	5.13865	5.9206	8.09515	10.2546	4.33552	0
ENST00000487777	24.6157	11.5569	13.5924	33.1388	6.61047	17.4114	4.59406	12.3034	2.61983	6.81214	8.24473	8.24093	4.87177	7.58931	8.34651	11.2738
ENST00000471788	8.10906	9.7092	7.0765	3.79054	2.09584	2.79161	4.61686	1.17726	5.50901	119.117	3.8452	1.11831	1.43927	0.748415	4.35548	1.77781
ENST00000286091	954.018	1292.29	182.322	516.872	901.979	159.188	1662.07	7381.63	656.168	1366.16	1208.93	548.997	145.281	1112.62	4913.59	582.513
ENST00000466592	10.2351	10.5346	5.13535	14.9056	5.06811	7.27368	10.7609	2.77992	3.24924	6.69776	16.147	8.9969	0.212194	34.0326	121.254	38.4678
ENST00000413966	0	0	0	0	0	8.79943	0	2.298	1.51382	0.627235	0	0.63478	0	0	0	0
ENST00000379607	0	0	0	0	0	0	0	0	0	0	0	0	0	0	0	0
ENST00000379593	0	0	0	0	0	0	0	0	0	0	0	0	0	0	0	0
ENST00000278070	65.6537	123.354	34.3554	45.0263	64.1309	9.78076	21.0215	0	44.618	29.932	233.695	75.0153	80.273	107.853	103.367	39.9474
ENST00000370012	19.7141	74.0819	4.27095	5.50592	35.7758	0	24.0441	44.6404	61.12	48.1264	58.9708	35.3122	29.317	44.6565	0	56.4245
ENST00000489648	0	0	0	0	0	0	0	0	0	0	0	0	0	0	0	0
ENST00000462933	5.67551	15.4164	13.6062	1.5666	17.114	0.696973	0.217393	1.78474	55.7139	76.0209	5.49391	8.30492	13.3799	7.72239	21.2746	0
ENST00000495914	0	4.37107	8.97795	0.379783	7.18692	9.23569	17.9655	4.9289	44.8133	54.1523	3.60015	8.35107	9.25564	7.85464	3.9646	37.0597
ENST00000413464	6.19425	47.0995	47.0293	0	11.1656	46.4807	56.2377	39.0191	5.2205	33.6739	62.2476	51.6906	153.017	33.4682	35.714	44.5313
ENST00000422465	12707.3	36354.8	3933.66	9016.64	25071.6	1630.21	7462.23	7541.6	22200.1	33526.5	27204.2	33822.2	8227.18	32679.9	10657.4	20792.2
ENST00000278572	0	9.9878	0	0	3.44894	0	0	0	2821.66	3783.08	0	4032.97	1133.93	0	0	6252.05
ENST00000382751	86.2975	41.4171	20.9191	86.8976	103.257	38.2898	28.7157	60.8936	33.6317	13.5005	73.6741	69.8174	669.644	71.2237	76.8959	114.925
ENST00000480196	0.311275	6.01183	3.24863	3.06175	0	4.56878	3.53029	3.74706	0	10.512	10.8537	17.5096	0	2.87376	9.2132	3.33725
ENST00000492603	0.422061	1.27401	11.9238	0.192582	0	0.295681	0	0	0	0	0	6.46498	0	2.59322	2.20123	0
ENST00000370007	185.077	412.869	494.094	150.967	758.778	277.999	517.88	178.318	418.986	545.276	732.591	601.563	516.418	607.343	428.377	578.606
ENST00000488254	0	0	0	0	0	0	0	0	0	0	0	0	0	0	0	0
ENST00000461421	0	0	3.35942	0	0	0	0	0	0	0	0.59783	0	0	1.19581	0	0
ENST00000477977	0	0	0	0	0	0	0	0	0	0	0	0	0	0	0	0
ENST00000405356	5.31285	6.03545	26.6737	55.0957	126.861	0	22.2376	97.1624	16.9802	32.8387	19.7683	25.5373	28.3111	26.9965	26.075	51.8392
ENST00000216190	7.6534	42.2345	7.3476	19.7867	62.6431	102.95	67.561	86.948	47.8244	37.1566	22.8049	138.767	59.8284	56.0732	70.6293	19.2686
ENST00000478547	13.7138	91.2045	12.2767	21.3477	4.86497	7.88229	3.60488	3.04031	60.017	141.956	23.6495	15.8006	2.66231	19.0576	24.1791	232.087
ENST00000462641	201.837	352.299	61.3348	251.77	328.514	11.7247	190.798	39.8244	164.655	108.794	226.34	183.314	19.2102	117.625	101.75	58.1072
ENST00000405442	30.4953	131.213	148.573	79.1765	124.606	0	14.6029	120.684	14.0307	12.3942	281.945	113.131	653.187	469.633	68.72	27.7113
ENST00000426531	62.6068	20.4953	30.2067	148.856	109.715	16.2663	37.2888	71.6008	52.4766	34.6625	116.399	21.6227	97.3239	49.4653	72.6356	246.212
ENST00000458572	37.2524	78.957	12.791	24.388	9.91727	16.1643	16.0656	44.0391	70.9788	6.82265	8.27542	131.562	34.9906	5.03733	61.6936	305.282
ENST00000462794	7.71242	17.5898	7.10712	5.78568	9.38371	6.7578	10.2094	6.56505	3.82687	6.00733	9.87486	5.12479	2.98382	4.99383	6.47628	15.7217
ENST00000455547	30.8103	0	55.04	6.01879	61.9167	0	6.732	16.6126	15.4954	2.37434	0.357747	59.0625	0	8.18275	0	3.49268
ENST00000457241	0	0	4.1355	0	0	0	0	0	0	0	0	0	0	4.84539	2.0376	0
ENST00000432675	8.91743	3.0076	0	9.90695	8.52695	9.68517	0	0	1.63607	0	10.0076	0	0	0	0.55241	4.42873
ENST00000402116	0	0	0	0	0	0	0	0	0	0	0	0	0	2.64733	0	0
ENST00000496875	4.8114	2.31672	7.02952	3.34692	6.97781	10.5791	2.8118	4.26243	1.56403	1.85641	1.79008	2.09501	2.16284	3.18907	2.85672	3.7206
ENST00000361337	59.4359	40.7134	28.6111	46.3939	62.698	49.5505	64.9312	56.8259	84.4073	58.7703	59.4333	33.1801	28.7569	47.4083	81.8011	75.3961
ENST00000277141	0	32.5647	1.99002	0	0	154.92	15.3978	0	24.3386	0	13.6758	21.0393	12.4428	9.45345	44.6163	49.3246
ENST00000375960	82.2751	74.6925	37.5416	127.901	71.8159	0	67.4893	36.3821	47.1099	79.5288	100.288	47.2531	174.231	225.342	58.881	202.772
ENST00000375957	86.7767	82.2369	15.928	42.6739	214.152	98.6769	300.537	168.351	109.287	393.373	57.3274	112.538	187.858	376.003	55.3036	476.999
ENST00000375963	73.8848	18.548	9.8348	30.4518	63.7475	0	110.173	33.9883	70.3715	76.6772	99.6283	6.1736	15.5929	112.013	20.1456	205.274
ENST00000469004	0	3.21626	0.85979	4.51041	1.38181	0	7.6188	1.11255	13.7458	3.61813	0.153064	0.939447	0	2.36464	1.26248	40.3384
ENST00000375948	3.68908	2.50032	3.52011	3.99432	0	1.03463	4.84201	0	4.94388	0	2.20377	0.82412	0	7.01388	1.12691	11.539
ENST00000375947	15.139	7.51233	4.62711	1.11955	1.60162	0	0	0	2.41499	0	1.52316	0	2.0759	1.5655	0	0
ENST00000375961	0	0	4.04012	7.7664	0	0	6.28805	15.8064	0	12.508	0	0	0	0	0	0
ENST00000316448	286.334	331.664	142.303	163.966	205.346	165.458	494.222	957.558	255.05	240.462	253.875	142.919	93.1784	288.413	260.083	156.25
ENST00000252542	28.7089	0	195.499	0	0	0	0	0	54.492	26.991	26.4915	100.263	0	67.2605	40.3347	135.06
ENST00000487455	6.52937	0.9303	1.19281	0.7429	0.0872975	0	5.8873	7.74895	2.63621	11.319	1.13498	9.4527	2.00845	0	30.3236	0.574735
ENST00000479668	27.0965	17.2579	0	15.1751	16.5225	39.7011	30.3845	81.9925	31.2332	60.1874	14.3781	85.3443	193.641	5.2739	0	26.019
ENST00000466559	0	0	0	0.97663	0	0	0	0	0	0	0	0	0	0	0	0
ENST00000489432	0	0	0	7.89905	0	0	0	0	0	0	0.943695	0	0	0	0	0
ENST00000475514	0	5.56151	0	1.25832	0	0	0	0	0	0	0	0	0	0	71.0415	0
ENST00000473391	31.9579	57.8702	14.5242	15.0151	16.8887	34.5174	22.3988	64.6312	19.7113	55.3074	9.93362	7.55348	33.9881	10.5705	141.614	30.2733
ENST00000482680	0	0	0	0	0	0	0	0	0	0	0.74703	0	0	0	0	0
ENST00000488943	0	0	0	0	0	0	0	0	0	0	0	0	0	0	0	0
ENST00000495535	3.92393	1.99869	0	34.7715	6.90075	15.7462	7.68678	1.79388	2.92136	3.36523	5.00575	2.58086	12.2044	0.613785	10.5192	4.52008
ENST00000467980	0	0	0	0	0	0	0	0	0	0	0.55515	0	0.401624	2.37917	1.0857	0
ENST00000461637	0	0	5.35875	0	0	0	0	0	0	0	0	0	0	0	0	0
ENST00000469309	3.07061	4.95462	3.1355	5.04217	1.33779	12.0564	8.17428	30.5263	5.08805	3.38544	2.65362	6.65784	10.9136	0.221988	23.1368	2.32314
ENST00000486714	12.1524	20.9244	7.99643	29.9075	33.9526	118.267	10.2746	11.9021	3.88598	14.1563	18.1793	20.192	8.73705	18.2099	37.6953	27.0909
ENST00000425389	15.4924	8.04275	16.759	0	21.0661	0	20.7365	0	25.2858	0	38.0831	32.3497	138.179	0	145.869	23.3807
ENST00000397281	14.212	11.7871	17.0221	45.1401	24.6769	0	2.27199	0	0	0	0	3.60377	47.7916	16.9957	16.496	0
ENST00000444957	376.785	393.209	165.161	417.47	443.801	199.435	340.29	761.841	190.01	548.333	365.867	375.955	672.618	251.904	459.796	417.116
ENST00000330503	30.73	47.3687	36.1572	28.0219	19.7845	10.8621	23.5313	30.1585	14.7547	41.0121	41.583	34.41	27.7723	57.9559	50.6473	52.9545
ENST00000244230	153.767	99.5576	20.7256	48.1999	128.423	17.2653	41.5722	98.1555	40.6457	30.6451	82.8797	74.2867	47.7984	82.4947	204.029	47.4637
ENST00000498451	17.7468	39.315	9.84624	9.68211	10.1187	8.05608	33.4192	8.40647	13.3403	4.13237	16.1895	11.152	23.5378	32.7279	222.407	26.2934
ENST00000468427	26.4368	100.302	27.8462	38.2103	54.9001	143.602	5.79335	7.73014	45.7082	146.748	68.3101	80.0883	39.1548	129.613	7.47367	161.203
ENST00000425650	37.2562	135.738	90.5897	66.1835	17.3262	67.2634	186.869	168.053	0	28.1319	175.404	70.5418	227.397	599.559	83.49	191.354
ENST00000476969	3.41877	136.107	4.35487	12.4351	6.24	26.0441	7.41017	25.1872	1.30476	42.3167	23.6214	146.225	4.66988	4.28191	3.13951	54.9002
ENST00000493360	15.1761	12.3403	4.53881	6.04396	2.87406	10.2014	13.8177	30.6232	2.9608	4.04764	15.5676	3.42485	2.69997	13.5361	15.0164	5.56501
ENST00000244020	542.44	1676.29	974.961	1330.77	219.822	707.9	1334.3	2190.45	203.89	771.4	2473.1	143.128	362.814	830.965	2738.95	1402.33
ENST00000483871	90.522	294.942	93.3667	249.711	291.47	279.442	217.919	157.593	356.761	1100.1	719.543	1262.03	97.1807	497.774	324.657	379.721
ENST00000292123	0	385.314	51.801	0	394.779	0	291.485	97.6187	269.295	287.567	293.058	302.087	506.898	558.795	532.979	543.356
ENST00000454510	0	0	92.998	3.55514	0	0	25.6591	0	0	0	0	0	0	30.9069	0	0
ENST00000433404	427.158	73.6312	437.295	186.292	119.314	374.499	19.4565	23.7651	18.6504	47.857	93.7343	15.3515	4.43821	357.865	182.194	0
ENST00000494621	0	23.9287	0	0	0	0	0	0	0	0	7.55175	0.718275	0	3.99518	0	1.61892
ENST00000466975	0	1.56027	0	0	0	0	0	0	11.8456	0	0	7.8439	2.81793	1.93895	0	0
ENST00000410075	75.4108	7.49827	15.2148	22.5014	19.6484	27.1269	31.5849	52.4691	8.71594	25.4766	21.7577	35.4207	27.547	56.9725	16.3034	44.0645
ENST00000466330	0.0505065	0	0	0	0	0	0	0	0	0	0	0	0	0	0	0
ENST00000475743	0	0	0	0	0	0	0	0	0	0	0	0	1.79325	0	0	0
ENST00000264447	0.89746	9.2942	1.6557	20.6096	2.14677	0	51.5658	14.5913	6.77165	41.6065	56.4164	45.7336	75.3354	10.8481	9.995	134.786
ENST00000409544	65.052	8.89072	29.5446	36.0155	26.2556	13.7703	17.125	28.5097	12.1397	12.0647	9.28635	23.493	27.6665	8.38945	21.7623	88.582
ENST00000455226	0	0	0	0	0.357043	0	0	0.944745	0	0	0	0	0	0	0	0
ENST00000454278	0.11878	0	1.22748	0	0	0	0.80433	0	0	0	0.905425	0	0	2.09857	1.98757	0
ENST00000437658	14.8457	100.02	47.7944	26.3403	13.9193	14.6242	26.9199	6.21465	26.612	226.379	49.4851	17.599	10.2099	48.3759	62.5566	69.5623
ENST00000487707	0	0	0	0	0	0	0	0	0	0	0.425387	0	0	0	0	0
ENST00000417778	0.446762	27.7862	0.418286	0	4.93033	0.824503	0.740725	0	17.0008	0	0.798709	0.407251	0	0.686501	3.10563	0
ENST00000454122	3.1528	8.6095	2.65481	0.436975	9.81609	0	0	0	0	58.145	0	1.93074	0.320177	10.2738	0	0
ENST00000434786	0.818371	119.763	2.42944	11.7306	1.21308	5.99762	0.992514	1.63958	1.91234	17.0412	14.5539	4.2681	0	0.963998	16.9714	0.147945
ENST00000486494	3.62922	109.841	15.7056	11.3028	2.44627	3.82877	7.52496	5.04762	0	0	9.35027	2.03218	0	4.99218	19.667	5.05505
ENST00000491843	0	7.29955	0	0	0	3.32751	0	0	0	0	0	0	8.6	0	0	0
ENST00000487638	23.2971	42.6069	9.45873	10.4101	29.3574	7.21778	16.5216	27.9953	14.2478	29.9813	31.8926	73.9819	68.6455	43.4633	129.257	113.1
ENST00000494241	21.1331	17.2479	4.67108	6.9282	4.41001	10.3189	0	3.96827	0	0	8.68987	0	0	4.06996	9.59753	0
ENST00000409407	45.0909	56.2126	27.1721	65.5168	23.9971	15.8124	12.7418	17.4203	36.8922	13.1162	30.9447	31.4652	15.5622	19.9814	25.5198	36.5515
ENST00000483421	139.699	46.1631	157.959	277.539	64.8179	20.4189	64.9271	61.994	18.3871	34.4496	93.7772	121.017	55.9532	207.629	45.7674	9.00165
ENST00000493576	10.8168	99.4175	33.0596	39.7453	25.7242	48.0383	20.1673	0	52.8228	136.004	20.7497	46.2572	4.76814	30.9782	145.85	46.0353
ENST00000461991	6.0262	8.8867	12.9483	25.3586	10.8927	0	0	0	0	0	14.3941	0	0	10.1304	26.5969	0
ENST00000492262	2.5495	66.4847	36.1273	3.70439	1.93373	6.48751	10.2973	1.99039	24.2867	33.4532	10.9721	5.51905	0.342427	5.2559	11.5522	2.21406
ENST00000472758	30.3222	352.181	16.196	34.4349	10.4293	26.4431	7.34845	1.31942	65.1905	437.463	17.7577	15.4124	0	10.4247	90.356	13.2775
ENST00000488126	10.2423	225.478	14.9173	10.034	22.0031	2.07313	12.5319	8.02433	16.3287	125.243	32.5673	7.08066	0.162761	16.1173	28.3311	8.7553
ENST00000460310	4.28749	27.5233	28.828	1.18833	0.335197	7.51806	9.15476	6.79761	20.9913	171.926	10.9535	6.19927	0.788288	0.526117	8.58536	0.119755
ENST00000377802	41.2712	16.1831	35.7075	23.6863	14.3347	29.5497	0	7.3344	8.40055	0	31.4416	8.8172	41.1422	21.9189	46.2294	82.1083
ENST00000481213	0.969235	7.18956	0	7.9851	7.7931	0	0	3.5189	8.75543	0	3.85301	0	0	2.35268	7.8198	0
ENST00000493060	0.605575	8.34855	7.06225	1.5228	0	0.723769	8.00865	4.75197	11.4648	22.0613	4.01368	1.38054	6.733	7.29399	3.94577	7.44485
ENST00000489194	2.18575	0	0.952755	2.49669	0.200471	0	0	3.26817	11.9016	0	2.67371	0	2.59491	4.43494	4.21326	0
ENST00000469968	0.60761	0	0	0	4.52522	0	0	0.52743	0	26.3374	1.01933	0	0.143022	2.61157	17.1312	3.21769
ENST00000391875	0	12.5992	0	6.31245	6.25555	0	27.8433	18.3627	0	10.0947	38.7063	0	1.67777	5.7681	0	0
ENST00000281701	0	0.603275	0.459938	0	0	10.3879	0	0	0	0	0	59.4661	0	0	12.863	0
ENST00000469075	4.87322	6.7018	2.37094	1.35204	0	0	0	0	0	0	0	0	0	0	0	20.0841
ENST00000482491	0	0	0	0	0	0	0	0	0	0	0	0	0	0	0	4.28052
ENST00000496393	0.362604	4.71579	0	1.16436	0	0.35375	0.469058	0	0	0	0.095761	0	0	0.173593	0	0
ENST00000462893	0.051264	4.42711	3.76459	0.424744	0	0.591311	1.63016	6.15873	0.156125	0.17995	1.02658	0.062392	0.560346	2.33861	2.86577	0.820455
ENST00000467882	0.227711	0.295821	18.5186	2.95349	0	0	2.74816	0	0	0.184894	11.866	0	0	2.17851	8.85928	0
ENST00000488718	17.7589	0	1.53944	0	0	0	0	0	0	0	0	0	0	0	0	0
ENST00000492281	13.5831	9.7385	0.629765	3.59276	0	0	0	6.90375	15.7517	7.18506	2.66313	0	9.76083	10.9711	4.08275	3.01622
ENST00000436927	0	0	0	0	0.354114	0.957089	2.10003	0	0	0	14.0374	0	0	0.286602	0	0
ENST00000470989	0	0	0	0	0	0	0	0	0	0	0	0	0	0	12.0482	0
ENST00000470903	1.02662	12.7691	8.27997	4.95003	2.07656	0	0	0.750585	21.8493	9.19795	14.1038	0	0	3.62778	5.23155	0
ENST00000461466	0.0117246	0	0	0	0	0	0	0	0	0	0	0	0	0	0	0
ENST00000498767	0	10.4951	0.51055	0.50328	0	0.561173	0	2.07594	0	1.08264	1.81223	0.83787	0	1.99207	1.45647	0
ENST00000461546	0	1.42546	0	0	0	0	0	0	0	0	0	0	0	0	0	0
ENST00000468673	0.061233	6.05841	6.50445	0.517115	1.37614	7.30775	2.37794	0	3.75131	1.31148	0.739905	0.844436	0	0	6.24188	2.71324
ENST00000487758	0	0	0.378752	3.01203	0	0	0	0	0	0	0.515789	0.634745	0	1.0531	1.22176	0
ENST00000468088	0	6.0247	0	30.7448	0	0	0	0	0	0.274892	8.76675	0	0	0.562395	0	0
ENST00000340871	0	0	0	0	0	0	0	0	0	0	0	0	0	0	0	0
ENST00000361463	5.2249	9.11075	6.022	10.4662	0.516885	0	0	0	8.8363	0	0	0	0	29.7281	23.0368	14.0616
ENST00000358171	616.436	591.495	66.5615	478.767	1339.58	50.6385	294.495	54.787	890.294	835.742	3609.22	634.062	97.8614	1103.88	409.517	20.4327
ENST00000221504	0	48.9654	63.3952	1.25319	21.5038	6.66071	47.8842	25.9299	31.0544	34.166	37.3905	28.1841	21.386	126.865	20.8319	53.7092
ENST00000357720	64.9455	139.818	40.3918	41.545	56.5907	28.0053	58.6916	28.5585	4.26396	84.3989	82.368	57.5264	73.2335	43.0748	174.558	19.095
ENST00000437766	0	0	0	0	0	0	0	0	1.34937	0	0	0	0	0	0	0
ENST00000257247	257.108	103.753	19.8001	1094.68	76.5391	41.3832	17.7636	55.0519	112.253	33.0558	58.6533	42.7612	163.996	152.147	81.4703	129.762
ENST00000378024	17439	5438.51	2631.68	15911.9	19583.1	6144.65	5286.2	1561.57	8653.68	10045	14093.7	14480.4	18885.8	11701.8	10823.8	22288
ENST00000266604	14.5209	22.1525	14.4566	18.2636	18.5929	12.0082	18.4971	17.1974	7.67146	14.169	18.0865	12.2449	4.66267	26.9779	24.5297	21.0893
ENST00000446587	20.9683	32.9333	23.2379	28.2721	31.2349	28.7213	29.4575	31.8352	11.4926	24.2024	26.9064	18.8731	7.27902	45.8366	35.9147	38.6175
ENST00000392561	59.0113	40.7068	31.922	37.4181	59.084	46.0059	3.21162	35.6874	12.8859	3.38319	28.4029	20.0525	56.6185	36.7561	75.859	21.2666
ENST00000261741	62.4924	45.0474	13.3066	34.0508	41.0333	31.1162	46.0077	30.7142	36.2619	76.6552	45.3025	46.7613	54.2006	64.0048	42.6464	14.9475
ENST00000366794	227.933	364.425	504.583	205.372	262.384	337.176	233.983	411.038	210.938	572.028	430.887	382.122	203.745	842.636	305.312	740.889
ENST00000490921	7.91944	5.11178	6.05447	6.35567	6.66697	7.01776	3.72325	12.0554	6.24891	16.0501	6.99165	6.5236	2.99464	8.85001	4.5847	5.59121
ENST00000463968	0.816503	5.80506	15.2863	1.6858	3.55564	11.1268	2.45083	7.41999	5.96989	28.1235	1.7011	14.5566	8.64433	2.63445	8.51699	9.39302
ENST00000491816	2.26838	2.40826	14.6345	6.29004	5.8653	2.01536	1.27331	5.51846	4.04393	5.12067	2.88128	2.1417	11.9185	11.8042	1.4926	0.616769
ENST00000468608	1.05384	12.4423	2.37575	4.1822	1.02754	6.4251	0.0860775	1.73344	2.55947	2.45381	2.55765	3.12163	0.0743095	5.817	7.37256	1.14311
ENST00000498787	2.97278	15.0487	7.88068	5.57216	0.555535	0.623154	1.35313	18.9697	0.982285	26.11	3.47083	0.539905	22.0982	0.877925	9.40071	0.454446
ENST00000469663	1.62451	0	55.4935	0	0	0	0	0	0	0	2.24435	0	0	8.69965	28.7335	0
ENST00000366792	19.1215	0	10.9485	19.1413	7.4128	0	0	0	0	2.43796	0	0	0	0	0	10.1806
ENST00000366790	1.57028	4.56036	12.0231	1.5195	2.51449	2.37284	0.67366	1.33902	2.33476	1.19524	1.20442	0.687586	3.19483	4.18114	3.03695	3.00531
ENST00000366791	0	0	0	0	0	0	0	0	0	0	0	0	0	0	0.879155	0
ENST00000215909	2110.15	744.443	290.906	4353.91	1965.09	90.0791	140.039	188.925	701.224	110.392	324.709	673.687	498.411	1259.12	305.926	551.287
ENST00000464120	23.9363	20.183	30.6852	36.3247	53.9404	96.2827	57.2575	135.793	51.3695	58.895	27.3436	123.618	168.568	32.1645	27.3218	74.2976
ENST00000425542	43.8554	37.8965	27.0672	245.04	37.468	14.7393	12.7859	17.0544	56.7209	18.8168	171.966	50.6513	38.6882	23.9806	43.5454	33.0889
ENST00000454173	37.7452	165.788	0	686.41	0	0	3.91935	0	0	0	21.1676	0	0	0	0	0
ENST00000489315	818.07	353.914	148.131	2221.99	1605.53	674.172	253.578	220.736	866.939	418.572	830.781	1360.28	477.151	468.571	256.391	1051.4
ENST00000472321	184.694	114.397	134.841	699.012	471.677	67.783	40.1775	27.5829	100.873	21.9895	249.609	61.9	21.2262	297.279	66.6737	28.2033
ENST00000493862	3.17978	54.819	4.27725	77.7933	0	0	0	0.985965	0.703343	0.123097	99.1924	0.48875	0.637847	69.0893	1.22764	9.5324
ENST00000359114	3.3465	10.4085	3.54673	6.35058	3.60745	19.1158	13.1929	16.0816	12.9764	38.5932	20.0854	24.6716	3.02992	18.1369	12.3119	4.73318
ENST00000438329	3.29281	16.5354	5.6568	11.0138	10.1852	0	6.42042	9.68335	0	0	1.26483	5.0358	1.19034	40.8805	15.2331	40.6993
ENST00000474032	1.72158	4.17948	4.20878	2.50116	0	2.83616	2.88326	4.2995	1.24581	1.84895	2.99548	2.19586	1.37211	7.90832	1.7496	3.93843
ENST00000468597	0	5.30499	3.30411	1.42092	0.867525	2.55867	1.36162	2.85734	2.73858	0	6.26248	2.07878	5.44995	9.44588	7.45285	0.482303
ENST00000484650	4.95027	10.2463	12.2417	0.388906	8.10234	5.40167	20.9895	7.27105	2.12654	0	3.06061	6.08665	7.98835	13.6149	10.9079	5.893
ENST00000347512	0.747495	0.720475	22.162	1.80311	211.726	51.8918	26.5967	691.717	558.981	400.274	179.48	286.584	308.03	99.5814	40.6175	784.357
ENST00000394580	1792.86	2460.34	722.264	1374.94	2456.79	1627.05	2684.55	972.661	2691.28	3139.49	1757.86	2513.67	1623.58	1090.91	901.018	2737.21
ENST00000202773	8013.24	14590.7	2705.25	10277.1	15727.6	8683.98	4887.09	5261.11	942.027	1111.13	10203.5	6072.1	14.3821	14951.2	12171.5	421.243
ENST00000424576	1188.7	676.901	1406.42	7480.23	2016.2	969.345	8264.06	6018.19	11055.3	27152.9	7856.08	13057.2	7481.02	1151.32	6030.14	31390
ENST00000407426	322.252	169.913	76.2229	249.1	99.8023	86.722	79.312	187.27	69.9458	71.195	131.327	157.397	518.775	159.88	172.329	332.2
ENST00000434238	1.90093	6.533	0	0	0	10.1566	0	0	0	0	0	0	6.99226	43.1523	0	0
ENST00000440983	5.74029	198.674	2.63598	8.39767	5.415	1.08566	5.77645	9.71185	0	42.3195	19.4866	0	0	2.47539	35.3076	1.77823
ENST00000296126	0	0	0	0	7.51966	0	0	0	0	0	3.91764	0	0	0	1.22435	0
ENST00000466067	2.47081	29.6085	1.69909	2.63008	2.68704	2.12166	1.85655	8.48378	5.02899	41.4361	10.6841	2.44446	9.69599	0.71047	5.69612	11.4792
ENST00000446643	0.62188	113.073	0	0	0	0	0	0	0	0	0	0	0	0	0	0
ENST00000369797	71.4005	88.1679	38.0225	38.5009	110.109	41.2126	92.6361	39.1025	35.6737	76.2593	148.716	86.9219	197.748	180.069	98.6036	134.642
ENST00000493610	7.00581	3.01893	19.7612	0.337906	0.946745	0	0	0	2.64273	1.73385	4.61189	0	0	4.6029	6.067	11.1768
ENST00000471061	0	0.950425	1.17269	0	0.839625	0.380775	3.12637	0	0.655825	0.0761095	0.5272	0	0.234989	0.65009	2.11047	0.626774
ENST00000490787	2.36776	7.25305	0	0.2374	11.1412	2.42563	57.4865	90.6675	15.8643	0	2.07299	6.2556	0	16.0328	9.33445	6.2559
ENST00000466959	0.667835	1.56066	0	0.220147	2.37857	0.219538	0	11.2314	0	0	1.22162	1.46525	0.58434	1.91861	2.66944	1.9011
ENST00000478543	19.6659	22.3567	40.656	1.81397	13.5208	6.95507	266.346	27.7369	60.8428	296.139	14.443	98.3961	48.9345	94.7739	33.5901	72.4962
ENST00000340857	78.0763	93.6522	46.5485	62.4177	71.535	58.092	129.953	213.418	39.4837	22.8226	161.638	94.2319	57.0007	53.5107	692.906	15.8492
ENST00000346178	2.46758	14.5771	0.065531	12.5987	7.88311	0	28.465	45.0333	6.68328	8.0851	25.2386	59.1115	97.127	13.8079	6.30217	21.3547
ENST00000356638	2257.03	2784.98	551.652	1550.56	1498.06	1263.59	1780.26	3680.11	1684.13	2661.72	3444.41	2627.62	1066.78	2822.51	4237.29	2381.42
ENST00000469781	23.194	8.59785	21.8078	16.3433	19.429	1.39174	24.0096	22.8952	22.366	57.2473	50.9359	36.6904	0.76836	43.7335	39.9292	14.8278
ENST00000485896	0	1.70118	0	0.306677	4.44293	0	9.35845	1.68267	9.51269	1.5126	5.43335	0.93609	0	0.826795	1.45174	0.381429
ENST00000272139	5.13725	17.0799	0	0.328495	5.494	0.704674	1.50801	0	3.77505	0	9.95155	5.9802	0.228754	12.0693	12.7327	10.3346
ENST00000472617	0	0	0.0197923	0.278844	0.895465	0	0	1.5364	0	15.0851	1.60347	0	0	0	0	0
ENST00000492757	0	0	0	0	0	0	0	0	0	0	0	0	0	0	0	1.12149
ENST00000465199	0	0	0	0	0	0	0	5.3461	0	0	0	0	0	0	0	0
ENST00000491293	0.403464	1.04253	5.37615	1.06375	0.238966	28.1936	0.436282	1.32244	8.37704	2.29555	0.909815	0.493037	14.8929	0	0.677372	0.687505
ENST00000412331	18.9364	34.7736	5.02626	57.2648	12.9901	19.0554	23.0111	48.6759	31.8025	23.5481	47.7559	29.049	24.0635	28.4428	270.572	65.8033
ENST00000439997	18.0053	2.58258	24.1401	19.9438	18.9898	3.99667	4.15367	9.13061	3.77244	3.5019	4.97522	3.85394	3.563	11.8858	8.99237	5.47391
ENST00000476955	184.089	98.4285	0.53168	161.969	157.421	344.217	112.653	145.108	72.2766	84.3285	375.715	385.817	307.889	183.034	295.923	1552.21
ENST00000414316	0	0	32.8893	0	0	0	0	0	0	0	0	0	0	0	0	0
ENST00000436452	0	0	0	0	0	0	0	0	0	0	0	0	0	98.077	0	0
ENST00000477256	21.6889	173.295	164.595	143.832	712.141	7.48224	260.933	1059.38	19.1789	64.0761	117.518	1190.03	967.739	71.6507	25.2685	181.716
ENST00000406934	2.29019	1.36814	22.4992	5.57616	96.6718	3.93711	21.1513	7.30073	6.81287	13.576	32.6019	40.9542	4.89247	28.1868	87.0458	1.54095
ENST00000451427	0	0	3.76774	0	0	0	0	0	0	0	0	0	0	0	0	0
ENST00000464790	29.1393	84.3537	32.4803	21.8393	15.8136	21.8578	30.0205	25.6332	10.1042	5.43315	106.76	11.1338	19.0767	37.3398	14.7415	17.6064
ENST00000482600	169.698	6390.46	302.237	7443.7	219.721	161.909	45.9866	59.2137	50.5973	5365.86	7835.81	174.893	386.071	5641.73	62.0425	1033.13
ENST00000450376	8.834	130.447	27.3686	146.364	0	0	0	0	0	6.3966	25.8154	0	0	7.93845	135.584	0
ENST00000460638	119.065	432.302	120.781	325.685	185.151	130.912	84.8856	74.7007	111.822	114.868	465.224	67.4279	74.7219	97.4486	161.055	211.65
ENST00000425539	126.197	107.119	0	1.60661	62.62	0	124.979	179.562	77.6105	0	558.83	175.775	0	28.4275	47.9577	4.76439
ENST00000381683	0	0	9.20695	0	31.7996	0	0	140.741	27.4457	124.511	0	0	18.7198	76.2395	0	0
ENST00000262832	421.574	0	3.2001	336.432	69.1155	0	0	0	9.8903	0	397.631	189.697	0	401.489	0	0
ENST00000453788	547.072	149.63	62.661	491.317	2281.09	329.178	870.03	490.038	754.9	977.71	665.255	527.875	51.5775	1473.75	1238.81	0
ENST00000227378	6421.25	5932.44	10966.4	8420.92	17353.8	16108.9	21436.4	14711.3	12184.4	28124.8	17978.8	8935.57	9806.51	17446.9	32405.7	21404.8
ENST00000476559	0	0	0	0	0	0	0	0	0	0	0	0	0	0	0	0
ENST00000482855	0	0	0	0	0	0	0	0	0	0	0	0	0	0	0	0
ENST00000318842	0	0	0	0	0	0	0	0	0	0	0	0	0	0	0	0
ENST00000474584	0	0	0	0	0	0	0	0	0	0	0	0	0	0	0	0
ENST00000494707	0	0	0	0	0	0	0	0	0	0	0	0	0	0	0	0
ENST00000378505	0	0	0	0	0	0	0	0	0	0	0	0	0	0	0	0
ENST00000494841	0	0	0	0	0	0	0	0	0	0	0	0	0	0	0	0
ENST00000464437	0	0	0	0	0	0	0	0	0	0	0	0	0	0	0	0
ENST00000470183	0	0	0	0	0	0	0	0	0	0	0	0	0	0	0	0
ENST00000339363	0	0	0	0	0	0	0	0	0	0	0	0	0	0	0	0
ENST00000309513	0	0	0	0	0	0	0	0	0	0	0	0	0	0	0	0
ENST00000342811	0	0	0	0	0	0	0	0	0	0	0	0	0	0	0	0
ENST00000338898	0	0	0	0	0	0	0	0	0	0	0	0	0	0	0	0
ENST00000223324	293.231	14.4041	1.51186	31.2035	251.492	193.395	68.9728	89.1693	46.9164	13.1518	74.2861	18.3303	143.161	101.628	97.0012	22.5205
ENST00000432845	40.883	130.11	78.863	74.343	5.66716	31.9913	60.3913	75.3956	62.141	77.2424	79.6734	22.1101	1.95581	14.2493	54.9166	16.9752
ENST00000413995	153.968	318.436	136.866	451.948	357.377	662.22	457.168	813.733	200.043	200.968	359.103	317.422	63.8551	551.363	604.305	197.644
ENST00000496564	0	0	0.106456	0	0	0	0	0	0	0	0	1.1008	0	0	0.488913	0.269909
ENST00000289371	1784.49	530.26	375.733	1085.57	1027.11	1008.57	346.704	372.73	254.454	151.137	405.216	455.624	1026.72	1146.98	614.067	565.155
ENST00000470868	24.999	347.574	5.06367	34.6638	4.28087	34.3738	4.53891	4.36583	0	0	38.1928	2.68621	1.11898	5.027	31.9205	6.17605
ENST00000494190	7.5268	171.767	13.7159	42.6418	20.182	23.9145	9.99339	24.7525	45.6562	91.0982	16.4657	12.9799	8.30967	15.0378	54.6423	4.73944
ENST00000470023	28.1872	17.7009	10.6339	18.3276	2.59246	54.8236	7.24581	23.7094	12.5627	8.60468	4.03908	12.9554	2.19645	15.2041	5.2175	9.71322
ENST00000307839	14.3585	15.7843	45.5678	15.1565	12.8824	31.1506	63.896	37.0826	51.1942	96.1466	34.1806	258.003	14.6169	171.909	29.1388	7.42271
ENST00000434031	0	0.444522	0	0	0	0	0	0	0	0	0	0	0	30.0968	2.93162	0
ENST00000413699	13320.5	12069.9	8884.65	8022.39	18508.6	6539.71	8806.83	2651.42	7413.32	8387.18	3377.93	6848.82	2460.09	6804.43	5979.76	8833.17
ENST00000412097	196.314	939.264	147.369	530.957	126.043	52.0715	230.354	90.7601	251.595	45.5499	121.417	121.37	301.249	123.28	240.738	113.423
ENST00000415719	0	0	0	0	0	0	3.60535	0	0	0	0	0	0	164.667	0	0
ENST00000490223	162.935	235.53	89.9139	115.019	115.624	12.6646	96.0055	128.7	132.12	123.59	57.5378	132.282	324.984	60.6192	174.369	126.77
ENST00000465786	48.322	276.836	97.964	94.3038	27.9565	215.857	51.9684	550.919	206.166	156.708	97.5954	69.2258	312.841	202.67	161.212	236.564
ENST00000435882	76.8661	926.176	131.007	0	349.908	91.9751	1414.38	1482.4	1122.22	2322.33	895.817	331.889	1683.16	616.189	694.915	459.148
ENST00000354811	47.5937	170.677	65.364	54.9406	61.8991	257.375	536.415	255.507	1796.46	261.267	181.166	271.984	653.987	668.149	106.523	538.927
ENST00000436146	4821.96	5860.09	5025.21	6186.07	3335.27	432.377	970.986	1706.16	7697.69	3595.98	12472.5	6531.59	9960.2	7803.57	12070	5635.27
ENST00000456530	14.6638	0	0	0	0	0	0	0	0.394583	0	0	0	0	0	0	0
ENST00000398148	254.047	245.049	369.529	140.934	430.799	203.858	207.241	178.145	233.944	259.171	405.853	346.225	279.606	784.28	543.341	317.381
ENST00000366649	0	0	0	0	2.75699	0	0	0	0	0	0	0	0	3.32628	0	0.975455
ENST00000318906	26.766	34.9036	20.9153	30.0103	14.9263	21.7971	38.1459	92.0417	10.8891	19.3874	45.6349	44.5027	0.280807	55.3614	45.5753	58.07
ENST00000366651	0	0	0	0	0	0	0	0	2.42408	0	0	0	0.0398973	0	0	0
ENST00000462669	1.15677	4.11368	4.07031	1.61341	0.0123508	0.119164	3.21015	1.21387	7.76778	15.5363	1.44113	5.56221	2.33323	1.07243	1.65688	2.29019
ENST00000486384	0	0	0.0965085	0	0	0	0.0289305	0.16076	0	0	0	0	0	0	0	0
ENST00000495795	1.96311	0.919155	5.992	3.70049	1.67741	0.687256	0.616568	2.28484	3.27461	19.5814	1.78471	1.71536	1.00677	2.68722	3.43292	3.84855
ENST00000471936	0	3.93298	0.307591	0.0281718	0	0.0463669	4.77848	2.48635	0	0	0.388489	0	0.787618	0	1.83056	0.94615
ENST00000461263	12.3835	50.0067	23.1727	18.74	26.988	66.5056	10.5612	45.9352	12.8757	8.6654	20.9647	11.2561	13.7974	30.6294	70.3184	19.2002
ENST00000315758	128.789	73.461	286.377	46.9363	193.256	360.393	465.049	1152.75	147.719	258.808	231.645	342.991	1415.48	157.523	183.648	394.476
ENST00000443006	60.46	37.608	0	78.6504	0	0	0	177.864	0	0	0	0	0	0	49.7167	0
ENST00000461665	79.4248	53.3244	34.3201	85.736	19.8111	716.053	17.566	103.96	20.6999	13.9044	37.3781	38.4664	360.039	68.5999	172.837	34.901
ENST00000490105	1.0874	2.56408	1.60533	4.80954	0.97012	10.887	1.09215	37.8734	1.60296	0.628374	0.941485	6.90415	0.675193	3.66235	2.7401	6.69755
ENST00000432020	746.327	1233.42	784.746	1217.36	937.536	7361.68	452.918	1934.65	650.48	625.311	1123.24	1218.81	3529.41	774.757	1253.16	470.094
ENST00000492663	4.95352	5.09742	3.47133	13.7938	5.789	148.898	3.47288	45.4031	7.94181	1.69007	7.52335	7.10347	21.3804	19.9254	19.0376	8.518
ENST00000424167	18.0147	13.6433	30.0338	66.7181	22.2296	79.3622	12.4953	42.3254	11.4824	7.16749	16.3667	10.8047	12.9652	26.1583	28.8466	12.3645
ENST00000301785	134.254	123.499	93.6475	84.5452	105.671	59.2013	87.3861	28.4201	45.9551	88.2618	137.565	79.266	98.8778	124.087	126.89	124.219
ENST00000320785	107.767	64.9562	37.8367	90.5606	78.5666	231.945	48.5415	55.7763	57.722	51.2368	59.6597	42.0805	373.038	60.0746	198.151	10.4225
ENST00000317534	61.1199	126.409	116.764	154.392	204.986	208.919	173.323	264.487	71.0545	35.7178	98.4395	126.585	117.58	500.855	233.319	64.1988
ENST00000418740	49.6531	74.1919	51.6496	101.277	152.864	324.405	64.6876	172.847	103.889	54.9676	65.5285	72.71	86.6669	204.675	95.7186	35.6516
ENST00000483330	11.7974	30.378	19.1024	2.01934	7.12688	11.3572	15.0378	10.8828	17.1349	1.7534	9.82888	8.1898	29.0155	5.25717	19.3614	8.28979
ENST00000467084	3.16824	3.12984	2.15167	1.05948	3.18474	0	0	0	1.65081	0.704842	0	0.75681	0.583477	2.13726	2.85138	0
ENST00000414932	7.75303	77.3509	21.6376	15.7749	38.9623	75.1282	44.704	114.42	64.1866	26.3933	66.63	30.2322	48.5141	31.3374	8.31725	13.0518
ENST00000399959	0	0	0	0	0	0	0	0	0	0	0	0	0	0	0	0
ENST00000478993	0	0	0	0	0	0	0	0	0	0	0	0	0	0	0	0
ENST00000480592	0	0	0	0	0	0	0	0	0	0	0	0	0	0	0	0
ENST00000457138	0	0	0	0	0	0	0	0	0	0	0	0	0	0	0	0
ENST00000441189	0	0	0	0	0	0	0	0	0	0	0	0	0	0	0	0
ENST00000248553	1879.78	1425.77	108.895	1975.89	3828.31	2332.7	466.498	246.856	848.114	673.413	1318.44	1066.38	1263.29	2071.58	10144.3	37.6623
ENST00000447574	110.334	99.667	6.93753	40.862	377.391	67.3277	164.56	31.7029	947.527	1887.49	10.2943	246.196	181.641	112.352	528.877	47.9432
ENST00000429938	374.363	125.929	99.9272	132.013	273.825	1752.44	352.284	174.464	1068.38	658.775	658.165	1541.34	3976.69	351.34	2661.49	145.376
ENST00000307630	4203.84	1444.42	10102.1	7981.75	1853.43	2404.6	1563.11	1576.78	1558.61	1783.22	2359.68	1367.37	5687.94	1654.29	2512.11	1344.89
ENST00000294172	228.618	420.153	96.0409	194.329	287.74	145.444	369.889	157.572	230.984	651.101	537.773	458.611	270.659	528.1	588.014	264.666
ENST00000439713	121.824	16.6625	14.9965	15.9255	12.9207	69.322	8.84992	28.3453	4.88418	14.6476	58.4746	14.2794	2.57143	20.0969	77.2836	45.3982
ENST00000408888	32.7949	20.8743	7.04757	27.6645	14.8408	19.8283	24.9893	19.4449	5.46256	20.1277	39.522	10.6355	5.70036	43.1578	36.3351	16.5442
ENST00000495224	42.6456	70.3005	85.4522	64.1457	94.8458	83.2386	55.7339	163.263	163.95	155.573	69.5906	209.329	123.355	119.789	91.3722	120.026
ENST00000447801	2.35971	0	37.2475	0.59046	8.2843	5.24918	0	4.15918	0	0	26.2948	10.785	0	37.3509	9.3473	0
ENST00000474086	0	32.5807	0	0	0	0	45.7497	18.2002	0	11.0561	1.41691	13.8516	18.9216	8.14625	36.0671	0
ENST00000476261	0	8.90406	15.1301	3.67063	2.43044	4.14378	1.17678	5.21252	2.35057	13.359	2.82991	44.1128	41.3798	19.893	24.6712	1.25413
ENST00000468751	14.0899	9.46044	22.9446	32.354	32.223	17.0402	5.02485	20.0508	41.1296	44.0493	29.4466	37.6029	24.295	46.2466	61.0376	73.1101
ENST00000429912	0	5.32569	1.58445	0.234036	0	0	0	0	0	0	0	0	0	0	0	0
ENST00000475960	1.38131	11.222	2.67013	6.45582	1.17877	3.55416	1.89279	0.87179	0.748603	0.606253	5.86714	3.02113	0.323643	11.0176	8.01606	1.047
ENST00000486751	22.8867	12.5376	4.67802	27.2824	3.27011	16.8152	0.150415	3.66689	0	9.44242	9.68404	12.7378	1.03009	21.9948	15.1026	2.25285
ENST00000485019	45.5587	30.3278	0	5.22875	0	0	0	0	0	0	19.8914	0	0.463029	27.3835	5.2797	0
ENST00000366606	8.48255	61.7095	78.4737	35.3705	5.9189	0	14.1015	37.2844	31.5351	0	17.9841	2.18104	0.0596	13.9749	3.7666	0
ENST00000238823	364.57	19.6833	0	76.6475	0	8.88051	19.0895	0	30.8363	0	15.7063	56.4975	3.25608	179.858	70.3724	18.774
ENST00000474985	15.5453	29.362	32.3633	4.31205	1.67501	10.4078	18.1193	7.65742	6.13745	25.3055	22.1135	9.86844	2.8307	10.6149	6.37082	19.5389
ENST00000403368	43.9939	11.7264	69.8664	20.4056	8.92255	71.7365	11.3249	36.8713	21.4812	18.2613	23.1497	7.55484	36.4654	78.6507	60.2542	27.8665
ENST00000475122	20.8287	37.3376	8.63117	37.1186	46.3503	4.26037	15.5903	8.678	6.80065	4.5537	78.2546	35.2271	4.99807	164.324	40.7082	39.2629
ENST00000492649	0.195598	28.1465	7.17956	2.39611	0.239462	2.77343	8.04166	3.46514	10.2484	45.1705	6.34628	1.39831	0.299741	1.15013	3.27953	0.288278
ENST00000498340	12.6677	0	25.6321	0	4.71495	0	0	0	18.8244	0	20.9609	1.00886	37.0378	11.024	20.5975	9.8687
ENST00000464415	7.11466	8.47879	19.2048	8.3846	20.3426	2.34881	8.00181	1.19564	5.38455	5.2465	10.0931	3.67779	0.351699	3.04054	9.3698	6.46302
ENST00000431950	10.1901	14.0166	34.1748	13.6433	23.5864	144.653	78.0094	0	10.7158	136.382	11.1305	78.3691	166.866	19.0522	6.90739	10.1645
ENST00000441530	186.043	42.633	55.0742	736.11	137.717	236.003	68.246	220.463	17.6136	82.3846	19.9125	71.6071	42.5436	345.455	65.9554	149.723
ENST00000396821	96.2469	5.23366	66.528	35.7306	146.383	71.5409	57.9115	62.0487	87.6783	24.8025	347.356	333.098	40.6923	325.137	125.476	143.544
ENST00000431312	0	0	0	0	26.2489	0	0	0	0	0	0	0	0	0	0	0
ENST00000216019	80.9904	251.403	114.341	180.034	37.3028	269.883	262.402	230.072	345.692	355.837	542.151	167.671	37.6083	124.027	382.702	56.8496
ENST00000403230	0	0	0	0	0	0	0	0	0	0	0	0	0	0	19.4266	0
ENST00000475004	0	0	0	0	0	0	0	0	57.1175	0	0	0	2.11062	2.26866	0	0
ENST00000432525	0	0	1.08354	0	0.66228	0	2.96991	0.806999	0	0	120.833	1.47562	0	17.5315	1.75019	30.3602
ENST00000497196	5.11529	16.0068	8.89403	13.3247	7.97901	3.21441	7.27472	10.9281	15.7462	9.6554	8.82045	6.12978	3.06528	3.67425	12.0971	3.5858
ENST00000477112	2.45507	5.13445	27.2766	13.5922	3.47042	5.73623	2.25273	5.50741	2.76158	2.25207	8.96691	13.0316	4.49611	1.72702	17.3817	11.6917
ENST00000467279	1.75378	1.62387	0.737455	1.52619	0	3.62464	0.0349965	2.27438	0.0352008	0.0199595	0.787674	0.705985	0	0.711349	1.08014	0.073069
ENST00000479734	10.1412	5.59764	0	0	4.33237	0	4.22626	3.26202	0.269813	0.174515	0	54.3196	35.8993	0	22.6995	0
ENST00000381633	0	0	0	0	0	9.77405	0	0	0	0	0	0.064802	119.144	0	0	184.292
ENST00000444597	378.504	751.743	169.535	832.059	289.809	718.019	716.6	1896.87	739.99	1454.2	2463.24	2250.57	667.068	499.205	941.295	930.48
ENST00000366582	102.422	125.813	29.2919	86.3679	88.8341	92.3716	101.97	165.166	53.1184	180.524	198.344	128.874	47.4094	259.6	140.203	272.512
ENST00000366581	8.1245	0	41.3796	40.2243	0	0	0	0	40.1079	0	0	0	0	0	0	0
ENST00000490339	0.487791	0.78625	0.840361	0	0	2.95809	0	1.20415	0	0	0.596786	0	0	0.52632	2.09914	0.356628
ENST00000483073	1.18163	0	14.2171	0.106346	0	5.90313	0	9.1583	0	4.31709	1.87811	0	0.83161	2.9987	0.88311	1.5987
ENST00000366579	3.54118	0.82894	0	0.759416	3.00805	5.09152	0.57618	0	0	0.77433	0	1.39481	0	0.505235	2.35005	1.28185
ENST00000442668	0	103.081	17.8559	33.088	107.731	21.6761	130.84	33.688	27.0491	0	201.572	58.0414	0	235.81	76.7065	86.4505
ENST00000463593	12.6805	55.7452	40.1369	44.0262	22.8955	30.3157	24.2866	4.08987	18.0204	6.21379	33.4288	9.41798	4.17722	26.3614	52.2818	6.67931
ENST00000360868	21.6824	82.4342	38.2025	6.67936	51.2943	22.9136	27.3212	14.6563	7.86974	42.954	33.1339	5.30365	0	53.2996	83.6783	15.714
ENST00000477862	3.25766	21.5193	8.78519	53.2831	51.5351	14.0084	24.4262	7.13722	31.7325	14.4299	26.9149	20.3925	15.5358	66.8909	45.5281	9.42541
ENST00000432670	0.94801	0.6773	0.69052	0	33.2516	17.8406	20.4175	6.74524	6.65345	6.3011	0.8868	1.435	0	11.4906	0	3.47088
ENST00000434228	4.55821	48.7171	0.845082	4.6901	9.61791	5.62609	4.3425	3.27464	8.54852	87.6414	6.43561	7.47113	0	10.9626	7.53369	19.4116
ENST00000433029	0.978345	0.0441371	58.1961	77.2191	117.675	0	63.5125	0	2.33293	0.6686	78.0965	18.0996	43.5568	222.922	103.806	14.3727
ENST00000467230	30.846	1.1179	3.37283	0.522645	3.07821	2.48092	7.25538	1.70917	1.0363	1.31516	4.31334	0	0	0.576545	2.05977	2.47555
ENST00000421075	0	0	0	0	0	24.1853	0	0	0	0	0	0	0	29.7424	0	0
ENST00000482475	1.75446	8.44947	0	3.39228	0.273618	5.48973	0	0.78957	0	0	1.20112	0	0	0	0.377599	0.462443
ENST00000358855	77.3139	0	0	0	0	0	0	8.0731	0	142.954	0	0	0	0	0	14.8279
ENST00000377890	10.1801	35.4758	55.7345	4.24367	16.2049	15.7472	28.8583	0	0	46.9449	55.7897	35.4524	0	28.2156	17.0541	54.9329
ENST00000377891	0	11.2127	7.54138	6.2064	0	0	1.02163	0.456405	0	40.5085	15.1896	0	0	0	0	0
ENST00000377889	18.3618	0	0	4.81497	24.652	90.2821	0	24.6049	33.3545	0	14.3524	24.1278	117.088	153.943	18.6962	27.908
ENST00000338663	2666.89	2194.51	1116.69	1385.51	1392.58	182.866	1800.93	1403.54	1616.36	1367.37	3269.39	1069.76	4078.64	2097.94	4949.16	1373.83
ENST00000377892	0	0	0	0	0	0	0	0.399742	0	1.11136	6.6298	0	0	0	0	0
ENST00000216044	118.306	85.6025	39.6337	47.1135	56.812	78.4581	91.9911	136.323	398.608	124.673	152.715	170.532	127.378	108.135	110.925	141.888
ENST00000484657	21.6197	19.9189	0	22.4219	9.01745	22.8713	0	14.8071	1.46989	0	8.51692	0	63.1277	29.5261	51.066	0
ENST00000418601	0	9.7437	87.4831	1.42084	32.748	0	20.8169	1.65053	6.6701	0	35.5285	8.0731	47.4432	33.4174	2.35733	0
ENST00000461428	1.93054	22.6327	5.39357	11.6717	0.494251	4.29701	0.70334	0.187493	3.21201	0.79339	3.8997	4.0083	8.75801	0.246081	0.77956	2.36708
ENST00000470836	0	3.4847	0	0	0	1.3386	0	0	0	0	0	0	0	0	0	0
ENST00000460605	0.447205	1.41145	2.55156	0	0	1.40528	0	0	0.411617	0	1.37918	3.31999	6.73259	14.9705	0	0
ENST00000475959	4.13555	4.27673	9.90538	3.97701	1.90801	2.16239	5.93318	15.2973	34.5472	1.56548	4.58542	2.9981	14.6716	3.54509	1.11312	8.31686
ENST00000458073	1.78773	242.198	56.2497	469.217	3.86849	0	0.709499	3.41094	0.0403113	6.24315	190.461	0.874025	0.631315	49.6489	1.54234	8.05068
ENST00000462332	20.6958	8.61059	26.9974	13.3714	6.83795	9.07772	4.00516	41.1479	156.943	75.6703	6.38022	30.8569	207.45	51.6922	4.04566	0.50687
ENST00000484971	2.88263	3.5553	4.35348	1.7693	7.5618	14.5419	9.22388	28.2481	5.2281	1.7212	7.7751	0	0	5.7377	3.59638	1.21111
ENST00000487538	43.2062	226.232	51.2531	178.294	62.0329	37.541	53.9778	100.832	199.703	100.896	34.743	91.3961	64.2166	19.5117	15.8959	335.979
ENST00000489527	5.25825	9.7727	0	26.287	12.2015	20.2018	0.726275	0.145585	85.7117	8.7019	0	25.1562	25.8717	6.28839	6.5117	0.75041
ENST00000229390	52.5378	66.3977	48.6852	53.8442	56.5349	20.366	80.7602	64.8442	58.1912	72.2968	58.9189	50.6659	14.2506	82.1859	73.7875	59.1489
ENST00000264258	73.3521	66.4083	39.2508	39.9413	61.2469	24.0441	168.599	211.325	96.2465	40.7538	114.774	101.176	149.552	235.26	154.417	123.065
ENST00000409000	5.07545	42.5369	0.751125	2.17013	3.43809	1.20432	1.6723	32.2539	6.6489	95.7235	6.3128	0	0	3.4929	0	0
ENST00000409028	10.6818	1124.17	49.901	42.6394	145.116	12.4667	39.412	31.9263	552.255	4908.05	170.556	121.119	35.4351	69.7946	205.109	85.2738
ENST00000409320	57.45	264.978	127.403	30.5156	130.052	0	40.2693	194.508	1162.75	0	300.046	431.508	100.493	79.034	215.968	240.796
ENST00000409733	91.191	695.675	50.3244	23.2814	30.0541	3.84159	17.9207	17.3949	58.1105	955.549	118.465	33.0539	26.4752	17.5662	67.5708	27.3484
ENST00000409650	1.19813	34.8695	10.9428	7.31651	2.70146	0	4.89715	2.96642	22.8269	135.103	12.2647	12.6566	15.085	5.77624	3.40383	6.81825
ENST00000409038	9.24873	21.7431	10.2788	0	0	16.6418	0.071061	5.10718	0.193002	44.0127	10.1487	0	0	1.28375	11.9059	0
ENST00000419276	341.522	2552.69	344.769	456.887	478.446	226.597	393.095	1060.06	1950.92	10130.1	316.374	493.918	592.774	206.5	559.998	817.776
ENST00000456292	15570.7	42997.2	4252.13	14515.6	24657	14228.4	3111.95	1723.19	30897.5	48188.2	20556.5	18307	8698.4	21054.7	7351.78	21741.1
ENST00000409711	76.7094	57.0519	19.2687	54.5448	34.78	6.52872	12.8305	28.5333	40.1211	48.6536	32.2856	45.692	18.0776	27.9763	16.371	36.2344
ENST00000441435	5.69786	116.324	8.14555	14.6486	42.6989	7.35287	12.477	7.06201	86.9854	279.561	30.7042	10.1778	2.06172	20.4572	36.1867	6.69669
ENST00000375807	58.1148	62.5063	59.2685	81.9946	236.251	112.621	352.934	153.554	170.25	718.235	146.03	171.237	377.926	1203.85	151.105	197.844
ENST00000339901	172.98	354.53	70.056	159.232	232.015	110.998	521.982	151.562	172.553	208.859	510.288	72.6206	294.307	1511.17	364.848	51.272
ENST00000470305	29.218	338.36	70.1753	69.2203	27.3382	35.4748	141.361	12.7443	11.5518	21.4512	199.81	2.83487	2.20783	33.834	121.973	15.3239
ENST00000425851	0	0	0	2.77599	6.8837	0	5.6382	0	0	0	0	0	0	0	10.3301	0
ENST00000440898	2.13299	16.8706	17.172	20.6627	0	9.16041	5.7712	0.223554	10.9362	1.50117	22.1435	0.273124	0	4.87812	27.1846	0
ENST00000477484	3.15324	12.3751	1.57405	0	0	7.33759	1.80716	0	2.71287	0	13.2528	0.783585	19.4532	3.26025	19.2092	0
ENST00000498819	2.71733	9.70275	18.5791	0	0	7.61507	37.0894	20.6715	18.3822	0	16.7474	0	0	57.5885	1.73239	24.0065
ENST00000496597	60.9709	413.331	88.5309	129.173	16.0568	23.1686	73.8801	44.0939	127.513	143.069	143.853	33.7717	19.0049	52.2567	113.977	33.3929
ENST00000314045	255.754	224.367	57.1431	70.8525	172.513	90.7733	123.817	57.285	80.5297	112.716	194.211	46.5221	351.125	150.385	256.911	48.6783
ENST00000306014	0	0	17.0871	83.2095	0	0	0	87.7535	0	0	0	56.4425	0	0	0	64.739
ENST00000263309	22.0071	26.9952	31.2897	23.1829	23.9483	25.6014	22.16	25.2561	21.0208	33.6131	49.6838	38.5162	18.9043	43.568	42.5524	52.5127
ENST00000361441	16.63	282.751	0.252638	10.9884	4.73061	1.00037	1.11947	0	0.136187	23.6813	406.981	0.848754	0	27.4726	0.547492	6.86144
ENST00000428892	2.52147	440.462	5.20078	303.714	8.50366	8.479	0.712629	2.31044	4.24694	459.695	582.663	9.58008	2.5444	706.37	3.48527	157.751
ENST00000356577	16.9587	0.71828	2.0268	1.88763	237.52	4.49074	27.1838	2.19767	0	0	3.20577	1.12887	0	44.0081	30.7878	8.60498
ENST00000475072	2.53105	13.1971	52.3362	7.95981	21.8988	2.12952	6.13372	0.769141	0.324711	6.0245	18.684	1.76805	25.0507	20.0875	19.4315	14.8461
ENST00000381692	7.39305	234.754	188.722	312.762	764.45	0	237.176	542.036	432.971	144.908	163.598	178.407	40.5904	58.8818	19.5479	610.046
ENST00000300278	172.087	127.722	50.5292	84.53	174.47	90.4993	78.6296	63.2365	59.1809	58.8673	130.306	68.7237	26.9506	109.213	167.02	927.25
ENST00000455528	38.7306	0	39.2513	0	0	0	0	0	2.78726	0	33.5338	0	0	40.6024	218.516	20.2012
ENST00000381679	529.365	293.656	95.7082	159.141	396.197	105.556	119.225	433.779	340.743	93.5899	242.438	126.298	2710.08	175.635	322.596	1378.81
ENST00000492229	215.255	55.5396	0	136.341	328.971	0	11.9582	0	5.3967	0	346.914	21.9844	51.7622	207.45	39.7899	85.277
ENST00000436227	497.865	115.893	20.252	126.478	444.588	208.195	232.353	254.3	124.254	67.7183	343.185	284.047	3229.06	454.134	520.225	1311.37
ENST00000421541	0	15.4673	23.2899	13.0967	27.5282	3.35015	1.18259	20.6584	0	24.0004	5.36565	2.3804	0	10.1905	3.95928	0
ENST00000429093	0.825656	16.7674	6.0296	4.63886	5.8976	3.46337	15.0267	2.8901	1.90584	37.5556	24.2108	22.5127	0	8.50587	15.6271	27.4088
ENST00000474355	37.3103	45.2991	22.3117	20.99	15.0229	19.1504	24.616	61.6654	38.0136	46.456	67.7268	52.7109	1.52256	6.50933	57.6233	7.77457
ENST00000467616	0	0	0	0	0	0	0	0	0	0	0	0	6.12655	0	0	0
ENST00000484294	0	0	273.221	0	0	0	0	0	0	0	0	0	0	0	0	0
ENST00000473102	23.2731	0	0	72.444	0	0	0	0	0	0	266.351	0	0	279.687	523.035	0
ENST00000478183	126.936	318.08	169.748	147.989	237.317	135.322	297.137	1018.83	184.848	1234.07	592.853	1164.91	439.111	52.6476	188.77	1211.79
ENST00000465834	0	0	0	0	0	0	0	0	0	0	0	0	0	0	9.10355	0
ENST00000477419	14.8909	50.0226	107.724	46.314	58.5484	23.0549	68.8367	12.5245	21.3662	157.298	126.771	71.5901	124.808	113.468	55.5571	39.6728
ENST00000491794	0	0	0	0	32.4402	18.8393	100.115	6.20471	0.0233869	205.822	0	107.126	29.7654	0	0	102.234
ENST00000290239	0	3.68594	0	6.4638	0	11.3835	0	0	0	0	7.57555	7.4732	0	0	7.4682	718.135
ENST00000261313	4973.98	6981.06	20034.6	12257.8	6541.99	11758.6	28790.2	50988.6	4627.48	5028.66	5928.6	8015.6	4956.61	7748.36	17851.8	2898.7
ENST00000377191	494.603	337.307	112.146	383.874	386.173	360.154	357.108	416.436	298.543	504.384	562.837	330.047	696.724	443.695	553.097	1314.78
ENST00000430571	0	0	0	0	0	0	0	0.0454773	0	0	0	0	0.7629	0	0	0
ENST00000311549	44.6193	20.7977	1443.19	1717.12	271.407	9.39845	30.793	18.1203	77.532	28.7184	1461.82	8.59437	825.275	3075.18	143.828	8.2036
ENST00000473558	48.6235	19.8877	33.8315	11.7726	123.687	109.917	25.2354	13.2199	126.482	253.304	197.498	21.9361	189.835	28.1624	1227.79	9.97005
ENST00000461690	1467.4	407.383	1591.52	92.713	2938.9	784.337	3742.79	55.8162	2014.97	840.656	463.638	202.107	101.498	760.769	1001.68	1190.63
ENST00000272274	1837.57	2638.43	0	1155.16	4385.88	0	2007.38	96.3728	0	0	1662.03	132.945	0	3186.1	44.1931	0
ENST00000319826	927.074	67.5459	88.8831	106.965	633.914	2.91125	57.7001	7.43045	19.1971	61.9591	313.419	18.283	21.662	653.117	587.072	8.69478
ENST00000326092	0	0	21.6186	28.3973	0	0	0	10.0656	0	0	0	0	0	0	0	5.9024
ENST00000493317	1694.43	2258.86	194.776	1751.38	3313.51	1.74123	514.221	412.04	1890.47	2962.2	1876.14	2173.41	568.537	2043.73	729.584	3070.88
ENST00000466550	47.696	171.31	99.0897	59.8847	156.819	8.39872	85.5517	14.0336	28.4028	100.629	132.978	32.2465	23.4832	256.079	94.4117	9.07786
ENST00000483765	0	0	540.795	0	226.527	477.273	0	2148.94	743.638	2974.2	1426.63	3820.39	1234.24	0	1029.89	1681.18
ENST00000485756	1569.31	517.591	1537.69	4385.19	2834.23	36.6354	3086.94	164.245	585.455	1238.02	1962.64	129.065	673.055	1935.91	1512	299.458
ENST00000444376	181.584	88.6434	61.3994	104.131	135.276	24.5892	89.8445	104.494	84.9896	98.6758	333.264	162.832	60.6817	167.288	187.476	101.549
ENST00000283179	1345.47	931.263	1168.3	977.038	1407.57	566.592	1315.42	1052.41	856.063	1416.26	2874.81	1287.36	647.942	2942.2	2066.4	2338.15
ENST00000366525	48.2807	115.676	45.6043	103.762	26.923	83.3071	52.5185	26.1232	76.3345	151.309	125.315	91.9402	99.9383	100.347	59.3965	197.824
ENST00000483966	36.5368	7.92498	115.82	77.3493	1.16238	2.37517	1.38074	0.232846	0	0.67968	1.41598	0.0859855	0.44061	31.8517	15.7171	44.1227
ENST00000468690	9.81867	18.6041	60.4908	15.9603	18.9828	10.7651	8.78253	10.4487	67.2586	32.8081	28.3771	32.5446	72.2244	23.8042	31.327	15.468
ENST00000440865	42.05	24.5455	96.0549	44.4613	15.1896	1.99727	0.875811	1.68037	1.28603	1.18522	25.65	1.01011	0.107081	83.0522	51.2766	3.43194
ENST00000465881	4.32565	13.7217	44.8232	9.63029	4.36798	16.6077	6.27969	6.37714	8.04069	7.31551	5.17767	1.98256	5.60571	5.26725	18.5856	12.3585
ENST00000476241	20.4457	7.00455	23.9317	32.1963	8.62186	3.71145	7.9335	3.46632	5.69102	22.8716	6.9493	2.77694	1.4116	11.6965	16.8614	6.52327
ENST00000350490	16.3251	95.7993	67.0319	102.103	80.6033	98.1745	75.0915	43.1398	42.7038	101.397	230.045	50.7279	79.9639	73.5315	136.303	189.933
ENST00000408948	127.429	84.1308	84.2677	42.531	37.1465	60.9573	56.1185	7.77003	117.099	111.789	96.7409	152.548	117.477	190.046	302.981	258.634
ENST00000402010	48.6754	0	0	0	0	0	0	0	0	0	7.21065	0	0	0	47.6183	0
ENST00000315032	0	0	0	0	0	0	0	0	0	0	0	0	0	0	0	0
ENST00000377809	0	0	0	0	0	0	1.05858	0	6.421	0	0	0	0	0	0	0
ENST00000413835	0	0	0	0	0	0	0	0.0959135	0	0	0	0	0	0	0	0
ENST00000377810	0	48.4465	0	0	0	65.089	9.0893	3.81948	5.30545	11.7515	2.46258	5.08001	0	0	21.6639	33.7875
ENST00000225296	100.308	139.234	92.017	47.9888	51.7698	54.7324	54.7633	80.1609	47.6414	75.0844	103.608	88.6506	141.423	97.4775	115.7	67.5034
ENST00000433302	0	0	0	0	0	0	0	0	0	0	0	0	0	0	0	19.3864
ENST00000369603	482.729	409.068	281.972	264.396	946.152	262.24	608.753	205.643	493.847	629.46	530.243	507.962	798.192	703.96	504.014	771.581
ENST00000369592	0.218471	2.43559	13.7288	0	0	0	5.12135	0	0	0	0	0	0	6.68121	0	0
ENST00000460483	13.4282	2.76707	21.1589	1.71033	7.85078	22.743	1.61722	0	1.48481	21.1786	5.33638	0.83141	18.729	7.93551	9.03331	11.221
ENST00000471297	14.3805	4.2221	11.5875	1.36657	6.77229	15.0531	11.8656	6.93828	8.13861	5.61325	3.30959	2.83859	8.87871	7.87064	12.6074	7.3811
ENST00000477763	2.95081	0.127205	1.36118	0.550844	0	0.46031	0.218926	0.554067	1.19124	6.25335	0.216193	0	1.74128	1.19606	0.505984	10.5265
ENST00000367255	0	0	0	0	0.74076	0	0	0	3.75237	0	1.35939	0	0	0	0	7.95615
ENST00000478916	8.61919	27.7291	10.7854	6.79566	18.0737	23.8956	4.60774	15.8209	23.5445	48.4651	16.7232	7.82014	4.04509	6.98485	29.194	4.36672
ENST00000367251	2.02355	0	0	0.425419	0	0	0	0	1.88061	0.099235	0	51.3271	0	38.3663	60.586	66.0125
ENST00000460912	35.9735	97.9971	135.298	51.6373	50.8946	12.8346	37.1072	34.5367	128.884	197.596	80.3826	30.2931	35.1577	106.842	333.168	36.3401
ENST00000347037	0.0837435	5.97509	7.13294	0	0	0	0	8.33173	0	0.391871	0	0	0	1.80242	11.358	5.4489
ENST00000409694	21.633	24.4544	0	31.6541	24.4896	49.8975	8.66305	16.0021	44.405	46.6947	22.6738	13.216	0	22.6344	0	7.5932
ENST00000367256	34.9316	10.5805	22.5701	48.3359	35.548	345.643	23.7055	29.4021	34.3928	20.4337	82.4941	12.4267	53.8061	42.1305	105.731	0
ENST00000354674	0	8.0338	0.773685	0	0	43.8849	0	0	0	0	9.7251	0	2.78009	0	16.3056	0
ENST00000472563	0.221624	4.02737	0	0	1.37817	0.313457	1.89785	0.671125	5.41054	6.35943	2.33099	0.681469	0	2.44392	8.93644	0.371438
ENST00000476519	1.19337	11.8058	13.4454	6.28695	0	0	0	0	0	1.11645	2.2091	0	0	0	55.91	0
ENST00000490866	0.875732	0.370949	3.09734	0.707845	0.863085	0.172893	0.848958	1.37047	0.304604	3.91482	1.48978	0.178047	0	0.23655	2.43012	0.848215
ENST00000489156	24.4893	64.946	102.998	6.00866	36.0866	26.8706	22.9336	12.2816	30.5738	24.3465	53.0168	20.9322	0.311327	3.9585	218.109	22.414
ENST00000488376	0.403913	2.94642	17.8006	5.45552	2.15193	0.33056	0.285174	0.419946	1.03641	4.4483	10.2416	0.319922	0	0	8.15846	0
ENST00000490135	2.88985	5.91607	0.871602	7.22293	4.81974	0.984493	0.137271	0.3624	22.8924	6.59038	2.267	0.201884	0.544679	0.317848	31.5765	0.140492
ENST00000471834	3.7727	4.00317	2.01322	9.23977	4.04194	3.81337	2.79598	2.17	7.74974	1.4909	4.20817	3.32753	0	4.18232	10.47	0
ENST00000454018	0	1.26741	2.46259	14.018	3.4194	0	0	0	62.9804	0	0.86545	0	8.6586	0.687805	1.11045	0
ENST00000469439	2.04378	1.09582	1.15849	1.54371	1.98564	0.450265	6.41438	4.75163	1.55879	6.39415	0.0308718	1.98377	0.63194	0.454081	5.57614	0
ENST00000461872	10.4741	0.39967	1.43149	3.97522	1.628	16.48	0.82209	5.81361	1.14251	0.0456708	16.5556	4.43465	0	13.1145	15.6387	0
ENST00000367253	0	0.67256	0	5.56056	0	0	0	0	2.36286	0	0	0	0	0	0	0
ENST00000367248	45.1628	4.98308	105.333	44.6246	20.8994	19.4411	20.2621	0	97.9804	13.2978	27.9724	8.59044	0.309654	10.7764	1.51497	1.62759
ENST00000413186	39.8289	3.90808	25.6969	1.18337	9.26958	458.099	124.668	1.78577	2.2778	2.35915	52.0785	38.3482	16.5762	46.3906	0.0949525	4.73796
ENST00000495090	1.77189	1.96647	0	0	5.50706	0	0.657585	0	2.93101	0	0.167748	0	0	1.42338	1.71638	0
ENST00000474655	0	0	30.2799	0	0	29.1192	6.6147	0	0.943835	0	11.5543	0	0	0	0.76411	59.0141
ENST00000498751	0	0	0	0	0	0	0	0	0	0	0	0	0	0	0	0
ENST00000466159	0.180874	0.107943	26.6304	0	0	0.373805	0.166455	0	0.499818	0	0.683296	0	0	0.301723	0.749387	0
ENST00000481502	0	0	3.1631	0	0	0	0	0	0	0	0	0	0	0	0.664975	0
ENST00000468937	0.65176	0	26.8548	0	0	0	0.494487	0	0	0.169097	2.21909	0	0	0	0	0
ENST00000265368	0	0	0	0	0.81598	0	0	0	2.89997	0	0	0	0	0	0	1.66539
ENST00000448038	1.13265	1.52287	2.18339	0	0	0	0	3.76262	0	0	0	0	0	0	0	0
ENST00000341594	0	10.2283	8.93373	0	0	5.32481	3.09605	0.397551	0.747185	0.237164	3.68531	0	0	0.553735	0.70751	0.0882585
ENST00000356820	0	0	0	0.488905	0.654765	0	0	0.197992	0	0	0	0	0	0	0	0
ENST00000435070	120.802	185.25	297.669	226.538	206.999	95.4518	188.165	88.2849	90.7202	229.581	417.247	180.577	89.203	191.363	143.075	129.814
ENST00000456847	0.70334	1.43398	3.30412	1.16732	2.69787	0	125.686	0	15.5028	0	8.9154	0.64273	0.45269	0	7.06993	7.04895
ENST00000266679	237.844	133.182	18.5604	87.8833	60.5776	40.9223	144.808	90.3536	22.0744	33.3358	119.21	12.3339	70.011	397.491	98.667	66.0633
ENST00000375389	21.1539	16.9261	33.1786	26.5645	117.848	29.5721	219.963	62.4635	78.3684	151.965	109.107	15.9941	16.35	140.857	73.0518	22.8049
ENST00000277165	461.306	563.976	252.072	702.669	2176.7	1810.84	1489.58	483.772	611.937	1686.73	1015.34	495.017	1775.42	1356.69	352.202	1739
ENST00000446420	0	0	0	19.2563	51.9548	0	80.9303	97.4508	0	8.76885	23.0009	0	0	42.5384	0	0
ENST00000475933	6.47346	26.339	22.4231	6.35472	0	20.6054	0	0	0	0	3.61741	1.27104	0.189299	2.38514	5.52416	7.41878
ENST00000427765	0	220.542	0	0	758.429	0	1236.46	709.503	457.152	325.896	234.815	0	0	986.655	0	76.1085
ENST00000333936	3.61228	0	0	0	0	0	76.2471	173.919	0	0	6.3724	0	0	0	12.0457	8.75035
ENST00000340893	823.3	668.894	48.2171	621.88	0	0	118.342	0	186.286	214.726	838.993	230.96	557.705	43.3282	999.62	0
ENST00000269349	34.5283	47.0157	18.8589	14.7555	31.3392	9.97258	45.7365	17.6048	18.8952	32.7345	48.5915	21.3615	8.8064	72.1552	61.9716	41.578
ENST00000368715	1.50375	3.9702	0	0	8.76289	0	22.2894	0	19.0134	36.856	0	18.0928	0	0	0	0
ENST00000481009	3.75213	22.8025	1.09581	15.3179	10.6674	31.687	8.04978	0.94974	40.649	67.0802	4.53205	23.2177	11.5052	5.89585	14.6136	48.4562
ENST00000354332	0	0	0	0	0	0	0	0	0	0	0	0	0	0	0	0
ENST00000468373	434.151	1343.46	17.4127	797.405	154.757	555.856	247.036	52.2094	2966.62	2568.19	131.007	879.742	67.2375	312.027	332.757	4466.44
ENST00000368716	4.73316	11.6464	0	20.0275	1.02054	0	2.94495	0	48.3276	33.8949	1.69085	0	12.534	1.89705	6.02235	48.5417
ENST00000368714	110.992	459.623	0	325.947	237.879	0	0	88.0575	2769.82	2984.17	25.8016	1075.46	128.928	87.4845	50.7305	5255.65
ENST00000273130	277.242	384.893	472.673	178.001	179.045	269.049	397.466	352.738	251.341	254.257	211.491	330.473	700.89	963.563	434.002	387.052
ENST00000481915	28.8222	34.9738	21.016	28.4391	44.5585	28.2216	34.1305	30.4189	37.1358	47.1825	42.3495	14.2769	17.3515	29.8747	33.1161	17.1451
ENST00000432458	203.238	184.643	202.288	178.005	124.197	511.616	172.616	37.0526	95.367	97.7082	108.927	114.091	119.481	508.217	230.649	154.425
ENST00000472985	5.64686	0.99827	3.64723	1.50414	0.925565	3.30398	0.35899	3.87786	0.316354	1.23147	1.3681	1.41733	4.87138	3.92417	5.58925	7.2361
ENST00000413350	62.6574	36.8781	0	13.0342	23.0143	26.3488	28.0369	28.077	11.2781	0.60015	26.9389	12.9269	162.934	119.96	63.8395	30.1214
ENST00000424991	8.8443	0	0	1.82462	0	0	0	0	7.15365	0	0	0	16.6738	3.00301	0	10.9818
ENST00000475193	4.20556	3.81933	5.95919	2.12826	2.55041	1.94112	8.42046	9.66581	7.6802	0	3.47254	6.7344	9.6223	2.56257	5.68827	8.67867
ENST00000474077	19.7393	8.77257	9.72186	3.89277	4.97101	11.3004	12.3401	12.65	13.7212	7.02073	4.38117	9.12513	20.5488	16.0816	24.9808	13.3436
ENST00000243077	1369.97	173.966	262.834	1697.7	742.599	340.211	93.4685	645.307	361.803	321.488	1155.24	372.494	107.145	444.443	315.208	345.293
ENST00000338962	118.238	54.8865	12.3341	196.796	60.5083	7.54436	0	41.9224	137.528	17.2657	72.2943	63.7126	21.8109	38.4793	55.6801	33.2891
ENST00000451724	87.4978	12.4238	17.1475	130.06	118.62	63.1187	21.2008	87.3815	90.7651	111.833	102.689	53.683	27.0912	127.192	34.2511	25.6908
ENST00000234170	344.376	126.802	80.801	196.213	169.666	162.37	124.424	148.928	107.653	91.5386	159.973	155.012	286.86	358.397	260.589	327.485
ENST00000489306	2.02341	61.3768	10.1756	9.56056	3.79441	3.31912	6.44825	16.5044	6.55743	30.8851	3.75748	2.21349	2.01469	5.17277	5.70203	4.40359
ENST00000446769	45.4293	135.852	42.6117	22.0502	34.5797	0.960715	33.5093	33.087	224.679	467.681	80.9352	22.9158	48.6985	66.6127	144.834	130.939
ENST00000368704	59.781	146.189	179.605	21.9314	27.4343	83.8612	28.4083	515.246	1099.03	151.775	63.6335	168.928	1.34678	8.05423	39.5853	0
ENST00000368705	391.668	125.895	69.2886	22.1576	65.0218	0.677684	23.3804	33.8179	139.323	17.8978	23.0379	13.009	0.50579	31.8994	34.3057	0
ENST00000368706	0	12.827	8.2815	0	36.8592	0	197.921	40.4322	95.5271	0.258189	133.285	6.51558	0	102.138	23.014	0
ENST00000368703	59.243	104.597	5.08305	89.3065	14.333	0	44.5667	0	0	0	51.757	0	21.5949	17.4819	36.6236	0
ENST00000474991	67.626	33.1001	120.113	63.3301	29.7797	11.3493	5.82369	8.68327	31.9002	5.99149	84.4004	6.3161	12.1625	31.2057	28.8594	0
ENST00000361891	39.7325	3.88096	25.2254	30.8291	59.0245	23.0277	81.7946	27.6588	85.8851	82.5189	40.2713	31.9735	36.2448	81.0132	17.9297	132.585
ENST00000480213	383.477	254.344	1206.6	316.399	160.516	102.213	375.048	263.213	506.631	229.732	348.074	133.083	10.0011	674.827	319.852	212.04
ENST00000368684	6.89705	5.14027	7.52643	6.86063	0.557735	7.50121	5.23025	0.83694	0.969419	1.61441	6.31299	0.223501	1.99608	29.3054	17.2465	1.12464
ENST00000368681	1.08184	11.2054	6.35351	2.78843	2.47757	2.25424	0.6821	1.14722	12.1477	1.44521	2.44819	3.55884	1.76375	5.52583	4.84524	1.19901
ENST00000257570	36.7873	22.8928	1.43637	25.1855	11.0165	2.5292	7.80978	19.89	191.069	15.7635	9.24407	18.2332	0.63232	29.8996	7.38124	280.217
ENST00000339275	0.655215	0	6.08253	14.4027	5.0634	3.70226	0	0	0	3.46852	0.536035	0	7.84	0	7.41085	0
ENST00000308683	23.3573	24.8411	16.8212	23.1154	19.4424	37.3946	23.2169	18.4531	9.76882	14.7958	19.7679	20.6275	27.3682	37.7793	74.6127	25.6368
ENST00000472718	3.84269	8.03229	12.6012	4.4817	9.91851	2.05608	28.78	15.6516	10.0885	17.2312	3.20641	7.13676	2.33155	20.2552	18.5205	3.95956
ENST00000445061	50.708	0	25.2069	37.8772	0	28.0402	0	0	0	0	0	0	0	33.9065	0	0
ENST00000476446	0	0	0	0	0	1.4092	0	0	0	0	0	0	0	0.278614	0	0
ENST00000415400	0	0	0	0	0	0	0	0	0	0	0	0	0	2.10342	0	0
ENST00000492893	0	0.360827	1.92063	0	0	0	0.648575	0	1.49533	0	0	0	0	1.9355	0	0
ENST00000395745	34.3199	109.254	107.424	0	2.29684	109.876	37.8608	10.4999	57.4913	0	39.5331	70.3235	0.0109709	408.901	96.2095	5.28214
ENST00000441384	5.88317	27.1638	18.0053	8.60507	4.24597	1.92783	1.7254	7.79415	4.6816	6.00832	8.96748	7.50104	7.70568	17.8597	37.0083	4.7599
ENST00000348968	25.1042	0	4.09935	0	47.7647	0	0	22.0799	10.6089	66.1379	25.9413	42.1553	35.2694	130.378	45.8525	3.46915
ENST00000457607	101.299	369.682	165.308	40.1077	279.286	0.956489	111.781	258.773	135.363	129.267	337.536	63.472	240.281	597.887	383.419	0
ENST00000471082	9.07455	1.9953	1.02222	58.684	0	1.95825	76.061	0	0	0	9.96245	1.53516	0	73.5635	1.1968	0
ENST00000470959	0	0.21365	0	1.53501	0.368274	1.4157	0	0	0.52209	0	0.370905	0	0	0.63397	2.7892	0.887926
ENST00000461905	4.26326	3.40175	6.41614	1.78986	6.3064	25.5624	19.4508	5.70652	8.82582	13.3351	14.643	36.7419	186.706	23.1287	25.0376	11.9611
ENST00000474183	17.1167	40.9419	11.1854	19.4506	27.1536	44.2456	79.6882	92.2124	44.0796	31.7062	43.2959	48.7212	43.1226	54.8478	31.5188	17.6929
ENST00000446256	0	0	0	5.7804	0	0	0	28.5819	0	0	0	0	252.744	0	0	165.537
ENST00000376560	21.307	56.6318	5.26941	17.1278	36.224	60.1036	10.528	15.4014	32.4854	13.8114	50.6389	14.5102	14.6404	117.119	87.0628	15.4076
ENST00000376557	0	15.622	266.959	17.5526	0	32.4109	54.276	84.764	27.5328	115.909	280.329	152.532	5.42773	0	39.2786	140.209
ENST00000481741	6.62195	0	2.26448	0	0	11.3232	0	38.3536	0	0	0	38.5283	0	0	0	58.9562
ENST00000498336	11.5991	44.2378	13.2586	5.45762	0.987205	0	0	0	8.13645	22.3245	110.528	97.398	8.55073	7.1384	32.3629	0
ENST00000491173	0.641415	3.05014	48.171	3.81763	0.525804	5.00444	0.270174	2.46958	2.13672	0.127262	1.19659	2.39102	0	0.47091	2.33047	0.379557
ENST00000470703	3.55651	29.8169	13.9942	20.0724	5.911	13.6653	37.5502	12.2417	12.1659	50.0178	14.166	11.2109	10.7162	13.7287	23.0439	4.4399
ENST00000326195	73.8199	66.8155	55.687	1.61806	37.0737	0	102.988	102.245	47.2373	39.3266	39.2448	65.0755	557.423	101.716	0	87.1395
ENST00000376545	111.134	55.9432	13.1565	73.9893	81.05	61.7775	78.552	77.2275	58.7214	41.4214	11.64	57.2638	360.556	57.5455	205.596	23.9893
ENST00000441867	17.3314	6.19775	23.5307	46.4875	4.24259	0	0	0	0	0	108.432	0	0	214.558	70.6678	0
ENST00000468958	0	0	0.344759	0	0	0	0	0	0	0	0	0	0	0	0	0
ENST00000396515	76.3464	319.928	76.7035	214.084	69.4379	0	288.294	306.233	319.946	210.726	33.213	90.0012	926.174	354.711	106.324	281.682
ENST00000475993	1.70788	20.4637	2.56971	32.2223	0.129979	109.932	5.47931	4.67847	0.127127	14.063	12.1768	1.1038	54.5587	10.6738	9.50472	3.22947
ENST00000479542	2.83274	9.76429	14.8296	19.8249	14.7249	2.39081	3.04637	4.51218	2.36465	2.21715	6.23461	0.959944	41.5218	7.95101	18.9011	1.63543
ENST00000392514	14385.6	27650.9	2587.63	3269.74	20613.5	0	7989.06	0	13158.8	19048.6	15025.1	9638.54	2176.5	13067.4	13955.1	21527.1
ENST00000313104	1135.25	592.58	241.667	1128.62	414.055	0	402.718	3000.77	629.531	336.769	793.674	173.995	624.894	283.7	665.97	261.688
ENST00000228306	10959.6	6182.98	805.524	17799.1	5576.1	7442.34	14400.6	16289.5	1787.82	18971	3625.61	16430.3	14103	1320.05	2713.3	5839.7
ENST00000429422	1650.73	983.402	926.115	1140.3	2223.88	0	1145.03	870.432	1058.52	475.895	908.419	1727	443.971	1263.55	61.2005	120.989
ENST00000395734	2808.3	1528.18	1523.88	1889.39	2558.39	0	1204.36	569.822	2119.5	1077.64	1505.27	1039.76	100.909	2329.42	653.32	366.854
ENST00000426837	0	0	0.212526	0	0	0	14.9451	0	0	2.17518	0	4.81083	1894.78	0	221.758	0
ENST00000360240	115.187	8.51005	2.94059	233.617	23.7278	7.57772	0	69.8807	69.9899	75.8243	33.7955	198.131	0	25.4124	1.92748	51.7325
ENST00000420772	0	0	1.0148	0	0	0	0	0	0	0	0	0	0	0	0	0
ENST00000477765	5.5882	11.7683	17.533	17.2905	8.38816	7.89448	5.35147	3.60705	0.292182	3.23048	16.8161	1.61411	5.32762	5.5932	6.45333	0.295982
ENST00000383736	0.756605	0.400849	0.131767	8.12225	5.03671	1968.66	0	0	0	15.0735	0.128731	1.58853	1918.76	0.296898	33.649	0
ENST00000462206	4.83235	2.7258	10.6938	6.00358	3.91799	4.8729	4.23251	3.17491	4.88319	4.81276	2.8066	5.74505	20.1345	3.16778	3.28595	4.86545
ENST00000497735	0	5.84125	113.01	17.9478	0	57.6558	0.80467	0	0	0	0	0	12.2507	0	1.80326	0
ENST00000482752	3.22753	0.190166	0	0.0580445	0.633255	0	0.0634785	3.22093	0.890085	0	2.05642	1.78713	0	0.0170492	0	0.505005
ENST00000423088	208.302	73.376	679.479	57.2508	98.0668	2.8205	193.303	142.186	0	2.0354	113.799	163.781	18.5776	20.7903	12.528	110.485
ENST00000434267	4.55478	0	467.197	5.50855	132.652	21.4283	3.94536	0	0	0	0	45.0277	4.67552	29.5929	4.93505	0
ENST00000439356	1.90782	21.6698	1510.38	2.19528	70.215	0	0.588085	1.58642	16.4072	14.5114	4.07327	25.9147	0	20.3329	2.58683	0.248153
ENST00000468075	1.26731	0	77.461	1.521	20.6783	339.804	57.116	31.8154	33.043	0.869315	12.852	18.0173	75.348	0.79655	0.726415	0.387688
ENST00000441748	490.082	103.053	175.861	698.146	230.469	515.317	335.228	30.7422	13.0753	0	355.505	10.2805	55.744	235.704	302.178	127.941
ENST00000383737	0	0	9.3584	0	0	4538.17	0	0	0	7.89455	0	74.033	16428	0	2073.86	0
ENST00000264724	6.39325	30.7096	30.1481	0	100.779	494.057	6.2398	26.0745	30.3723	35.1127	0	83.824	559.8	468.486	625.911	6.66405
ENST00000405805	1562.12	1133.51	664.043	651.246	1151.33	707.199	867.981	601.442	651.72	696.557	647.378	677.508	644.227	412.356	1621.28	569.128
ENST00000339872	1255.55	1093.6	1869.46	1823.32	7415.45	3680.8	968.207	3523.57	4144.3	1646.35	2088.14	871.73	2046.72	1939.39	2969.56	913.575
ENST00000341423	1717.33	1821.35	60.8038	785.745	1382.8	0	3866.69	0	9479.48	2931.95	648.365	4565.01	0	565.407	1151.83	2107.74
ENST00000399489	208.447	405.271	474.209	635.309	176.284	66.0865	85.2558	31.1506	148.748	763.992	347.601	134.689	7.74096	180.277	315.067	49.0981
ENST00000399494	124.843	0	1074.69	9.5656	390.495	6.98971	2.15633	63.9178	3.01009	9.11665	5.20941	25.3004	85.0839	984.747	21.1848	0
ENST00000426225	0	0	0	0	0	0	0	0	0	0	0	0	0	0	0	40.8625
ENST00000326004	64.3097	11.0421	72.2356	108.729	41.2407	45.1778	44.9991	30.8197	95.1966	55.234	19.9731	11.0571	0	37.2814	41.8317	51.4922
ENST00000490788	15.8117	52.7697	28.3657	45.6316	9.25653	3.86694	26.4723	47.2775	27.0406	58.4817	54.647	27.3469	21.3618	31.1183	86.9365	15.7159
ENST00000468384	14.0042	4.24548	49.253	51.3064	10.7739	2.0803	52.1925	1.5756	3.67341	52.8807	8.78551	2.12295	5.4026	41.8267	8.51342	1.60303
ENST00000393811	71.5468	30.1484	36.401	54.1586	39.3593	49.9805	42.1369	14.7209	33.8486	25.4861	37.8184	49.635	53.3248	56.4085	61.3374	32.6581
ENST00000347140	27.9824	10.2363	73.1016	0	83.3115	0	0	0	0	40.7974	0	0	14.9781	30.3576	0	0
ENST00000402412	84.3333	5.3205	58.326	134.262	56.6146	159.175	73.2882	59.404	114.95	54.5266	156.204	125.302	146.716	86.4975	81.2048	55.2863
ENST00000466401	865.479	577.462	543.23	651.755	330.165	366.672	728.669	1002.07	287.227	842.462	365.248	640.163	1190.53	584.112	340.061	578.877
ENST00000429355	55.48	43.2599	0	5.3949	34.2223	0	29.8936	80.5332	0	48.4408	35.1831	0	0	31.7779	16.3629	24.0215
ENST00000403821	62.8405	76.3046	80.5001	9.33515	3.4992	14.8642	0	0	0	0	4.10689	0	62.9186	0	29.6614	0
ENST00000448732	4.70721	0.021554	3.0551	0	0	14.5985	0	0.88406	0	0	0.97367	4.04369	3.54462	0	0	5.41915
ENST00000358907	112.102	0	1.3424	0	0	4.3172	0	0	1.22177	0	36.0806	0	0	49.9262	17.4222	86.515
ENST00000300146	175.251	132.957	21.7338	19.3074	99.4201	302.55	62.4212	197.306	148.201	106.877	274.698	270.529	931.669	100.601	205.657	140.617
ENST00000372890	66.7256	239.555	197.827	239.62	152.279	280.151	222.497	213.671	45.5156	69.9303	128.672	234.139	87.6664	284.578	325.716	60.0873
ENST00000461180	1.33161	12.6719	13.599	8.2638	11.2297	20.1774	6.58289	2.14932	0.446094	3.52536	3.52525	3.6296	0.646425	6.72376	11.9292	0.66999
ENST00000246957	48.278	37.6155	65.0219	56.8468	41.8024	109.289	49.3542	75.0264	30.0084	49.0451	60.8912	37.2174	262.51	57.8821	74.6549	17.7051
ENST00000394456	245.819	413.163	473.796	129.454	477.295	159.454	309.589	127.316	121.296	161.188	442.481	304.226	102.371	578.927	593.68	309.638
ENST00000429701	4.18067	6.48675	0	6.3959	0	33.5088	4.6052	60.5834	31.8311	108.532	16.2486	46.5591	73.2225	0	61.8275	141.918
ENST00000282999	876.735	1367.09	1002.69	1340.9	685.4	393.232	955.639	1702.86	775.22	953.545	1198.36	872.322	612.404	1849.78	1968.95	1105.53
ENST00000343815	33.6685	39.0039	68.0136	34.7505	13.9356	29.9788	87.4391	28.1477	86.2171	72.7407	95.2796	101.135	27.2937	139.461	23.5768	224.692
ENST00000441890	41.1916	9.89218	39.1177	8.83825	0	0	0	3.24687	10.7024	83.9248	3.25974	0	4.23735	56.1192	6.59375	0
ENST00000412596	4.69384	12.4384	28.1444	4.86974	39.2062	9.64274	8.60105	8.8759	40.3492	11.691	3.46381	12.5749	5.0993	2.71574	22.9447	3.1259
ENST00000368504	33.3821	3.39375	38.3248	64.9291	12.9845	0	0	22.1062	17.2771	16.2691	13.0827	0	10.7496	20.46	26.8139	15.276
ENST00000437652	3.07669	0	0	3.83458	0	0	0	0	14.7146	0	3.01761	0	0	0	0	0.143711
ENST00000456325	1.59069	0	0	0	0	0	0	0	0	0	1.39108	0	0	1.11313	0	3.03444
ENST00000361546	29.4322	24.1712	65.7767	34.3659	41.5024	23.7544	28.0713	31.9856	102.912	109.816	75.5486	54.5339	68.1891	127.512	55.678	188.927
ENST00000466173	5.45341	11.9184	20.5647	5.52155	0.821975	11.206	2.04954	5.93093	23.8121	11.9589	9.04829	8.81778	6.81919	19.3997	10.0421	12.6306
ENST00000495676	3.80414	40.0868	10.817	9.59642	1.78788	3.06312	0.216942	11.1449	0.470652	11.9235	4.26896	3.39266	7.85817	2.67281	6.25881	11.6048
ENST00000489076	4.54387	15.6802	19.1644	7.28681	0.782902	6.56949	0.595767	2.33083	38.9975	28.0542	4.87469	18.6128	2.20842	1.63404	7.88377	2.75322
ENST00000433615	1.80835	1.05382	2.52174	6.48253	9.47297	4.54206	12.532	27.5194	17.1112	46.5333	5.55846	10.5785	10.2271	41.4028	3.90158	32.95
ENST00000428595	0	1.89358	0	6.5956	0	0	0	12.3641	0	2.31677	0	0	0	0	0	4.42042
ENST00000465855	62.1607	24.1433	59.9094	16.5061	16.0248	170.927	53.4997	44.5352	197.816	0.764605	18.7625	19.2518	18.912	72.2609	80.8638	14.71
ENST00000484696	9.76558	48.1836	11.4894	7.10755	2.3015	2.51447	3.64022	2.78934	22.2093	54.8137	15.5259	5.14818	4.8138	3.8414	11.7252	1.19155
ENST00000475373	2.19932	15.8921	5.70966	4.3923	2.89419	13.0754	1.83132	1.80835	55.6525	41.1852	5.56098	20.1865	1.30146	7.18295	5.8826	3.56593
ENST00000493867	0.290718	0.77066	0.426659	4.21185	3.80178	0	0.607535	0	2.77887	0	6.48472	3.42612	0.566485	6.30265	3.40272	24.168
ENST00000484819	108.637	44.2138	86.8278	9.62493	4.4383	47.396	12.8826	29.1767	35.6964	22.8844	36.1747	25.0032	2.61277	6.94109	41.8695	11.637
ENST00000271877	14.7239	0	0	3.08138	0	0	0	0	0	0	24.9287	0	0	16.2412	57.4356	0
ENST00000428931	40.8567	0	0	0	0	0	0	7.51674	29.498	0	31.9352	0	0	0	0	0
ENST00000329214	2.3643	7.94426	1.88613	3.23989	2.70402	1.29147	4.62746	3.41917	2.26903	6.27916	3.34567	4.34445	2.38824	4.90046	3.79395	3.8555
ENST00000376437	25.0669	68.0627	42.7429	16.779	62.7931	62.5374	122.124	337.409	50.2475	153.992	36.8606	163.007	403.937	89.4801	66.9441	154.983
ENST00000376442	101.389	89.0249	29.8163	96.9899	78.4897	263.851	95.8582	91.4519	32.7232	78.5837	73.3659	126.704	379.933	343.394	148.663	71.0841
ENST00000480966	1.75576	25.7418	6.80739	3.15958	11.1502	7.10574	16.3011	4.10827	2.25889	25.2462	5.30211	2.63957	0.319404	11.0836	16.6585	2.28558
ENST00000415603	24.2721	38.86	63.7045	35.5065	37.3308	1.5018	12.0121	13.3796	7.10046	0.541055	36.3563	0.634	0	130.193	117.429	7.4977
ENST00000449105	32.3034	17.1626	37.1729	28.2961	17.9303	11.3419	33.9228	22.2834	16.9548	17.322	38.9898	92.4136	5.8245	0.231636	29.4111	0
ENST00000409636	11.6701	5.82099	70.9183	75.1233	32.3256	0	0	0	26.0873	5.0288	7.1952	5.61275	25.0582	74.5776	33.0669	63.5284
ENST00000272249	22.7268	11.9826	8.43166	34.1347	49.7891	15.2928	25.5584	3.24358	35.2263	56.9237	46.7096	125.256	56.9344	149.724	52.0461	30.5234
ENST00000409328	101.656	48.334	0	13.2528	35.5095	20.4882	0	69.5443	65.2207	9.69914	20.0764	0	8.63577	218.522	28.4084	53.0821
ENST00000417371	1.52807	21.4868	0.910495	3.06372	6.29055	3.85255	2.91018	0	32.0959	8.20301	3.14234	10.2275	0	3.50974	3.08494	0
ENST00000441689	2.64808	48.328	3.74129	5.73611	2.33775	0.652219	1.5698	1.8153	4.7096	55.965	6.28115	6.83255	0	5.22299	5.25912	0
ENST00000410076	15.6006	15.0644	3.70277	8.89549	5.65814	4.56005	23.8372	11.2762	25.1932	6.06315	8.10626	14.0583	0	64.5664	48.1941	34.9695
ENST00000488099	46.2117	251.714	13.8604	4.60552	4.70299	62.65	78.5377	9.10681	104.431	1509.03	29.6303	26.4952	1.54714	19.398	63.0752	30.0637
ENST00000425682	0	0	42.892	16.9129	16.2616	1.73659	6.3234	16.2462	63.3458	222.842	4.00887	28.2965	6.5685	25.2899	53.759	13.5033
ENST00000498516	0.271697	8.12285	0.275256	0	0	0	0.352815	0	0.86306	0	0.387593	0.296453	0	0.840236	0.60769	0.443479
ENST00000378915	2.04842	0.153308	3.34255	0	60.0866	0	9.5562	3.90343	32.4516	0.97553	2.83277	0.510475	10.0381	0	0	2.80807
ENST00000358367	10.0124	9.3218	0.908265	48.2807	0	16.5168	31.707	5.03198	27.0495	1.24546	20.6462	19.4996	53.5813	48.6861	43.0582	20.7539
ENST00000331483	516.19	269.35	69.9415	283.132	273.92	172.777	313.721	2962.18	718.879	749.744	293.891	591.828	693.064	272.566	206.031	586.856
ENST00000415593	1597.93	2390.34	402.767	2713.89	630.332	1389.15	1672.86	16949	1913.42	1231.85	702.667	1245.78	773.805	2416.89	3059.14	1243.66
ENST00000473021	2831.01	1870.24	257.006	1842.13	1258.9	500.696	962.708	11314.7	1775.11	2522.86	1233.6	2653.17	4004.6	1102.72	1998.34	2162.4
ENST00000476482	192.489	74.0254	22.8873	87.6073	56.3953	25.7266	59.7465	256.534	206.96	142.147	331.849	322.069	222.941	120.811	94.0635	192.5
ENST00000439918	8.04975	5.69515	4.12732	8.89485	8.4654	0	2.13902	3.73017	2.21684	4.96895	19.093	3.53139	3.78212	7.18275	5.6174	3.93354
ENST00000474712	8.69876	7.84072	3.42162	9.20647	8.0573	5.37485	5.74488	61.4021	3.09883	18.6417	6.24875	7.92875	2.46896	10.0428	9.96783	10.2128
ENST00000478034	193.262	150.445	37.5545	127.76	75.0167	55.7266	103.706	483.888	63.2405	104.602	140.748	119.174	105.884	67.9361	202.285	75.7539
ENST00000477607	515.971	383.507	58.6628	330.546	503.522	22.1175	284.197	2512.97	67.9129	68.1268	797.082	49.334	299.437	260.699	204.544	255.366
ENST00000472244	3.51226	169.538	33.2236	201.139	108.034	0	0	467.204	0	9.42915	90.475	0	0	69.4785	363.031	0
ENST00000484286	393.471	499.375	112.416	212.034	318.001	156.464	164.36	490.583	255.412	386.012	355.887	726.216	306.353	194.651	179.202	826.207
ENST00000467086	38.0331	32.1795	8.9213	23.3581	6.83741	0	13.53	5.14563	35.5914	148.761	19.5757	36.9676	0	1.41023	3.17819	18.9819
ENST00000471535	2.09458	6.5702	3.2217	0.513875	5.94138	6.32093	0.795065	14.2324	27.5083	45.3852	14.4887	0	0	6.24565	4.0407	5.6138
ENST00000466567	54.7528	58.2604	22.6272	48.0013	26.6953	99.06	50.2657	132.274	109.08	93.3363	49.538	176.183	88.0769	34.4651	29.0548	72.2146
ENST00000368474	0	0	0	0	0	0	0	0	0	0	0	0	0	0.65969	0	0
ENST00000368471	610.357	658.892	497.839	393.702	377.255	216.07	496.477	866.497	591.32	1147.66	1468.21	517.248	91.8217	1058.33	505.69	2603.8
ENST00000492630	59.8769	10.2329	12.2471	5.55882	26.5821	30.8415	2.59081	29.4791	5.79503	48.4059	142.038	8.10043	1.14322	9.75377	81.1753	264.361
ENST00000463920	2.28156	10.227	8.88774	4.76362	1.31777	1.35267	3.5392	4.03496	3.61939	6.20852	12.9352	0.715135	0.254719	1.78505	7.41906	20.3852
ENST00000494866	0	0	0.171588	0	0	0	0	0	0	0	0	0	0	0	0	0
ENST00000471068	0.0856405	0	4.63166	0	0	0	0	0	0	0	0	0	0	0	0	0
ENST00000292205	0	0	0	4.6648	0	0	0	0	0	0	0	0	0	0	0	0
ENST00000161863	7.79248	18.8928	16.5558	10.6617	3.42612	5.13715	9.17868	9.38438	6.54325	8.31825	15.0419	10.4958	5.55193	18.4304	14.5783	10.4468
ENST00000444626	0	1.74645	1.61817	1.57556	0	2.9167	0	0	0	0	5.80166	0	0	14.2351	16.5042	0
ENST00000397938	0	0	0	0.438776	0	0	0	13.6074	0	0	0	17.215	6.0086	5.52065	8.195	0
ENST00000436425	0	20.53	0	0	0	6.18705	0	0	0	0	0	12.6667	0	0	0	0
ENST00000447973	2.90956	0	0	0	0	0	0	2.98036	24.4517	0	0	0	0	0	0	0
ENST00000485037	0.67764	0	5.14289	0.429432	0	1.5639	0	0	0	0	1.55439	0	0	0	0.287634	0
ENST00000406548	7.1216	0	0	0	0	0	3.24003	0	8.5282	0	0	0	0	0	0	5.71565
ENST00000437155	16.5469	60.9551	131.028	61.2754	4.4316	78.9991	458.714	155.708	12.5288	10.6328	77.1668	52.6078	74.4554	57.8127	486.212	105.727
ENST00000415761	0	0	39.2538	23.7281	7.5554	0	0	0	0	0.931725	2.368	0	0	15.2676	0	19.0214
ENST00000331029	123.662	214.391	57.666	74.0195	50.4635	48.9435	30.8711	409.556	173.66	29.6712	137.33	299.651	312.353	482.575	100.555	188.149
ENST00000483415	19.1647	243.793	17.2795	63.4515	9.1877	27.2551	76.6128	116.52	68.1816	86.6876	131.974	43.9843	5.99499	68.7212	37.0779	25.2579
ENST00000333395	0.66232	281.457	5.46685	68.3023	0.52457	4.564	1.79083	1.44076	0.83682	1.32929	358.41	1.76518	0	418.43	6.31686	7.20331
ENST00000455726	0	0	0	0	23.8397	29.5813	0	2.89595	14.9443	32.444	15.7919	0	15.1424	49.3989	0	56.402
ENST00000332035	0	18.6195	44.4596	0	0	0	0	0	1.12662	0	0	0	0	0	0	10.213
ENST00000493426	0	0	1.86681	0	0	0	0	0	0	0	0	0	0	2.16191	0	0
ENST00000479135	3.57367	10.8635	27.1423	6.61817	2.45635	8.3477	5.73304	47.8666	6.75063	4.53359	9.59876	10.0845	5.85781	5.86383	42.9846	2.57532
ENST00000469669	27.2251	176.49	59.6317	109.479	93.7325	337.725	190.559	214.998	134.531	152.597	245.322	120.29	1.89177	107.313	119.545	32.7253
ENST00000483629	25.4769	50.7337	8.69193	22.8646	0.0206892	0	5.2891	22.9279	1.00157	32.0349	0.64084	12.3531	5.32294	46.8882	26.2277	0.393796
ENST00000360091	54.0101	1250.84	157.821	169.506	1.25419	0.815819	8.14852	7.741	1.32808	212.106	828.319	5.21183	31.4049	370.885	41.1535	111.66
ENST00000490315	15.1264	52.8943	21.291	20.9008	7.66663	18.5522	22.9568	78.5538	55.2538	58.6799	48.697	43.9766	17.2428	46.92	17.2375	13.0869
ENST00000332050	0.744825	0	24.7426	0	0	0	0	71.8945	0	0	1.77825	2.17487	0	0	0	0
ENST00000313117	55.1789	70.2267	177.834	153.573	136.283	62.4783	84.7411	37.958	13.3431	43.3904	455.381	95.248	1.48312	199.751	221.027	0
ENST00000425778	101.361	60.3595	0	59.5622	0	0	41.2702	125.944	56.0005	97.1685	5.28855	358.088	94.8305	42.7473	3.51979	307.14
ENST00000425941	1.8407	231.883	102.388	1.30248	262.913	0	120.51	0	73.778	165.434	763.264	182.762	42.5664	600.731	744.324	23.42
ENST00000452806	0.303456	0	5.93715	0	0	0	5.20005	4.18198	0	16.452	35.6147	0	0	0	53.975	24.2242
ENST00000432873	0.129969	0	0.450265	0	0	0	0	0	0	0	2.69964	0	14.4467	0	0	0
ENST00000409276	72.8485	0	0	45.718	0	0	0	0	0.9027	0	0	0	0	0	0	0
ENST00000477635	5.5208	475.259	12.6169	35.712	1.97104	5.56755	16.9364	45.6666	12.6576	318.772	21.4914	1.55388	0	7.91403	17.2191	11.2726
ENST00000431066	25.5906	227.157	4.36613	143.69	17.0798	51.8682	235.131	0	14.971	325.544	11.7114	10.8088	37.9455	40.7913	44.251	58.1688
ENST00000443213	34.3556	44.5823	10.602	14.2835	24.0711	15.9509	99.473	275.667	54.8126	32.1947	45.4516	72.57	6.82325	163.156	29.6607	30.6938
ENST00000487773	0.74346	0	2.32426	0	3.36909	37.0574	0	0	0	0	19.5012	3.6772	0	18.5439	7.11775	0
ENST00000415527	2.04725	3.07997	0	5.47054	0	0	0.77827	1.51523	2.63286	18.8973	1.32341	11.0033	15.5344	0.295617	1.75943	4.97301
ENST00000446327	59.0095	44.7864	10.5679	71.089	53.0845	0	47.9581	96.105	175.839	87.938	30.9794	111.047	41.9347	104.396	10.7116	304.976
ENST00000227520	383.772	402.299	115.478	192.573	173.142	35.96	78.8693	61.8821	107.202	171.881	554.215	164	294.951	843.847	621.032	100.947
ENST00000318325	17.9745	39.5199	44.6913	34.6986	27.0674	5.25389	58.0488	31.5136	12.2944	37.9377	32.9682	43.8156	2.23859	49.5113	43.0717	17.1909
ENST00000370241	0	0	0	0	0	0	0	5.38855	1.27085	0	0	0	0	0	0	0
ENST00000370242	0.631355	0	0	0.236025	0.981255	1.3345	4.9559	1.48537	0	0	0	0.67459	0	1.44301	0	0
ENST00000476012	1.02065	2.3222	10.1628	0.185146	0.0392276	0	52.298	0.201148	0	0	1.48814	6.29417	0	19.6056	6.32437	0
ENST00000448244	0	0	0	0	0	0	12.0946	0	0	0	0.972675	0	0.396461	0	0.307648	0
ENST00000299179	5.95769	0	2.46384	0.520631	0	0	0.100837	0	0	0	8.7043	0	0	0	30.5527	0
ENST00000370236	0	22.8559	352.805	5.7856	15.4992	27.6014	268.226	2.60968	0	2.36246	9.51485	18.5792	10.6655	120.44	94.3571	97.1273
ENST00000493646	0	7.3577	413.09	2.75065	68.7581	119.536	535.319	120.194	92.4783	18.0673	2.91265	82.6098	153.469	164.119	68.2393	18.3604
ENST00000318364	1404.84	793.562	107.419	416.628	1508.37	0	816.538	12.9855	388.144	1016.04	1733.22	1432.48	1517.6	2089.39	1283.77	401.481
ENST00000477279	0	0	21.9973	0	0	23.406	25.6225	27.9853	50.6725	0	0	23.6971	0	0	0	1.2569
ENST00000370234	0	11.4791	45.6951	4.86536	78.5507	0	7.12375	38.3975	0	67.3607	1.25626	33.0234	23.764	10.0891	117.327	0
ENST00000487059	12.5307	16.8344	46.2554	3.72046	16.6076	5.70743	60.1411	7.57654	29.1442	109.157	12.7807	65.0158	11.3138	33.3631	54.2274	51.1203
ENST00000342071	11.9195	4.14105	2.62926	3.80685	1.83447	2.41087	4.08418	2.55151	5.31873	3.94538	0.678135	0	0	0.378547	4.78848	5.71244
ENST00000256151	11.9463	20.2766	6.3828	19.2154	15.2059	13.2375	13.8664	12.3491	11.2821	26.5773	17.7219	15.7037	12.0823	32.2645	26.2507	15.1469
ENST00000293677	110.147	218.832	75.8094	52.7901	125.626	40.1204	166.358	46.9385	116.339	214.865	283.5	158.622	51.4956	180.362	265.742	401.825
ENST00000397333	85.9668	123.238	122.862	79.1842	41.9044	26.9878	63.1893	28.2178	23.7042	80.7975	131.322	65.1453	38.0266	68.3655	107.762	45.8083
ENST00000462829	0	0	0.50297	0	0	1.00015	0	0	0	0	0	0	0	0	0.99591	0
ENST00000329073	10.5626	0	0	0	3.3513	9.41312	0	5.78455	5.44177	0	0	0	5.58406	0	4.19736	0
ENST00000394609	128.707	541.264	2573.22	4420.74	669.448	362.382	3180.61	2536.64	2598.21	655.969	1305.63	2513.64	1946.33	353.127	4427.54	930.169
ENST00000405240	0	8.3887	427.54	0	3.56114	393.779	0	0.66409	0	5.59355	4.93226	0	107.089	273.55	151.749	0
ENST00000357376	12.6702	0.489659	4.04211	6.51599	0	4.03572	2.85408	0	1.94895	0.697725	0	0	0	27.4498	6.6847	0
ENST00000337526	0	0	1036.15	9.09325	32.8976	137.742	2.25895	1.76805	12.7871	0	0	49.92	162.378	10.1308	157.659	13.5447
ENST00000317610	11851	1134.69	157.263	2954.34	1580.05	82.1291	1046.09	130.544	2021.81	500.944	897.494	838.737	36.1232	1405.11	1247.14	2202.73
ENST00000357732	3.19812	0	0	0	0	0	3.21826	0	8.59595	0	0	0	0	0	0	0
ENST00000394611	25.8179	0	72.2195	4.39596	4.65643	0	1.47348	0	0	8.5511	2.79473	0	0	24.3231	46.7541	0
ENST00000404909	0	0	0	0	25.4699	0	0	0	0	0	0	0	0	0	0	0
ENST00000486085	213.194	96.669	0	0	177.303	0.290272	732.645	90.571	74.148	0	73.6245	0	29.3571	0	122.444	0
ENST00000491592	40.5807	217.787	175.748	63.6942	22.7752	9.70622	21.231	29.3759	159.769	414.377	56.7952	35.4273	14.8403	10.9017	80.1034	20.2089
ENST00000485749	12.0736	253.931	98.1192	46.3595	28.3456	3.22542	12.9113	0.809705	112.33	126.905	22.7999	15.3409	4.365	5.61796	32.6377	2.31801
ENST00000438462	5.50168	38.2269	11.892	12.5643	5.32805	7.12579	17.5706	105.023	290.987	54.189	4.02448	4.19445	5.52255	2.61066	12.0206	6.54742
ENST00000427710	0	0	4.96809	0	0.384352	0	0	0	0	0	0	0	0	0	0	0
ENST00000461004	0	4.30002	1.02195	0	0	17.4397	0	0	0	0	0	0	0	0	0	0
ENST00000402434	0	2.8196	0	0	1.98167	0	0	0	0	0	0	0	72.7755	103.765	0	0
ENST00000354474	0	0	220.694	0	0	16.9765	0	0	0	0	0	0	46.3901	0	0	0
ENST00000367166	12.3158	24.4312	23.5112	32.7235	9.67326	35.5729	51.5025	84.2436	8.58484	16.9282	20.393	27.7977	66.3578	87.3767	32.1214	29.2769
ENST00000468889	0	0	0	7.1024	1.73689	30.4517	1.86557	9.90177	0.441576	8.40645	2.61072	1.30329	4.97858	29.8036	0	3.44645
ENST00000470239	3.87497	2.75898	2.19624	8.74925	11.5579	11.4497	3.77381	25.6976	5.44539	4.94186	2.01104	6.37969	13.6621	22.3423	7.94699	3.87683
ENST00000495806	0	0.904529	13.8181	0.85739	0	3.42447	0	1.73852	0	1.37584	2.91839	4.32555	2.94446	3.28725	0.222134	2.97566
ENST00000489874	0.405797	9.16055	21.1657	5.2418	3.87399	18.8002	0	2.76987	2.41475	0	0.560495	9.25171	25.1883	8.7663	16.4108	8.89722
ENST00000487586	0	0	0	0	0	0	4.2694	0	0	0	3.35645	0	0	4.46829	0	0.138868
ENST00000475849	0.498278	0	7.82397	0.70029	6.92076	0	0	4.26485	0	0	2.94872	1.70585	15.5002	3.72391	4.41788	0.842515
ENST00000480390	0	0	0.247292	0	0	3.51299	0	0	0	0	1.73059	0	0	0.570893	0	0.639906
ENST00000466349	0.67683	1.59915	11.9264	0	0	15.2927	0.181846	9.14137	2.53012	1.17917	4.55805	0.387647	1.64092	6.75041	1.11715	6.4256
ENST00000344624	65.7585	126.633	61.9479	75.197	41.6755	75.0018	96.3286	83.0548	73.1744	4.87682	47.7575	84.1775	0	84.8273	150.419	61.519
ENST00000442743	0	0	0	69.4272	18.7426	0	0	6.71675	7.08235	168.672	174.295	0	23.4602	57.2245	47.0965	0
ENST00000295373	7.24425	20.1201	20.6107	24.3787	8.0087	9.30523	12.2924	5.17373	2.81001	2.64323	24.7865	19.2759	23.9606	68.5065	15.385	35.6234
ENST00000452978	38.7955	14.1215	19.8253	10.3457	13.8983	24.257	4.14991	0.917785	3.36164	7.78449	6.86585	13.2243	15.0763	53.3737	8.55719	36.5039
ENST00000460193	0.420249	3.64882	0.756311	0	5.3652	0	0	0.430107	0.367372	0.86269	1.96839	5.12608	2.00154	2.43784	0.202065	15.042
ENST00000457308	38.7342	1.6956	1.1816	10.4672	0	0	0.426269	18.5887	0	0	5.96225	0	10.1972	14.5919	14.2243	103.007
ENST00000477981	1.15358	15.411	7.76675	4.70924	12.2852	11.9146	3.19381	0.95231	0	0	2.6792	27.336	3.74504	3.76115	8.52272	2.59616
ENST00000497514	1.10047	37.882	5.77548	4.14356	2.90209	2.01374	8.85872	1.76858	3.11254	18.2687	16.9016	2.90126	0.73962	3.64338	16.753	0.901721
ENST00000442331	0.983355	2.21312	0	1.48845	0	0	0	0	6.97642	0	2.64211	0	0	9.2467	1.77961	0
ENST00000474104	6.21385	13.8589	5.24916	14.1411	2.29625	6.12025	3.0239	1.52049	3.38479	2.82549	9.99575	4.77339	1.22846	8.71021	10.6107	1.95852
ENST00000492042	2.21638	3.65341	2.56643	0.351764	0	1.56416	0	0	2.86381	0	1.16089	0	0	1.55156	3.23958	0.36281
ENST00000479345	15.1888	13.1898	6.05217	0.705908	0	0	0	0	0	0	0	0	0	81.9265	13.3584	0
ENST00000417233	0.0389338	14.1769	0	1.36186	2.53103	0	0	2.62377	0.124133	0	0	3.03292	3.79756	2.17272	8.2561	1.31068
ENST00000330579	100.662	28.3137	34.0483	126.343	77.5894	20.258	79.7056	47.6247	10.4132	33.0255	78.3439	51.8039	114.225	422.651	106.69	200.734
ENST00000306749	76.0451	7.98205	14.9641	165.444	5.71396	1.01451	3.84278	31.3595	9.34347	11.0038	17.4597	9.94739	3.10339	9.35116	29.5705	3.56822
ENST00000402285	773.265	17295.7	11.9233	539.57	0.42105	0	0.704575	7.94167	0	14240.4	2737.7	245.64	0.0389831	157.455	1520	0.0418591
ENST00000272317	40.4698	61.4811	65.3526	101.98	138.795	73.7802	170.373	13.3995	50.5309	17.1335	86.1564	29.411	23.4629	275.717	46.4585	0
ENST00000449323	0	0	0	0	0	0	0	0	0	0	0	0	0	0	2.79882	0
ENST00000404735	995.744	10201.3	1160.97	1412.62	3497.39	133.948	1494.87	1836.88	6831.6	24200.1	3334.18	1245.66	503.597	1928.62	2863.85	3177.74
ENST00000463185	10.6581	241.282	12.484	209.3	15.3203	14.6404	31.225	13.0669	31.4682	143.232	30.2388	5.72772	4.42394	28.048	28.055	5.69994
ENST00000471772	1.37027	175.281	3.28063	39.4182	0	7.26005	9.13999	1.51796	102.089	204.567	9.43097	25.1337	23.0513	6.39985	15.5034	24.0374
ENST00000478196	192.457	4363.96	527.779	558.909	931.441	203.59	661.86	423.87	809.607	5269.02	1047.5	543.673	152.088	304.984	527.577	702.403
ENST00000494756	53.4595	713.164	86.356	84.7838	110.294	82.5094	78.8098	49.1172	9.4537	450.197	94.676	0.55478	0	72.0667	101.292	7.48275
ENST00000495843	143.828	451.647	53.2318	124.139	530.159	358.921	143.948	43.1011	479.955	479.831	542.783	650.225	337.254	159.996	87.6131	2184.12
ENST00000468810	22.7432	183.85	131.826	3.9498	20.1184	0	14.3185	23.8443	33.7385	86.439	39.3958	1.72921	3.95703	60.1475	35.8441	119.846
ENST00000274065	9914.49	21596.2	2553.95	7432.71	16712.7	3752.68	4780.85	794.657	24259.8	11635.1	24298.4	16181.2	2861.62	29030.8	13194.2	27103.1
ENST00000322686	5807.19	2890.91	309.721	1700.61	7252.55	0	0	0	0	3335.76	2432.09	0	340.036	2572.34	10729.1	5893.07
ENST00000392341	12.3303	3.76506	6.13495	0	8.84255	0	0	14.1538	201.338	87.92	2.65316	7.15315	39.6505	12.376	0	40.3839
ENST00000392339	417.716	91.8561	35.408	47.2223	201.745	44.0882	128.561	22.8841	143.763	60.8495	91.6726	115.023	23.3467	208.26	604.303	1096.7
ENST00000369144	1331.05	1062.77	990.077	876.366	2240.7	902.742	1074.38	548.397	501.143	838.678	1224.87	973.865	2719.48	1272.22	1873.98	1311.4
ENST00000478852	8.66428	34.705	185.07	0.486638	217.888	152.429	1245.37	166.315	277.062	311.6	0.476129	145.044	609.081	113.225	60.7291	720.891
ENST00000486248	892.101	174.218	892.808	65.5837	254.682	113.944	1530.05	46.407	336.311	872.358	209.652	771.027	503.983	320.298	647.378	1350.42
ENST00000462527	148.976	22.7107	56.4016	25.367	41.5006	166.627	60.7588	24.9192	23.6217	11.5724	89.7945	13.8834	112.463	33.3303	125.126	45.364
ENST00000403721	0	6.82522	0.581524	1.81524	58.2325	196.903	11.9927	87.8194	0	4.25676	3.63282	3.35797	48.6733	9.99773	48.1251	18.4945
ENST00000263629	0	19.7365	3.26383	0	1.65267	0	8.049	29.3083	14.297	21.2511	0	37.332	0	8.7793	7.67705	33.822
ENST00000418823	1.07241	87.1367	0	0	0	0	27.5731	32.7709	1.04723	7.07575	20.297	0	15.3854	2.95859	63.8187	0
ENST00000417741	0.650268	0	6.16988	0.966135	1.23643	65.9042	21.9983	74.1988	0.864565	194.524	30.4753	13.6584	13.5791	18.6413	69.4548	15.7783
ENST00000446660	19.2807	194.107	5.98331	11.8216	7.15	0	16.548	0	0	653.91	10.1279	32.4364	0	7.80942	8.94751	35.5277
ENST00000366137	3.93385	20.5168	0.578522	1.16231	0	0.999537	13.5116	4.43095	1.1119	3.82099	1.59008	0.157848	1.26886	1.5408	16.4284	0.898525
ENST00000441307	5.3835	41.4049	0.285049	4.04878	0.887785	37.4062	8.4923	42.0912	6.96805	0	8.042	0	1.25549	2.96358	31.5921	2.29963
ENST00000404297	3.79814	22.6481	3.65234	1.02031	0	32.5098	1.52823	3.29824	0	0	0.720365	14.2713	0	1.73594	1.46651	1.51441
ENST00000420637	0	0	0.84183	0	0.421042	0	7.14386	0.52349	0	0	0	0	0	0	0	0.55998
ENST00000417363	0.38652	0	0.599021	0.549074	0.185262	1.60874	1.96789	4.07623	0	0	0.68407	0.86393	6.88116	0.444263	2.45426	0.979155
ENST00000394600	101.367	58.317	100.936	149.149	5.8493	42.4556	70.0481	61.304	4.41855	21.62	39.9116	64.2009	42.3527	38.8774	67.118	52.203
ENST00000331666	1606.82	186.444	213.623	0	202.211	57.0979	109.62	498.623	693.5	170.087	577.443	298.325	147.011	603.135	1664.02	0
ENST00000395587	2445.96	596.882	1521.13	3211.68	2150.84	4398.84	858.778	322.792	400.999	1126.6	2135.7	390.81	4891.22	1533.38	1692.72	2365.78
ENST00000330836	1824.45	1333.64	2095.67	1691.26	1412.7	1343.12	1325.71	351.472	1512.06	656.76	1900.69	1867.01	1623.67	3359.24	3486.72	2296.55
ENST00000340394	38.9218	6.03098	29.0683	22.5019	8.10075	19.2278	8.05039	5.34027	7.20209	7.9363	4.39692	9.43449	2.18793	4.89785	17.9606	11.3208
ENST00000325215	58.971	30.9737	40.1153	27.6822	0	0	14.5853	0	0	0	124.939	0	265.67	0	195.074	253.76
ENST00000395547	0	0	0	0	0	0	0	13.9114	0	0	0	23.2325	0	0	0	0
ENST00000336783	489.349	526.643	162.153	230.222	440.21	427.627	305.25	126.493	734.639	1123	505.111	417.473	336.096	1363.8	370.536	644.617
ENST00000382686	0	0	9.11665	0	0	0	0	1.54045	0	0	0	0	0	0	0	0
ENST00000370110	16.5106	12.2317	15.6035	4.11468	8.48576	1.69131	37.6859	3.57418	82.3734	66.1865	14.9908	42.3653	0	34.9698	16.5025	71.7627
ENST00000474993	1.34848	0	2.57314	0.25776	0.403778	9.57647	1.98221	0.085312	4.68745	61.4546	0	91.0219	0.5958	5.82775	8.99925	7.0209
ENST00000462391	9.32815	4.07737	3.82392	0	19.6682	0.268526	13.0829	0	3.9937	0.210538	12.8241	1.3333	1.2353	27.7803	12.3158	0
ENST00000468544	4.06371	2.93687	3.67008	1.82645	19.4355	0	18.5193	12.3827	11.6155	14.7331	10.2818	1.02906	0	6.46727	4.99731	0.711565
ENST00000468479	4.21931	0	1.36936	0	0	3.03214	33.1639	48.0329	62.152	13.2424	0.263712	32.4108	0	5.97985	0	0
ENST00000461507	6.00506	21.3506	2.14041	18.5865	7.39998	6.82014	16.5796	5.44714	65.9476	36.1509	23.7217	1.60471	0	10.9565	3.74723	0
ENST00000467076	0	2.28496	37.9796	2.40731	0	0.808525	0	2.83424	0	27.6136	1.17001	42.5878	4.2191	2.52538	13.5525	100.593
ENST00000368356	38.2028	26.8918	0	1.79126	13.47	0	89.7249	22.5687	10.1786	2.44112	35.0245	2.43122	0.175207	41.1332	26.7483	0.51237
ENST00000474345	3.5156	3.79745	1.73592	2.29036	0.15861	0	17.9821	1.10562	0	0	3.85321	0.818145	11.9972	0.960483	0	0
ENST00000471117	2.15217	37.807	0	7.9227	0.798215	0	0	0	0	0	2.52939	0	0	3.73507	2.16274	0
ENST00000495308	4.0232	6.44295	0	0	0	0	8.83229	17.8377	13.3385	0	4.76021	0.251997	1.11038	0	0	0.56773
ENST00000487002	11.8817	53.7144	18.6272	11.5323	9.94223	8.46511	16.1441	63.0695	33.2163	40.7233	32.5805	8.76764	1.98503	12.3144	30.1595	10.321
ENST00000491013	0.263257	0	0	0	0	0	0	0	0.745915	0	0	0	0	1.98143	0	0
ENST00000356657	2.01737	16.5632	66.2281	4.39911	0.926725	0	26.1165	4.083	9.5556	1.17053	8.74838	1.5565	0.0072039	1.46148	4.62108	2.33758
ENST00000465559	0.09232	46.8051	17.1457	0	0.24761	0	0.534885	3.27124	0	0	4.23078	0	3.15179	0	6.7794	0
ENST00000470171	31.3825	34.0483	67.4605	27.5292	9.45615	65.7311	30.9347	111.198	63.7204	38.0834	21.0742	19.0153	0	31.2881	25.3852	38.7542
ENST00000489003	7.44765	8.31822	207.12	3.23974	3.6426	0	7.83025	37.3111	7.7625	5.251	14.8842	27.4678	0	0.899395	7.53153	0
ENST00000477057	0.219958	0	50.471	0	47.429	0	5.38705	14.1541	0	0	3.05981	0	4.83205	0	0	0
ENST00000492887	3.95207	7.45675	15.5199	3.18923	3.47853	4.27096	6.41311	10.1746	11.2359	7.16068	3.23132	1.62731	2.34169	3.88746	2.82471	2.05694
ENST00000492244	9.8224	1.91258	61.1141	23.3621	8.00729	90.246	18.3559	0	17.1096	23.8064	27.8462	0	0	21.4668	39.3081	0
ENST00000490140	10.4484	61.5693	18.3747	17.2062	10.3356	24.5112	30.1359	35.5504	99.2339	148.577	20.4647	116.002	0	9.90905	16.3841	2.60668
ENST00000489324	38.9855	55.3905	22.0152	48.6917	11.824	1.49228	13.9554	129.681	29.0355	15.1769	30.1391	12.1461	11.0678	48.3945	22.8041	21.8411
ENST00000447866	2.59062	87.918	0	0.906765	9.76525	1.8378	0	142.267	76.333	10.9712	1.77731	7.69155	0.863282	21.3517	5.06605	36.6041
ENST00000052754	3080.03	935.172	0	2503.11	3234.51	3913.93	652.889	427.19	1232.66	0	15053	0	404.483	3079.42	2261.68	0
ENST00000420120	0	0	0	0	0	0	0	1301.31	2886.35	1460.88	0	4117.75	0	0	0	0
ENST00000441303	0	0	3.13689	0	0	0	0	0	0	0	0	0	0	50.6905	0	1.77852
ENST00000456569	0	83.402	0	0	308.072	7393.63	0	468.962	7927.69	772.52	0	2867.74	622.499	0	0	22.2255
ENST00000228329	870.055	530.1	25.6159	2624.76	2592.35	0	702.3	0	4159.29	481.458	1098.36	1254.38	394.452	2671.8	424.298	0
ENST00000303320	0	91.853	58.1185	0	3101.08	0	716.297	270.665	736.22	3041.48	142.895	2217.04	354.255	4340.57	0	0
ENST00000393155	6663.45	1407.65	687.436	7591.91	18640.8	5978.52	2654.66	896.963	13116.9	9011.61	15668.1	10843	1031.9	11512.2	3811.34	1.56285
ENST00000337147	158.191	589.634	205.322	86.8671	63.7604	2286.53	172.988	150.053	299.178	225.452	668.442	705.703	439.115	1231	4844.52	514.288
ENST00000367075	62.9337	0	479.494	68.1765	7.63505	2542.1	402.336	104.633	0	0	194.496	5.0734	85.9097	290.226	183.156	455.153
ENST00000476189	1.70556	0	0	0	0	0	0	20.4329	0	0.727413	0.607715	0.669613	0	0	1.35058	5.50053
ENST00000392177	366.284	970.043	199.808	451.772	643.353	2143.81	2721.98	585.066	3507.13	853.64	422.256	1079.74	746.687	1342.93	1314.38	625.767
ENST00000322203	3892.81	4312.86	2317.25	3461.06	8166.43	747.544	2289.06	3739.69	1758.3	2950.83	7260.19	5762.44	4223.31	3887.87	5454.39	1618.98
ENST00000467020	321.422	2214.27	112.734	1191.55	274.49	16.6025	296.48	268.944	443.893	420.243	891.016	438.952	113.803	539.562	581.348	790.942
ENST00000490335	78.7782	134.39	8.82582	64.3403	1009.16	133.876	5.95305	123.991	134.833	38.4305	839.414	58.1332	10.15	125.467	97.9915	254.979
ENST00000464112	392.413	952.616	102.678	577.123	178.803	6.45991	52.8257	38.048	305.584	181.447	1471.56	102.669	249.878	340.879	488.879	333.511
ENST00000478340	7.503	0	0	0	143.685	40.153	13.9062	194.012	77.4535	21.2109	160.579	45.4802	663.627	61.973	97.961	17.4657
ENST00000336755	190.469	312.754	44.9862	239.809	508.727	86.1359	256.023	13.0464	118.483	85.0342	446.257	164.397	47.9753	665.995	231.157	271.97
ENST00000322831	42.934	52.0564	4.07954	29.3904	12.1708	4.08772	59.2867	14.3919	49.8296	4.08927	50.2922	0	41.3927	35.5509	50.008	26.2916
ENST00000461038	12.4788	12.1576	44.0171	3.84268	95.4467	54.9235	108.63	42.5645	84.8513	356.936	35.0663	24.6983	71.864	486.638	14.2783	148.871
ENST00000488607	0	0	0	0	0	0	0	0	0	0	0	0	0	18.9625	0	0
ENST00000463625	0	1.60366	2.59154	0.361772	1.62601	0	0	0	0	0	0	0	0	0	0	0
ENST00000497924	0	0	0	0	0	0	0	0	0	0.164051	0	0	0	0	0	0
ENST00000481507	0	27.7243	2.87225	0	0	0	0	7.32595	12.3651	28.1522	0	0	22.9179	0	10.0354	13.5398
ENST00000496099	0	0	3.77351	0	0	0	0	0	0	0	27.2315	0.746335	0	0	0	0
ENST00000470185	1.93531	0	0	0	0	0	0	0	0	0	0	0	0	0	0	0
ENST00000313511	93.1429	75.4962	73.7065	90.2707	58.1755	180.249	125.451	79.6453	80.1668	118.008	76.9564	86.6246	161.631	97.7491	123.172	98.5891
ENST00000461479	87.9245	13.9741	13.5359	1.94862	0.00295987	26.3249	33.3033	208.531	30.3133	0.773449	5.75423	1.61471	1.35914	10.0449	8.19145	1.98203
ENST00000471642	0	0	0	0	0.150043	0	0	0	0	0.09573	0	0	0	0	0.268059	0
ENST00000471214	0	0.193979	1.0131	2.90681	1.16259	0	0	0	5.46515	0	0.183381	0.384769	0.225414	0.437941	1.73123	0
ENST00000479076	6.5233	13.5276	14.5283	3.69473	1.90296	2.98063	1.45202	2.72073	27.6672	15.7152	6.55415	6.69254	0.39198	4.09157	27.4559	8.5702
ENST00000368336	50.9776	92.0361	83.6147	63.7031	52.1359	49.4553	60.0225	75.6395	43.6789	78.4457	73.7371	151.797	15.7045	72.7306	61.8572	149.131
ENST00000343043	37.2614	1.05034	7.28535	33.6667	38.6386	12.2049	2.24182	29.3674	23.344	0	2.6911	25.5703	15.1306	58.0198	3.39664	46.2101
ENST00000496863	0.20875	6.16635	7.9505	0.761275	0	8.7179	3.57984	0	1.09261	9.8417	1.16976	8.15987	0	0.68649	2.29607	0
ENST00000465375	1.49896	10.6224	25.6633	5.62853	4.09074	29.7845	5.22161	2.45621	31.7126	21.7379	4.23151	10.0651	14.4265	8.18173	5.31911	4.64379
ENST00000462002	0.950641	4.13491	0	0.428734	0	19.1772	0.444024	0	5.3154	1.19364	10.9923	0	4.6021	0.662875	0	0
ENST00000470830	0	0	0	0	0.0402503	0	1.50655	0	0	0	0	0	0	0	0	0
ENST00000463575	0	0	0	0	0	8.42911	0	1.29914	0	0	0	0	0	0	0	0
ENST00000497826	0	0	0	0	0	0	0	14.8768	0	0	0	0	0	0	0	0
ENST00000471523	1.76051	4.17745	6.79691	6.60455	0.372528	16.8661	12.8302	15.4587	2.72623	3.64619	1.96387	2.02443	7.26885	1.45985	3.31881	6.09325
ENST00000479151	45.5302	64.4724	26.3017	61.1134	32.1832	7.18361	19.5938	30.2485	81.543	80.1684	61.1599	40.4589	81.8824	26.1253	61.9699	105.737
ENST00000466384	0.0312897	1.97147	1.31912	16.7327	5.91775	18.1701	0.208576	3.26615	4.95674	18.5737	0.764272	3.19731	1.03547	2.02707	3.47747	0.793347
ENST00000462978	3.81387	11.4482	23.7289	7.85255	1.72566	18.3249	13.5075	13.7171	5.44031	17.2231	3.41188	18.097	10.5862	8.65494	4.18382	3.13307
ENST00000477394	0	1.78716	7.0159	0	0.31983	0	0	0	0	3.41524	0	7.65465	0	1.02622	0.354641	0
ENST00000475056	30.8395	73.6403	26.3037	38.496	59.9375	0	14.6839	0	22.0765	21.8209	35.5241	4.40793	6.47555	25.9716	32.5527	0
ENST00000490249	26.8405	58.7807	28.8586	48.9003	17.0371	212.45	26.1625	69.3567	102.19	153.618	43.1272	58.0108	218.062	54.1508	85.7109	63.4667
ENST00000497433	0.101888	1.24639	1.64301	3.91786	0.61408	2.3051	0.0803035	0.154668	0.261989	0.730985	0.53316	0.765955	0.340413	2.52578	0.603865	0.425299
ENST00000463295	0	38.2349	0	3.47126	0	0	0	112.558	114.225	87.731	2.99065	70.34	107.847	0	2.01735	75.999
ENST00000476444	2.40434	28.3552	71.7615	16.1352	28.3788	14.3667	49.1599	17.5448	51.5244	37.2527	24.5906	66.2258	23.6069	9.18252	27.4234	20.3588
ENST00000491777	1.08498	41.4097	38.843	10.7123	3.9706	0	1.90748	2.43039	0	41.1729	5.19627	5.49012	5.21285	11.9858	11.7455	11.8656
ENST00000421487	0	0.063244	0	8.24685	0	0	14.9737	33.0528	17.5026	25.5057	2.28467	21.0417	50.8967	6.8301	2.2395	83.3271
ENST00000438576	0	844.111	129.352	773.1	36.9241	0	0	5.5456	365.62	0	216.085	21.8312	0	0	253.892	1285.78
ENST00000449692	0	0	0	0	0	0	0	0	0	0	0	0	0	0	0	0
ENST00000312962	29.0209	84.163	28.287	12.0259	95.41	80.0164	59.3464	46.1566	39.9821	96.0636	73.449	112.774	101.551	106.364	67.9385	106.914
ENST00000361821	4.29716	17.5628	6.04946	4.11454	31.3253	28.5872	25.259	0	8.45013	6.86566	1.4827	2.08591	2.22518	8.8861	8.38635	6.55163
ENST00000432197	0	0	0	0	0	0	0	0	0	0	0	0	0	0	0	0
ENST00000312397	503.872	521.155	179.891	230.933	341.011	143.688	175.158	117.954	208.749	309.426	518.119	341.888	537.481	534.302	641.919	311.889
ENST00000375114	692.714	328.108	7.60235	644.72	425.21	0	667.146	67.6199	328.871	753.075	340.124	164.254	375.266	1145.7	287.841	351.936
ENST00000448364	1.55551	11.2536	8.30212	1.16646	7.19651	11.8715	10.573	29.0023	50.8552	4.62113	4.47919	0	3.99987	11.3109	6.86668	2.1945
ENST00000246194	399.14	0	121.162	293.908	387.941	126.92	288.676	5.75345	2629.65	431.243	323.545	1447.3	1158.6	853.73	493.808	1745.84
ENST00000413297	78.5688	6.95818	13.5235	7.6834	0.692425	80.5717	35.3412	53.3229	6.4324	0	64.7161	0	385.298	46.8464	35.2914	0
ENST00000442805	0	97.499	0	0	0	0	0	7.47415	125.518	128.034	0	88.7613	192.716	0	0	78.7243
ENST00000493399	0	0.63239	0	0	0	0	0	0	0	0	0	0	0	0	4.48203	19.7714
ENST00000488227	1.31808	5.04057	4.13908	1.82492	0.767045	3.47471	0.525725	2.1251	0.161377	3.77211	5.7242	0.842232	7.18131	49.75	0.392105	1.9283
ENST00000481580	32.6012	16.8639	4.61543	10.2978	12.4406	16.8482	26.0198	52.5282	36.902	45.2789	22.5458	24.0887	48.8306	94.4385	27.4198	1.8798
ENST00000489384	0	0.395408	0	0.56272	0	0	0	0	0	0	0.82088	0	0	0	0.166495	0
ENST00000215793	60.2125	44.1475	61.4656	66.0986	115.801	1.84832	112.893	102.585	131.705	50.965	125.107	197.836	273.401	407.874	58.9596	175.889
ENST00000411423	11.5091	0	0	0	1.03837	0	0	0	0	0	0.109065	0	0	3.46542	52.8035	0
ENST00000444440	75.7799	48.2811	19.0552	28.8945	66.229	26.0505	0	32.0795	15.9567	32.848	101.786	0	0	170.871	102.68	47.1198
ENST00000485618	25.7735	20.0447	17.3443	50.252	11.65	35.8277	25.0312	36.5249	15.39	39.4077	31.5554	21.7169	106.056	168.522	2.33605	79.4487
ENST00000498259	6.08022	13.5322	10.5457	7.41257	9.30158	8.7318	4.94586	11.5578	1.66381	2.70539	11.5711	2.66525	5.60269	15.5196	11.7653	12.4741
ENST00000447376	6.54875	0	0	0	4.89719	0	0	0	0	0	0	0	0	0	1.23532	0
ENST00000471037	6.69552	11.0477	17.1079	6.16017	4.26651	5.46244	6.53684	10.0033	7.8955	8.89168	7.2191	4.09	3.59644	8.46581	9.08892	16.1877
ENST00000471342	57.5012	124.053	21.3529	79.3623	30.0744	80.201	19.3971	24.0986	168.92	107.084	77.3059	66.4899	140.197	95.817	92.5121	141.11
ENST00000463818	27.038	7.0329	8.77446	4.47675	5.2006	7.77802	2.88997	4.14156	9.15843	4.11517	16.2259	2.62515	24.8345	33.1774	38.229	13.7047
ENST00000496189	2.32902	1.83748	4.69773	2.50671	2.7491	2.26776	2.44949	3.69333	1.07623	1.61413	2.30384	1.40569	1.37109	2.36658	3.07147	2.25361
ENST00000439242	72.753	111.496	72.3146	69.3536	66.5652	107.89	109.063	170.33	70.1172	73.404	213.912	188.7	162.389	181.668	166.327	224.16
ENST00000393128	177.44	129.832	193.608	3.86582	240.053	0	479.224	0	138.299	137.302	0	134.392	71.5655	248.57	174.899	0
ENST00000358678	0	147.703	56.852	291.572	198.591	464.715	90.7075	262.214	0	42.4883	379.781	136.135	73.2625	246.792	0	239.533
ENST00000374980	166.46	156.481	82.901	112.688	141.703	105.7	107.658	86.4556	104.415	91.1952	200.02	70.0738	141.27	144.871	188.806	64.8249
ENST00000369093	317.15	339.897	368.044	214.834	462.29	239.766	412.771	126.522	198.505	494.584	461.646	334.368	470.386	326.592	521.547	403.556
ENST00000463089	72.1358	37.5314	142.84	7.77932	59.6171	85.1625	134.771	69.7269	171.042	335.79	11.4681	124.076	91.8532	70.2796	65.5607	272.032
ENST00000489822	19.3317	30.4856	13.9017	11.2853	26.6837	24.2096	29.1185	23.8831	29.3133	101.472	33.5426	15.9113	24.8935	38.1598	29.1932	28.8338
ENST00000497671	5.66128	13.1274	7.43514	4.77047	8.39296	0.675254	1.141	0.118167	0.85788	0.924995	5.4692	4.39785	2.94508	2.18338	11.0927	5.82404
ENST00000470781	37.1401	0	17.5775	21.1687	25.327	0	21.5089	1.36935	39.9511	452.498	0	29.7037	0	3.90856	0	0
ENST00000369087	51.418	234.135	78.7412	83.5553	16.641	215.961	126.876	27.1181	63.4934	53.7476	175.072	46.5518	14.1799	41.2321	224.433	18.1075
ENST00000495821	5.76719	4.85469	4.21184	12.1654	3.81534	1.07508	5.47625	18.5608	2.74012	0.4045	5.45359	3.7064	1.00648	2.21348	14.5405	1.84681
ENST00000369086	1.66143	1.78011	8.36456	3.98758	4.91516	2.70602	4.14725	10.0662	4.65139	2.6301	4.26136	0.565558	0.14173	1.71362	7.48158	7.21964
ENST00000479729	0.992895	0.51519	0.696645	0	0	0.535889	1.27328	0	0	0.073596	0.356264	0	0	0.486899	0.864315	0
ENST00000369092	0	0	0	0	0	17.9215	13.2756	12.0822	7.61035	0	0	0	2.60103	28.0195	0	0
ENST00000421467	0	0	0	0	0	0	0	0	0	0	0	0	0	15.6429	0	0
ENST00000258729	0	0	0	0	0	2.10753	0	0	0	0	0	0	0	0	2.16344	0
ENST00000498363	0	0	1.28025	0	0	6.23812	1.34536	0	0	0	0	0	0	3.04542	0	0.78771
ENST00000467592	0.293362	0	0	0	0	2.99352	0	0	0	0	0	0	0	0	8.6585	0
ENST00000497563	0	0	0	0	0	0	0	0	0.993765	0	0	0	0	0	0	0
ENST00000480547	3.3412	0	0.235852	0	1.66906	0	0	0	0	0	0	2.50854	0	1.97008	0	0
ENST00000495009	0	0	0	0	0	0	0	0	0	0	0	0	0	0.83981	0.257118	0
ENST00000468263	0	0	0	0	0	0	0	0	0	0	0.895025	0	0	0.166825	0	0
ENST00000492771	0	0	0	0	0	0	0	0	0	0	0.429385	0	0	0.85631	0.769205	0
ENST00000479504	0	0	0	0	0	0	0	0	0	0	0	0	0	0	0	0
ENST00000466809	0	0	0	0.389997	0	0	0	0	0	0.0495729	0	0	0	0	0	0
ENST00000465058	0	0	0	0	0	0	0	0	0	2.8517	0	0	0	0	0	0
ENST00000469723	0	0	0	0	0	0	0	0	0	0	0	0	0	0	0	0
ENST00000476938	0	0	0	0	0	0	0	0	0	0	0	0	0	1.65098	0	0
ENST00000468005	1.83905	0.00630535	0.252463	0.16839	0.0358189	0.116003	0.0907495	0.37465	0	0.173122	0.0667605	0.0586975	0.169135	0.581344	0.100765	0
ENST00000322535	298.252	309.227	141.043	162.919	212.666	72.1876	125.757	114.865	285.898	213.75	473.758	270.787	211.21	501.389	398.247	282.428
ENST00000259915	0	2.13008	0	0	0	0	30.0766	0	1.98565	1.45226	0	0.122406	0	1.36899	1.72087	1.37582
ENST00000441888	1.30455	0	1.429	6.864	0	0	131.692	0.0527745	0.861225	1.71459	1.38576	0	0	1.58143	0.824265	0
ENST00000471529	0	7.19632	0	1.32981	2.54781	2.49717	190.365	0	2.0877	0	0.217378	19.9505	0	0	0	0
ENST00000461401	2.99019	3.6295	1.55126	5.66183	6.30805	0	16.4978	3.94339	1.36649	2.42641	12.8562	0.427521	1.6585	0.598436	1.12944	0.231655
ENST00000375490	37.6508	28.4791	12.5123	16.7656	22.6929	4.47702	16.2204	8.50648	25.0455	23.0316	41.6582	19.1099	10.5216	43.7138	32.1805	28.42
ENST00000297071	291.753	518.683	358.01	568.648	360.873	836.645	1024.2	1368.87	538.79	1946.21	445.66	547.793	621.029	622.725	509.979	635.476
ENST00000497730	0.88729	0	0	15.4119	0	0	6.9531	0	5.56855	9.4268	0	0	0	14.3775	14.3606	31.9346
ENST00000475970	8.36391	476.349	17.803	8.42152	31.2454	77.0588	8.65936	9.3606	30.954	16.5796	224.659	64.6345	0	74.1181	15.336	16.5056
ENST00000482395	4.17656	3.07106	37.6534	40.915	20.9596	21.6164	188.518	3.32185	11.4827	3.51354	62.0297	1.09451	0	7.77845	5.55482	4.57119
ENST00000486934	23.1705	9.13254	135.038	38.7478	85.7434	231.762	11.6913	4.71054	132.894	24.2354	21.1735	4.33453	2.71242	86.2648	2.83079	30.7024
ENST00000494255	61.0511	200.071	69.8136	370.601	97.8047	127.953	93.6729	69.68	380.648	689.63	195.019	677.289	12.5954	120.625	30.6066	44.954
ENST00000474586	1.35779	3.45503	2.59774	7.3485	6.51005	4.68545	6.91277	0	2.62366	1.35148	5.63866	0	0	3.51429	23.4121	2.66462
ENST00000490942	26.0308	7.40095	58.4647	52.8432	17.1864	0	8.2279	4.22897	61.2779	6.16057	61.4673	49.2049	3.30588	45.8844	84.7704	34.0976
ENST00000448549	0	0.72483	0	1.18386	0	0	0	0	0	0	0	0	0	0.92668	0.455068	16.2985
ENST00000392502	66.7205	60.1408	3.1599	71.6865	99.822	0	315.327	65.3188	130.998	443.678	0	143.041	67.8553	177.592	71.635	86.1844
ENST00000369075	209.788	203.494	116.538	127.65	207.733	127.329	322.259	161.798	95.0149	159.279	332.627	222.87	156.322	285.661	351.611	345.328
ENST00000470478	0.380001	1.16517	0	0.61661	0	0	0	0	1.90749	0	0	1.84784	0	0	2.61122	0
ENST00000442952	16.4011	13.4805	48.7686	2.88693	2.57465	7.15031	25.2479	2.91852	119.305	1.27073	6.51795	5.68516	4.9386	15.2746	39.1377	30.3659
ENST00000446561	0	0	0	0	0	0	0	0	0	0	0	0	0	0	0	0
ENST00000462222	10.1422	0.424316	11.0919	1.13664	1.54839	6.66316	30.7696	3.98308	1.33905	6.86233	1.96681	0	0	4.82458	4.23438	8.33276
ENST00000475542	2.20994	0	2.76455	0	6.90455	9.29117	0	0	0	0	0	0	18.4657	0	0	0
ENST00000483890	0.527988	1.50111	1.79436	0.390323	0	0	3.0539	14.1811	0	4.91911	0.392717	1.00254	0	1.40575	1.60721	0.648815
ENST00000407004	109.352	3.42909	153.442	89.0028	120.993	0	182.063	4.43419	0	81.181	57.081	38.4485	0	142.352	384.288	0
ENST00000250241	115.564	183.609	0	0	124.746	138.09	0	0	209.448	28.3854	69.416	190.142	140.338	364.327	120.559	211.541
ENST00000449870	0	429.599	117.538	11.615	176.979	176.681	99.3775	76.2396	273.072	282.671	314.175	143.246	469.914	639.481	537.569	359.611
ENST00000318511	292.023	414.616	385.478	191.859	308.69	275.076	373.582	142.498	0	165.918	402.608	261.387	0	4.74058	439.394	135.489
ENST00000230914	7.53389	10.8211	10.7544	9.04616	5.94224	17.0576	12.601	21.1444	7.42287	9.5015	9.21392	11.6896	14.1218	19.581	18.3163	16.6585
ENST00000323666	502.173	508.128	452.928	651.931	783.658	525.106	576.271	189.638	275.68	268.321	140.093	448.058	212.464	858.259	719.651	134.868
ENST00000261220	60.215	0	0	0	0	0	0	322.055	0	0	612.176	0	110.191	241.447	87.244	167.718
ENST00000310999	161.935	500.645	100.703	165.522	314.859	105.199	191.667	559.433	86.704	73.4805	235.394	264.338	61.8195	491.655	91.6975	24.4807
ENST00000430466	257.546	227.489	82.7884	217.293	296.128	303.105	111.636	297.965	156.532	377.605	394.023	281.765	413.344	276.217	454.87	387.443
ENST00000329819	62.4697	105.661	0	3.33172	0	0	4.9268	6.95345	12.2076	0	26.472	47.9517	0	16.7571	34.8821	73.1597
ENST00000419189	67.5537	235.527	20.4076	110.968	94.7082	88.9545	33.8131	8.0588	82.3256	181.185	153.895	57.5264	220.635	492.12	167.405	68.1457
ENST00000375445	7.06025	92.231	0	5.8208	23.2874	26.359	0	0	34.2066	21.0715	20.2183	0	0	81.6835	65.1395	0
ENST00000260210	139.741	155.668	38.6144	89.3966	122.566	68.2762	134.194	88.3333	154.289	195.592	328.153	312.156	312.969	483.369	232.08	277.296
ENST00000322945	870.201	1495.94	583.005	1108.46	871.25	987.388	545.901	464.228	798.024	1854.86	516.346	1066.74	2704.24	604.169	1767.95	1427.79
ENST00000219782	1633.49	618.483	552.371	821.355	2464.34	197.02	545.485	304.819	474.766	1038.15	2597.48	647.594	805.679	1347.97	1258.12	1846.91
ENST00000373715	2363.33	3097.13	1691.24	2942.23	1714.27	6533.52	2493.36	3625.28	1209.24	1994.38	3428.79	4446.03	1260.69	5082.99	4147.47	2264.01
ENST00000477442	123.025	144.871	38.9012	142.957	105.341	38.7737	122.066	57.299	651.337	594.207	137.29	599.133	448.836	256.225	189.983	190.238
ENST00000339436	2.33886	2.01282	0	0.76564	16.7839	0	26.3005	11.5236	35.4052	60.0059	8.18906	1.0484	10.3079	9.87028	7.91398	62.7257
ENST00000228740	346.571	86.0141	39.5615	246.356	248.051	141.245	199.654	113.298	160.856	95.8344	673.15	240.69	144.346	243.299	189.906	1136.72
ENST00000413268	20.1805	276.884	136.493	271.083	514.64	105.138	77.5345	87.7491	771.109	345.87	171.483	367.915	0	141.204	302.847	0
ENST00000001008	62.4038	28.7739	65.3122	42.2498	113.638	37.8141	153.849	93.8117	61.3574	171.389	126.066	92.9385	138.506	166.344	245.919	35.6127
ENST00000215591	32.281	60.9985	37.5461	35.7712	83.7142	30.0576	84.6907	16.6206	22.062	62.7492	77.8351	72.8405	184.67	290.339	132.216	51.5793
ENST00000316157	279.344	314.339	204.879	196.565	226.738	271.977	308.687	115.34	205.791	266.927	269.312	227.847	312.002	403.448	539.481	511.538
ENST00000448368	1.7475	1.25629	61.32	9.21565	0	0	0	0	3.84493	0.784085	22.2421	9.4703	7.29945	26.6318	6.2097	6.0501
ENST00000440895	4.56474	1.94032	3.22771	1.36155	1.61453	2.34493	3.5007	1.29872	4.0723	14.1742	1.19467	3.64538	2.05954	5.90029	10.3277	5.59542
ENST00000469487	5.77997	3.57105	20.2501	1.18746	1.1879	2.2582	6.30313	0.992606	16.7202	27.6327	1.66338	4.02192	0.0368532	1.81592	7.56732	2.43191
ENST00000476529	0	0	3.96608	0	0	0	0	0.057473	0.050846	0	0	0	0.000676105	0	0	0
ENST00000406525	13.7348	0	0	0	0	38.8842	18.9594	3.31005	53.3331	21.3409	0	11.7803	52.243	0	9.063	25.0042
ENST00000481118	0	0	0.0421653	0	0	0	0.34111	0	0	0	0	0	0	1.56045	0	0
ENST00000412411	0	8.5656	0	0.427864	0	0	0	0	0	0	0	0	0	0	0	0
ENST00000310137	238.072	181.912	80.9922	165.301	147.712	116.588	344.721	158.114	359.664	695.499	331.517	446.114	288.147	411.437	300.652	547.334
ENST00000393979	519.023	354.565	146.903	590.116	681.258	164.927	585.75	449.849	547.401	1406.71	861.483	897.562	607.329	1949.26	418.636	1523.9
ENST00000409372	8.21305	0	9.1712	1.6138	0	0	1.1261	0	0	0	0	0	0	0	0	0
ENST00000443702	0	0	0	0	0	0	0	0	0	0	0	0	0	0	0	0
ENST00000409738	0	0	0	0	0	0	3.36156	0	0	0	0	0	0	0	0	0
ENST00000460762	0	2.6474	0.0134205	1.24423	3.15328	0	0	0	3.7206	3.02284	3.63294	1.1618	0	11.0877	1.165	0
ENST00000461478	38.9224	12.1557	3.30706	34.0253	2.07226	116.373	23.7129	0	4.05049	2.83271	15.7787	5.01103	0	69.9042	24.5711	7.29141
ENST00000496694	77.3591	82.9266	25.3646	73.2647	47.9188	7.12815	67.6692	21.5506	55.0977	181.659	66.502	39.1385	22.6493	18.4548	61.2586	10.0332
ENST00000310092	20.8045	19.3213	5.5375	52.9983	44.9126	0	650.347	32.2754	131.348	411.37	24.7308	68.601	144.613	55.1888	400.551	287.751
ENST00000396053	180.488	191.209	60.8236	84.7984	41.1753	583.258	36.5504	0	31.4765	76.374	175.207	98.4035	114.763	84.9833	281.601	131.794
ENST00000408993	748.111	590.903	359.545	638.503	948.761	522.158	578.399	1212.01	1284.86	1235.73	1008.93	799.565	1441.67	2192.68	362.915	1507.32
ENST00000483858	330.7	576.342	233.771	178.077	181.416	78.1597	122.555	167.418	139.919	367.603	368.596	212.257	133.409	442.74	389.184	399.951
ENST00000398692	619.701	1404.52	122.485	588.819	497.548	681.095	491.07	1044.06	950.611	1490.54	740.468	1140.84	855.591	1189.78	1347.15	1306.77
ENST00000409406	28.1975	79.0307	30.1058	17.9873	40.9153	41.3644	31.522	16.7523	53.9763	157.49	34.8509	52.8565	8.21403	62.5977	12.4242	21.2965
ENST00000476233	0	0	30.6193	68.068	153.918	0	339.105	2.60581	3.71172	83.6505	196.681	242.303	31.4033	45.4514	348.714	129.951
ENST00000354667	437.377	738.745	167.247	561.169	225.551	516.208	868.082	511.747	433.44	1164.73	732.918	569.137	200.822	230.322	709.322	126.541
ENST00000360787	103.691	21.8972	0	0	283.917	0	0	24.165	102.307	0	0	128.448	413.467	67.333	381.732	187.03
ENST00000463181	78.1319	418.309	154.547	230.005	17.2144	90.776	81.9922	113.226	77.7182	188.208	138.297	43.1834	9.86909	38.4509	85.9005	36.3392
ENST00000356674	440.158	619.903	2520.66	494.06	4292.84	2144.83	3393.33	2502.47	3044.37	5938.68	864.669	1348.38	3801.4	3057.7	1979.83	3029.16
ENST00000490912	42.3071	21.0378	10.2202	26.6514	31.7281	27.23	74.9754	12.0177	6.20714	44.5228	22.6773	18.2316	4.69695	33.6124	49.5635	12.0327
ENST00000495810	17.5477	23.056	9.7481	4.12856	3.86103	29.341	28.5063	100.759	7.06769	12.4514	2.69507	1.87792	5.24334	3.29731	27.9132	4.93993
ENST00000492622	304.347	147.833	9.69967	60.3748	576.031	30.3404	187.695	181.259	285.209	129.334	209.778	110.429	72.3451	221.883	166.228	72.2625
ENST00000378383	0.650715	3.36505	4.12486	3.30396	15.1029	3.07937	11.3452	36.702	45.6244	19.391	51.1052	0.51013	0	53.0892	19.5593	28.9703
ENST00000484074	62.2825	0	7.19015	0	141.147	197.652	52.4011	153.342	365.441	62.1955	128.102	111.431	0	86.3696	183.909	83.7855
ENST00000337156	49.0739	144.666	65.9488	146.891	105.495	312.845	109.963	159.664	276.852	181.406	138.815	195.69	19.8277	181.738	99.8257	3.67704
ENST00000398316	185.002	150.134	178.725	224.431	433.07	14.355	1115.1	1588.32	1247.42	345.376	225.875	373.942	164.124	190.784	677.363	125.142
ENST00000497644	0	18.616	8.39145	0	0	1.87693	0	3.1201	100.213	0	73.3923	16.9092	0	0	13.4863	0.300405
ENST00000310046	15.4722	28.2176	9.20332	9.0347	8.60485	21.2604	22.0648	11.7842	22.6919	30.8705	27.573	30.0964	18.5314	25.5224	27.3645	34.9978
ENST00000340648	129.823	41.4537	3.23516	52.3929	96.5169	0	2.65443	0	10.5696	2.9623	98.3203	0	301.64	133.029	48.3471	59.3995
ENST00000470886	69.6349	139.786	5.94122	50.7014	178.489	18.397	48.7667	194.237	64.6347	56.8169	53.3402	42.0044	744.881	27.7404	95.2557	612.688
ENST00000291568	914.456	336.085	55.4577	714.406	1336.72	287.496	459.533	1924.92	875.372	347.47	544.446	752.059	1517.91	465.825	678.664	3082.76
ENST00000480147	7.71607	27.5852	512.673	45.9912	90.6037	5.61167	24.2042	5.71581	233.881	327.933	81.2864	654.336	104.832	66.4051	76.9537	105.189
ENST00000475534	2.11189	3.56952	0	7.72635	28.7866	5.07492	0	0	1.50676	0	22.2401	4.49092	0	92.6338	53.1556	4.62653
ENST00000497547	10.9403	0	0	0	0	0	0	10.95	0	0	0	2.11294	56.635	0	0	0
ENST00000483896	3.10134	0.258284	47.6746	8.86645	43.3113	1.68831	2.05129	1.36184	41.7306	10.9436	8.1827	93.7182	39.9613	1.89738	0	65.7816
ENST00000492638	2.03376	16.5126	20.3283	17.6194	49.3473	1.22093	11.2898	11.2802	13.6302	108.996	19.3071	23.5332	5.37174	21.476	22.7263	4.81321
ENST00000473988	0	0	0	0	0	0.142265	0	0	0	0	0	0	0	0.89975	0.493797	63.3409
ENST00000467112	0	0.628475	0.76312	0.85573	4.3997	0	0.72222	0	0	0.958116	2.48106	0	0	9.6682	0	1.89909
ENST00000471909	23.1947	23.4993	5.84728	10.3536	47.1508	7.56562	5.11543	16.612	12.7633	7.49928	23.4937	16.112	72.2986	12.5896	30.9916	35.8049
ENST00000356948	22.4845	17.1729	8.5511	9.77736	12.152	27.8363	46.0191	26.8302	18.9783	45.522	12.0479	49.8332	15.693	23.3443	39.205	98.0841
ENST00000349038	337.644	441.01	37.1021	120.177	261.933	89.5437	354.086	104.952	384.846	284.059	365.144	210.72	32.9532	396.24	538.132	598.74
ENST00000394601	0	0	0	0	0	0	25.9076	0	5.01035	0	6.52575	0	36.2261	0	0	0
ENST00000350092	379.498	944.714	241.444	224.763	574.495	239.55	675.155	578.881	543.907	612.596	631.728	510.698	102.867	596.732	614.068	687.132
ENST00000291576	59.4303	47.1465	11.9812	17.3763	32.3907	21.6544	27.4646	27.2388	9.71249	9.08422	33.4478	19.6627	229.691	50.0616	97.6472	117.389
ENST00000456705	0.281214	0	0	0.00494362	0	0	0	0	12.327	0	6.80085	0.72964	0	0	0	0
ENST00000486126	0.749195	2.25631	46.5309	2.25748	6.64445	1.08262	7.60595	0.924911	0	15.5297	23.1661	0	25.5401	13.822	34.9539	71.4692
ENST00000471490	2.77388	3.17341	2.58178	4.73705	4.49214	4.85334	1.59572	12.1279	4.79736	1.35081	4.62304	2.65401	7.80709	2.89324	4.22969	16.4569
ENST00000494310	0	4.11461	0.815	0	0	0	1.23554	0	0.0179828	0	1.9018	0	0	0	0	0
ENST00000476948	29.9353	1.02753	202.555	50.152	60.9529	60.7568	264.038	20.2533	10.6108	30.6394	557.529	71.9021	10.5995	58.3053	62.1165	2.59255
ENST00000476522	0.56745	1.314	2.46826	0	0	1.20019	0	0	0	14.7058	1.22769	5.02145	1.32136	0	0.133272	21.9421
ENST00000367742	0	7.8257	0	0	7.6444	18.3658	1.66943	0	0	0	1.79079	1.19173	10.3715	12.3504	19.859	9.5481
ENST00000338920	0	0	3.17507	9.24815	0	0	30.6736	10.7462	0	39.3199	0	8.115	2.58849	0	1.21229	0
ENST00000467601	2.28657	1.33345	3.94143	17.2387	0	6.05823	0	0.97567	16.9951	0.797	8.50045	0	2.45393	0.55847	3.19431	40.1969
ENST00000463586	4.63028	10.9749	10.9421	5.16155	0.849349	3.32696	1.84342	5.16435	3.0227	2.1983	4.64621	2.42188	0	3.72114	3.42035	3.13697
ENST00000480806	0	0	0	0	0	0	0	9.77865	0	0	0	0	0	0	0	0
ENST00000470689	0.233496	0.787665	0	0	0.55716	2.30959	0	0.82942	0.176544	0	0.416351	0	0	1.58225	0.934675	0.303372
ENST00000495585	0	3.93796	0	0	0	44.3254	67.069	55.849	22.7211	203.873	10.0026	124.26	32.3187	10.5942	0	236.283
ENST00000498596	46.2148	66.6577	0	44.7813	30.7028	0	24.4031	12.8094	0	16.7538	44.9905	11.8453	0.166212	26.7372	0	25.2651
ENST00000492811	1.8276	13.1738	3.5612	9.14156	0	3.6494	2.14043	1.89327	0.55149	0.860825	3.73609	0.373764	0.320391	3.12373	3.79324	0.88479
ENST00000392078	5.95155	0	0	14.8422	11.994	0	0	71.3224	0	0	21.4658	0	9.02955	15.8433	0	0
ENST00000426496	1.83349	0	0.243757	2.2203	0	12.8007	0	0	3.17714	0	3.0745	0	0	0	0	0
ENST00000228284	26.111	51.3703	45.6757	57.4654	70.5844	59.5387	19.7506	77.9693	18.674	37.8621	62.5144	29.405	35.245	256.355	92.0593	14.918
ENST00000431469	241.188	184.714	206.582	143.598	155.584	88.4217	185.185	40.6855	121.419	186.62	294.476	171.6	80.3683	157.512	290.054	226.207
ENST00000367696	90.6509	94.2729	13.4991	153.227	49.1701	22.8792	75.1643	106.547	87.3111	123.514	118.893	67.4496	58.3893	83.3854	89.848	263.137
ENST00000367694	75.4695	34.9489	13.9042	0.5024	0.209739	3.34834	0	0	1.01713	0	45.221	0	0	0	0	53.1649
ENST00000479099	6.62332	6.73537	3.04772	12.7317	4.00634	7.37727	8.33836	37.553	2.72249	9.8638	2.69145	6.2588	4.33439	10.2083	7.70545	11.0668
ENST00000484867	6.77312	0	0	0	0	0.873033	0.0418926	0	2.26816	0.231913	0.131775	0	0	1.93313	0.951621	0.0767805
ENST00000258349	3.30793	2.7663	89.0535	13.0529	8.24843	51.1034	4.59731	2.53729	10.8929	12.974	2.52416	3.88877	5.37835	60.6402	42.2833	53.6148
ENST00000220592	18.0442	10.015	8.57755	6.36953	10.921	16.223	5.15053	9.29385	18.8621	20.3746	7.04359	7.35444	65.1706	7.49745	12.7479	11.3158
ENST00000306024	43.3181	73.5891	51.6689	63.2155	52.1767	65.1812	76.7315	66.4977	53.1339	58.6201	47.1878	73.1917	49.7978	129.893	82.5412	54.0761
ENST00000230640	1766	1402.26	352.504	2153.34	1256.86	608.919	787.981	1070.82	747.649	1231.5	925.891	1790.24	1272.3	2027.97	1485.34	826.078
ENST00000329276	2.43891	5.33343	0	35.9924	32.5712	0	5.92667	0	0.41071	7.48365	14.5685	6.21905	31.659	18.4576	8.59438	5.23841
ENST00000494697	44.6133	3.62133	1.30434	0	108.906	5.35469	0	0	7.32685	0	22.3567	0	0	0	23.9195	1.61922
ENST00000470143	16.6944	12.4259	10.4719	8.94872	4.66216	4.5434	12.293	4.15069	27.4714	29.7251	94.0054	5.74667	14.6564	15.1759	5.53388	2.9578
ENST00000469588	0	5.61439	53.4453	17.9324	1.96295	9.59525	6.127	4.76451	0.842375	13.6319	23.5281	13.2601	0	195.838	6.60414	2.26874
ENST00000445139	45.1427	31.6713	32.7152	23.2406	19.8196	0	58.8605	29.01	42.6006	111.332	75.5565	67.4959	345.404	181.946	22.337	48.2111
ENST00000460258	0	3.64078	5.01465	0	4.21675	5.04855	0	19.7179	12.3165	16.8359	2.04976	10.7817	173.72	9.279	0	17.4449
ENST00000496775	6.51282	44.715	48.1727	9.7014	9.19177	44.3595	50.7732	14.9181	24.0118	54.4541	15.0334	3.59484	166.598	39.4406	18.1649	9.00525
ENST00000480992	33.5199	23.0416	13.2279	29.476	34.4329	25.7732	23.9615	28.7135	79.4369	115.733	83.5851	135.87	375.772	192.826	54.1975	57.4723
ENST00000484998	1.96257	8.66146	6.14106	0	1.49344	0	3.76396	0	0	8.71659	8.41387	0	0	14.9185	6.39409	0
ENST00000467196	5.5958	0	0	19.0907	27.6015	29.1872	4.29117	14.9536	27.806	0	5.1497	0	158.972	23.3495	12.8799	0
ENST00000415272	11.4035	37.7189	10.229	4.83218	2.65904	18.5226	16.7724	65.2075	43.7001	34.0879	14.9317	15.2255	1.09025	38.1739	8.77805	8.4192
ENST00000492135	21.1135	110.333	2.06776	2.90448	20.084	0	39.7499	35.1882	302.426	226.583	2.28089	142.364	0	41.0829	21.8604	0
ENST00000466447	28.6615	65.5445	54.2444	18.297	153.464	29.0698	72.41	0	9.26829	1.68172	130.156	195.67	309.158	323.409	83.1395	210.804
ENST00000480447	18.9058	30.5244	21.9813	11.4663	10.2882	2.90239	34.709	6.35931	29.5594	89.7113	34.9851	14.3862	4.49995	79.883	14.977	0.933722
ENST00000490753	10.1952	65.3976	30.4153	9.00081	3.66556	8.75395	14.7389	204.282	4.68768	9.29017	38.5915	49.9973	6.9895	28.0204	38.2512	2.85387
ENST00000471023	42.7951	28.2987	23.9249	16.1807	29.2781	53.8642	12.7974	14.5517	15.7928	69	46.0665	9.14278	157.052	65.9682	35.1312	11.4397
ENST00000462630	32.1205	64.7617	48.7745	26.4486	23.1021	24.0778	34.6529	12.3165	82.612	84.0054	43.1758	64.5785	42.7098	382.219	44.8679	9.74718
ENST00000467857	207.983	206.373	124.633	212.9	169.767	57.674	174.572	224.326	237.424	171.233	424.307	183.661	209.103	1069.58	219.06	85.8483
ENST00000221494	38.1103	34.3565	19.4393	27.4712	24.1751	5.39875	9.06463	4.95794	19.3828	16.343	45.7561	23.5675	16.4718	73.5853	37.7674	25.2356
ENST00000254803	25.0588	49.2346	22.0977	29.605	17.4913	17.7559	44.9497	8.9206	7.28979	20.6367	41.1155	15.9102	21.5039	28.5989	37.3077	62.1383
ENST00000216832	44.5123	70.3413	64.5487	44.4328	60.6971	16.2731	42.801	12.6732	41.6451	21.9241	87.9373	41.1446	31.9583	64.7617	82.6377	28.4259
ENST00000338086	0	0	8.1485	0	85.2215	0	0	0	0	0	0	0	0	0	0	0
ENST00000440577	196.995	108.625	9.19055	74.774	217.245	135.419	88.7852	60.138	16.0254	83.9646	113.981	32.8584	111.658	125.555	100.353	557.467
ENST00000403432	38.6385	8.49845	11.3247	135.173	13.6842	0	5.0369	5.34805	5.8808	0	14.1792	5.7769	0	29.8702	10.2918	313.39
ENST00000442400	0	0	0	0.0258254	0	0	0.106327	0	26.7463	0	1.13005	0	0	0	11.643	26.063
ENST00000420234	1.02913	4.11636	0	0	0	0	2.35655	0	0	0	0	0	0	0	9.26616	28.3544
ENST00000429419	0	0	0	0	3.82605	0	7.9606	0	0	0	4.87148	0	0	0	8.97372	4.42914
ENST00000432105	0	22.5556	0.336611	5.7894	0	0	0	0	0	0	0	0.66787	0	0	8.81665	6.7845
ENST00000446940	0	2.40549	1.00953	0	0	1.93025	0.558245	0	2.33167	40.2621	7.42259	0.140278	0	5.40966	2.59819	0.373272
ENST00000424110	2.66307	24.3812	1.97171	6.22512	3.06814	6.0801	10.4892	2.72221	4.72908	22.967	1.37785	1.58085	1.72195	3.06027	30.1216	10.2596
ENST00000361078	140.058	26.9387	20.423	26.5317	101.497	103.609	65.8795	75.1365	74.8196	59.4304	55.6124	162.121	143.249	43.103	19.7354	143.703
[truncated: 2,647 more rows]

## Sheet: lncRNA
ensemblid	adipose	adrenal	brain	breast	colon	heart	kidney	liver	lung	lymphnode	ovary	prostate	skeletalmuscle	testes	thyroid	whiteblood
ENST00000444682	1.68068	0	0.420698	1.36102	0.220789	0	5.83155	0.717365	7.84872	1.5962	0.607205	0	0	1.09784	4.20514	0
ENST00000426316	1.79579	13.6965	1.62026	5.738	0.0627805	8.83739	0.180845	1.3498	5.1417	2.29161	2.9508	2.12109	0	34.7602	6.0608	5.5651
ENST00000432429	0.0716745	0	0.127845	0	0.0531775	0.0456241	0	0	0	0	0	0	0	7.96532	0.762641	0
ENST00000417636	0.438704	0.457746	0.453806	0.496592	0.116251	0.117059	0.278462	0.194735	0.460772	0.860315	0.304491	0.599354	0.0280019	2.74694	0.343441	0.44023
ENST00000414340	0	0.0751325	1.86711	0	1.56342	3.58119	0.349364	0.335036	0.381495	1.29188	0.275801	0.214888	3.03025	0.158507	1.03328	1.27798
ENST00000424357	0.0347488	0.053646	0.0942265	0.113262	0.0611365	0.0465078	0.0082662	0.0051549	0.0169247	0.138669	0.13749	0.0415522	0	2.53008	0.306986	0.060235
ENST00000444647	0.0760495	0.404273	2.50506	0	0.405206	5.47087	0.124119	0.880757	3.99881	1.29401	0.759705	1.48589	3.39543	0.263217	3.49653	1.28009
ENST00000447150	0.0332372	0.159638	0.0834408	0.0478663	0.0314876	0.0148283	0.0276731	0.0460197	0.0755465	0.0284065	0.0595625	0.185475	0	0.0120324	0	0.0937785
ENST00000457957	64.3664	35.5746	16.2645	13.6264	34.4155	31.3717	40.5305	30.3112	76.6095	48.6358	24.0555	41.0727	60.8089	32.9049	43.8197	51.1504
ENST00000435388	0.140596	3.67505	0.593758	1.9684	0.428466	0	0.0337696	0.071939	0.0889765	0.224155	0.454931	0.669655	0	11.2985	1.39367	0
ENST00000432447	0	0	0	0	0	0	0	0	0	0	0	0	0	72.609	0	0
ENST00000412068	0	0.217856	0.0464758	0	0	0	1.21468	0	0	0	0.0588465	0	0	0.275738	0	0.171703
ENST00000401007	184.267	542.911	190.998	393.561	182.625	35.2187	371.202	797.583	396.666	838.841	877.785	489.639	46.569	853.779	762.75	757.414
ENST00000433671	8.50229	0.369461	6.68764	12.4	1.28602	12.377	3.03536	1.21915	1.93094	2.97945	0.860153	5.18332	2.80575	2.11602	2.32265	4.97961
ENST00000424657	0	0.219693	0.0534295	0.030403	0.199998	0	0.112679	0.102305	0.359884	0.0541285	0.0075664	0.421537	0	0.00764255	0.0492655	0.456663
ENST00000437965	0	0	0	0	0	0	0.057039	0	0	0	0	0	0.102639	0.471975	0.0670115	0
ENST00000440032	0	0.0532495	0	0.0553813	0	0	0.0073846	0	0	0	0	0	0	0.113047	0	0
ENST00000436033	0	0	0	10.5372	0	0	0.202367	2.60725	0	0	0	0	0	13.3773	0	0
ENST00000446136	4.74033	2.17001	13.767	4.20869	0.951965	0.530983	3.50741	0.7101	1.79727	10.8465	1.05698	1.50683	0.431054	10.8825	5.2074	1.48488
ENST00000437157	0.351694	1.85226	0.65434	0.896321	0.442259	0.35972	0.344147	0.184679	0.581229	1.02382	3.10612	2.08545	0.129075	1.25187	1.96408	0.0439611
ENST00000415255	104.543	69.5522	12.4139	81.9677	90.6401	83.8407	33.1568	35.0284	69.9511	95.3814	124.549	81.1996	512.149	201.673	141.498	104.86
ENST00000413472	0	0	0	0	0	0	0	0	0	0	0	0	0	0	0	0
ENST00000447961	1.71	0.270205	0.437588	1.44946	0.209338	1.10095	0	0	0	0.095814	0.168298	0.28781	0	1.32407	0.321049	0
ENST00000442305	0	0.0682521	0.0404307	0.0067283	0	0	0.0155594	0	0.0141589	0.155096	0.0117824	0.26075	0	0.0135306	0.0342453	0
ENST00000432683	6.33313	4.1642	2.9113	5.92826	4.01462	4.66815	4.5001	1.10874	3.68323	2.44987	13.8117	4.9597	3.40904	15.1669	9.76159	9.28766
ENST00000440492	0	0.0261539	0.0684628	0.0784205	0.101781	0	0.030225	0.0820016	0.363249	0.0093078	0.0156131	0	0	0.0315406	0.0084716	0
ENST00000456623	12.4549	18.8234	33.7288	2.27273	4.50613	4.03644	4.53607	27.094	35.7369	2.14984	8.95962	8.49262	0.274991	22.3695	17.9356	10.1962
ENST00000442636	7.22714	11.1999	0.483679	9.7865	4.63226	4.04102	14.5101	8.21457	10.4435	8.81876	7.81551	8.67475	4.64773	11.8085	10.2915	24.6652
ENST00000455431	3.1941	6.18288	2.79737	3.01308	2.596	0.651133	9.60398	0.758566	4.13489	3.63655	57.8552	11.5196	0.887475	21.293	5.76126	5.38119
ENST00000416119	0	0.66448	2.50052	0	6.24291	4.10681	0.258012	0	0	0.385778	2.65183	0	0	1.05184	3.90591	0.173658
ENST00000426428	0	0.0483912	0.342843	0	0	0	0	0.449878	0.176544	0	0.187933	0	0	2.18417	0	0
ENST00000430580	11.6889	4.97079	13.7185	3.58227	2.67241	4.23503	4.09399	16.7334	0	1.19156	12.286	4.15822	0.138388	7.01999	4.65096	7.96024
ENST00000432949	0.299021	0	0	0.0151902	1.02451	2.09366	0.063514	0	0	0	12.92	0	0	2.89825	0	11.6072
ENST00000457856	0	0	0	0	0	1.22133	0.0151807	0	0	0	0.55172	0	0	19.4215	0	0.812805
ENST00000442477	0.289788	0	0.0692347	0	0.0908063	0.0399568	0	0.134193	0	0	0	0.00390458	0	0.271541	0.0435427	0
ENST00000421114	0	0	0	0	0	0	0	0	0	0	0	0	0	0	0	0
ENST00000456701	0.0366974	0.363532	0	0.0099093	0.165137	0.0859528	0	0.152432	0.187675	0.117614	0.128239	0.62395	0.120103	0.346101	0.363963	0
ENST00000433474	0.406926	0.676581	4.48285	0.892635	1.26273	0.287732	1.68734	1.6752	0.648481	2.3061	0.481513	2.7019	1.66616	1.81181	2.19189	1.15351
ENST00000432622	0	0	0	0	0	0	0	0	0	0	0	0	0	0.42487	20.8681	0.444398
ENST00000415386	0.172288	0.400707	3.91735	1.15613	4.25236	0.352053	3.18809	0.538949	1.22123	2.50405	3.1095	1.63517	0.083628	15.9202	0.970015	1.15066
ENST00000414798	0.54623	4.85012	0.441956	3.85006	0	1.08193	2.10612	1.01085	0.74889	4.72548	2.27578	11.5934	0.92752	3.686	9.6936	3.25052
ENST00000424689	0	0	0.0509655	0	0.0190774	0	0.0055888	0.0069705	0.0457714	0	0	0	0.0054921	0	0.0760625	0.0126261
ENST00000452176	0	1.70901	1.73218	0	0	0	0	0	5.36577	0	0	0	0	1.24702	0	0
ENST00000452785	0.084388	0.521405	0	0	0	0.0358108	0.10396	0.0185233	0.010136	0.0228676	0.0863075	0.0373275	0.0145947	1.24917	0.150095	0
ENST00000415596	0.288679	0.97693	1.5573	1.06376	0.485391	2.08416	0.173572	0	0.204412	0.720131	1.20154	0.80207	0.108959	2.84719	0.274637	1.06023
ENST00000415336	8.16355	4.19144	30.1224	16.1323	0.59886	3.32057	8.92593	145.351	99.315	11.2053	15.3305	10.0456	37.906	12.5547	15.7972	2.94994
ENST00000437753	0.143367	1.26882	0.634975	0.747504	0.219899	0.228431	0.198943	0.092162	0.131898	0.516375	0.433091	0.232158	13.7246	1.02656	1.10211	0.109152
ENST00000449895	1.06729	1.11627	0	0.42966	0	1.4801	0	0	5.34924	2.43555	0.324975	1.5192	0	3.65444	0.25241	0
ENST00000428781	0.0909894	0.231053	34.9514	0.120396	0.0426168	0.0177081	0.231576	0.0663808	0.0867015	0.0271387	0.276162	0.610536	0.0216507	1.06882	0.0370509	0.0531116
ENST00000425802	2.66289	4.3695	1.01757	3.32613	1.86844	2.11456	2.39074	3.79646	3.58945	5.45428	4.72954	3.89974	2.03571	3.61471	3.6099	10.9398
ENST00000422528	0.2598	0.598615	0.0799685	0.242691	0.219516	0.140966	0.0467692	0.0656235	0.312241	0.243043	0.596435	0.18367	0.172351	0.54143	0.33591	0.62736
ENST00000446261	26.4537	29.0053	19.0518	22.4875	9.13829	6.71778	12.2634	3.26301	16.0123	27.8697	38.1435	13.9368	13.7083	21.0885	22.7814	23.8723
ENST00000442889	0.320647	0.328585	0.984036	0.400483	0.17583	0.113588	0.0833521	0.493173	0.280686	0.600755	0.0935536	0.32294	0.164128	1.61784	2.77919	0
ENST00000444563	3.02081	8.6943	2.67427	5.2743	0.171124	1.33821	4.31663	6.97901	4.95412	2.97152	2.98814	10.0411	0	3.17214	5.82738	1.6024
ENST00000450469	0	0	0	0	0	0	0	0	0	0	0	0	0	0.74145	1.27949	0
ENST00000455247	0.081403	0.0651635	0.51339	0.16515	0.0171373	0.0121056	0.0376532	0.0093924	0.0102792	0.127549	0.0657336	0.295764	0	1.06776	0.179411	0.177803
ENST00000434264	2.50621	14.6356	39.7996	4.042	0.054888	15.4859	12.6562	6.54576	7.33319	8.63752	12.2506	16.8042	0.0706005	15.8733	10.6861	0
ENST00000430109	1.14848	1.79395	0.908721	0.67838	0	0	0.101037	0.203849	6.16819	0.442447	4.23459	6.10665	0	1.0791	0	0
ENST00000412228	0.178476	0.0396498	0.210332	0.82706	0.0461942	0	0.0447469	0.0136486	0.151729	0.0045306	10.1124	0.0369827	0	0.776482	0.604499	0.0210763
ENST00000417884	0.321491	0.0138893	0.904625	0.832928	0.0732885	0	0.0957263	0	0	0.57496	0.0547795	0.499763	0	2.44339	1.20899	0
ENST00000448624	5.11199	25.0784	1.18366	2.05282	4.4566	5.13285	5.11925	0.0073231	9.44692	4.72144	2.10671	6.21845	0	0.606525	0.240076	2.45557
ENST00000434233	2.22538	12.0534	1.66017	0	0	0	11.8341	15.1885	24.4541	0	2.51155	0	3.92447	0.91728	11.0237	39.9901
ENST00000321399	0	0	5.12345	0	0.424395	0	1.47809	0	0	0	0.268413	0	0	0.246276	4.74254	0
ENST00000424664	4.06757	7.84215	0.592055	8.058	5.6264	13.2395	5.98355	7.6678	4.95545	9.7355	10.8209	6.54045	18.3381	24.7772	11.1113	4.86722
ENST00000443579	0.0226279	0.865209	0.342225	0.0366609	1.0274	0.136284	0.0823671	0	0.308592	1.668	0.23451	0.837558	0	0.34591	0.34501	0.295851
ENST00000454104	12.5489	9.85226	14.2775	14.2314	3.30476	14.8067	6.8377	4.9315	14.666	4.15878	7.79223	10.6408	2.00125	20.0985	18.2518	9.16004
ENST00000414948	0.381422	1.85464	1.21885	0.253938	2.51904	0.461111	0.62815	0.62048	1.81268	0.895875	0.767172	0.260451	0	0.728935	0.365183	0
ENST00000441809	0.34121	0.666875	0.559729	0.445352	0.369959	0.302146	0.485526	0.216285	0.471237	1.30012	0.683569	0.957451	0.828372	1.25659	0.448623	0.73801
ENST00000432963	0	1.28709	10.7548	8.34275	0	6.63493	0	2.30914	8.93558	0.474374	0	4.97576	0	0	0.0301259	2.77859
ENST00000453804	36.3705	43.1696	25.6457	28.4799	20.5135	52.3678	16.7316	10.5627	40.8194	47.2058	37.4168	29.0179	87.1519	42.3975	54.4432	28.3231
ENST00000452322	0	23.1171	0	0	0	5.74334	7.70836	0	0.241538	0	0	0	0	0	0	4.20641
ENST00000445600	0	0	0	0	0	0.294918	0	0	0	0	0	0	0	0.673435	0.204213	0
ENST00000458555	0.074778	0.0734645	0.154843	0.159928	0	0	0.00565995	0	0.108161	0.0087149	50.0988	0.0711285	0	0.090129	0.0396599	0.0063935
ENST00000448791	5.0318	17.9451	11.9451	6.73298	6.03364	4.42541	7.95559	5.92835	5.3624	20.511	11.8447	14.1317	2.85524	10.3613	12.9498	7.50516
ENST00000445805	2.54803	10.1997	2.36756	4.38481	4.00237	2.38756	3.18369	0.474274	6.96113	15.2519	4.01949	5.08444	0.572908	3.74092	9.54824	42.8789
ENST00000453576	0.119547	0	0	0	0	0	0.0223853	0.0433755	0	0.439909	0.143217	0	0	1.68673	0.361279	0
ENST00000422758	0.916997	3.86121	4.15881	0.957952	1.48457	1.28561	0.71531	0.364199	1.56793	0.991572	3.4891	2.41395	1.36444	2.41499	1.26383	1.60038
ENST00000415330	0.22977	1.68635	0.055445	0.168973	0.393656	0.0348758	0.425463	0.181395	0.644601	1.05955	0.784402	0.417542	0.042186	0.463288	0.980178	0.305208
ENST00000416072	22.9428	28.1761	7.32676	24.3427	18.8091	28.2325	19.3679	29.6917	21.785	37.0997	28.7569	31.7096	144.607	44.6352	38.4662	30.5522
ENST00000433690	0	0	0	0	0	0	0	2.4792	0	0	0	0	0	10.8808	0	0
ENST00000423728	5.1932	18.704	8.07661	3.31473	0.527744	7.31436	3.27372	2.15564	28.1002	4.29811	3.93739	3.12983	1.50734	3.06622	3.94179	3.6524
ENST00000457440	0	0	0	0	0.00499723	0	0	0	0	0	0	0	0	0.022915	0	0
ENST00000416696	0.0964409	0.146475	0	0.119415	0.0605374	0	0.0866201	0.430258	0.0415391	0	0.051234	0	0	0.021721	0.0693847	0
ENST00000432521	5.29997	10.7442	0.426778	5.43285	2.06176	0.636513	3.44108	6.45714	12.0212	10.1153	4.48837	7.84227	0	2.22829	5.32974	9.53895
ENST00000415500	0	0	0	0	0	0	0	0	0	0	0	1.03078	0	0	0	0
ENST00000446354	0	0.288611	0	0	0	0	0	0	1.15445	0	1.30334	0	0	24.1296	0.39156	0
ENST00000474826	15.0965	13.4121	8.35328	14.0194	18.2977	13.3174	11.6514	10.0395	28.2848	29.2043	18.036	27.2942	37.4279	34.1313	22.7762	33.0513
ENST00000418985	0.0227191	1.09772	0.290164	0	0.0423613	0.576621	0	0.0705105	0.0185168	0.775673	0.258468	0.240952	0.0278457	5.90787	0.73086	0.165448
ENST00000452793	2.25018	4.19858	0.88246	0.647995	0.677287	9.65015	11.576	13.6551	132.575	75.2318	7.35266	53.2159	0.65201	0.571898	5.8646	32.6261
ENST00000412639	0.0975159	0.0714615	0.0451867	0.051425	0.17573	0.0159307	0	0	0.190251	0.0152593	0.406926	0.574477	0	0.155123	0.604675	0
ENST00000457809	1.49689	2.40616	0.14916	0.808643	0.719522	0.185471	1.68921	1.06586	1.45234	4.92516	2.41533	3.2875	0.208863	1.27457	1.84572	2.11393
ENST00000428791	0.707505	4.26947	0	1.529	0.339255	0.987584	0.558052	0	5.79814	8.14921	0.858434	2.04578	0	0.470736	0.669925	1.38746
ENST00000426017	0.135977	0.0618265	0	0	0.057457	0.443549	0	0.478187	0.0251154	0	0.039865	0.984068	0.258321	0.189183	0	0
ENST00000366152	4.22809	9.33257	3.02876	5.24117	4.07205	1.64135	2.26853	0.751305	7.7531	8.21605	6.84546	5.0091	1.40223	6.64642	4.185	2.86031
ENST00000452982	0.0128848	0.092828	0.0244572	0.0208753	0.0918908	0.0172449	0.0643665	0.260305	0	0.0743315	0.013854	0.080889	0.0105422	0.0349834	0.347662	0.0121181
ENST00000446167	0	4.41062	1.52748	1.24487	0.5612	0	1.906	0	0.0935365	0	0.125565	0.928633	0	0	2.24894	0.234011
ENST00000457075	9.881	25.4879	0.994305	26.1469	8.60093	0	1.82585	12.4663	0	0	9.19464	8.72638	0	3.6158	0	0
ENST00000445180	0	0	0.00723815	0.0605878	0	0.0085061	0.0158744	0.0158392	0.00288911	0	0.00683345	0.0159594	0	0.00690225	0	0
ENST00000457019	0	0	0	0	0	0	0	0	0	0	0	0	0	0.0313443	0	0
ENST00000434150	4.43729	5.40596	0.613963	4.73372	1.81241	0	0	1.32824	0.558445	0.0328719	1.83122	0.892696	0	2.80621	0.364694	0
ENST00000452079	250.916	382.274	928.73	340.508	174.367	48.6936	265.098	96.1778	168.751	524.377	805.541	396.995	69.9549	468.486	585.417	112.86
ENST00000456316	0	0.722772	0	0.0384803	0	0	0.0325103	0.0486574	0.174959	0.16519	0	0.089882	0	0.0296847	0	0.690488
ENST00000442242	0.87458	1.80439	0.277286	0.568385	0.526615	2.351	0.646218	0.56185	0.909705	0.726132	2.78213	1.29317	0.44875	1.04385	1.6566	0.669185
ENST00000430643	7.59385	4.65644	17.4713	12.3323	5.04285	31.2659	14.333	25.6887	34.9068	23.4994	19.9777	35.9168	46.3321	9.00791	19.3186	32.9884
ENST00000457084	17.8554	19.8363	125.331	16.7457	8.42264	30.0414	15.0428	8.92895	45.8401	23.357	14.3585	26.3278	12.672	53.7932	19.8667	21.8101
ENST00000429505	0.546366	4.19239	0.868219	0	0	0	1.00287	1.51748	0.436609	2.11643	2.28739	0.620826	0	6.70526	2.1016	5.57725
ENST00000421469	0	0	0	0	0	0	0	0	0	0	0	0	0	0	0	0
ENST00000441765	0.441404	1.27458	0	1.95321	0.0445007	0	0.583631	0.60509	0	0.449546	0.813076	0	0	0	3.53031	0
ENST00000440200	0.469293	0	1.54139	0	0	6.24361	0.253499	0.0365086	1.00266	0	0	0	0.3779	2.55816	3.66142	0.814647
ENST00000416774	0.0098823	0.782307	0.0637775	0.3645	1.94343	0.00264532	0.526508	0.0266815	0.0946285	1.19702	0.581414	0.0827195	0.0258739	0.353612	0.0230616	0
ENST00000421619	0.0810595	0.145999	0.0615455	0.134332	0.0383964	0.0542451	0.0269959	0.050505	0.0644855	0.0519585	0.156883	0.284145	0.119381	0.158462	0.113498	0.0686125
ENST00000425194	0	0	0	0	0	0	0	0	0	0	0	0	0	0.203068	0	0
ENST00000431027	0.034093	0	0.215995	0.528272	0	0	0.036292	5.64511	0	0	0.45125	0.285077	0	1.60755	0.0953605	0
ENST00000423197	0.00924945	0.00185105	0.00292614	0.0629559	0	0	0.00128349	0	0	0.0019762	70.0017	0	0.00126132	0.456691	0	0
ENST00000427796	188.852	62.6155	189.921	108.03	35.8265	48.1404	66.5319	145.71	99.0521	62.386	83.7008	53.83	3.17882	87.4198	93.0272	61.6001
ENST00000457898	0.480484	3.16368	1.80271	1.64237	0.841275	0.290533	0.537	0.203007	1.09389	6.26336	4.7901	2.15584	0.177252	0.870847	1.69996	0.860761
ENST00000412666	2.36299	0	0	0.259383	0	0	0	0	0.630465	0	0	0.335311	0	5.3882	0	0.076277
ENST00000466557	10.3233	16.916	14.1316	8.50857	3.44017	17.4977	4.38972	4.92475	22.3149	18.1259	12.7644	16.6118	1.3161	11.9162	9.89632	15.9331
ENST00000440196	0	0	0.40704	0	0	0.602746	0.0114092	0	0.140826	0.21137	0	0	0	1.64024	0.297432	0
ENST00000417651	0	0	0	0	0	0	0	0	0	0	0	0	0	3.25286	0	0
ENST00000449034	0.526217	0.658125	0.298586	0.280466	0.116242	0.228184	0.234772	0.22391	2.03901	0.963603	0.319499	0.498718	0.0306463	0.293492	0.642776	0.810337
ENST00000425496	103.037	192.382	21.1771	72.9338	21.0058	59.4029	45.3336	94.481	242.379	192.354	104.396	121.385	22.8023	253.31	114.149	219.248
ENST00000422345	0.123419	0.918257	0.94172	0.482621	0	2.49283	0.0127923	1.41622	0	0	0.107038	1.78598	0	0.457083	0.61611	0
ENST00000425657	1.21996	2.10923	0.691161	0.115622	0.813508	1.67073	1.04584	2.09401	3.86477	5.46738	1.75949	2.36581	0.66071	1.21652	0.627115	1.0769
ENST00000443284	0	0	0	0	0	0	0	12.2462	0	0	0	0	0	9.67587	0	0
ENST00000445073	0	0	0	0	0	0	0	0	0	0	0	0	0	0	0	0
ENST00000427857	0	0	0	0	0.131213	1.73484	0.0586555	0.579805	0.0367884	0	0	0.0516405	0.182674	0	2.0648	0.0702725
ENST00000416959	34.2626	10.9154	0.10711	10.3657	9.981	7.17783	1.87309	5.06785	15.1144	8.42818	13.8153	6.38985	3.33717	6.90055	18.0228	8.20979
ENST00000450004	6.47162	2.18537	0.119926	1.52584	1.61247	3.91559	0.863352	1.22812	0.928109	0.736665	0.816915	0.674942	1.10464	6.46145	2.17596	0.0510395
ENST00000416869	1.36664	0	6.3505	0	1.09648	14.4828	11.168	23.3768	19.653	22.3331	0	30.43	23.3463	45.9726	3.08429	49.7587
ENST00000443593	0.562395	2.40157	2.18031	0.542382	0.925341	0.417246	0.0274829	0.448678	0.047934	1.01821	1.19057	0.0172688	0.00150043	0.705645	0.311638	0.0413929
ENST00000450259	0	0	0.0254827	0.210256	0	0	0	0	0	0	0	0.294981	2.24825	0.0817052	0.203637	0
ENST00000448605	0	7.3808	3.33544	0	0	0	1.24404	1.47282	0	0	5.78575	0	0	5.8136	0	2.77154
ENST00000436960	0.0748095	0.693072	0.468599	0.397935	0.911925	0.0500626	8.15434	0.178676	0.563314	0.949974	0.493191	0.83465	0	0.767869	0.350331	0.0281433
ENST00000437643	0	0.331701	0	0	0	0	0	0	0	0	0	0	0	0.93786	0	0
ENST00000447478	14.3987	7.67436	0.133103	11.1081	5.31447	16.6856	5.27989	6.0453	33.3021	25.4278	6.57266	25.8486	30.9402	7.03363	8.28125	48.6132
ENST00000493797	0.956211	2.46129	0.319267	0.192725	0.234776	0.212278	0.189828	0.195583	1.76081	0.457494	0.68767	0.933475	0.178434	1.56715	0.898846	0.447504
ENST00000441866	0.396864	0.503148	0.442277	0.47305	0.21901	0.0887501	0.288698	0.159548	0.36742	0.856173	0.323056	0.536511	0.0348781	3.54279	0.340947	0.488467
ENST00000419667	0.0443675	0.0266372	0.0416552	0.0798695	0.00700535	0.0692784	0.338618	0.0460728	0.0756335	0.246474	0.0238525	0.510645	0.0121004	0.741426	0	0.0139092
ENST00000453135	0	0.00598385	0.0421091	0.00807395	0.0047211	0.0566935	0	0.01035	0.0648324	0.0610298	0	0	0	1.04249	0.00581475	0
ENST00000450713	1.03404	5.35298	2.42845	2.13116	2.89765	1.3529	2.08265	1.16865	0.958254	3.74444	6.1764	2.54864	0.418401	5.20277	2.81794	2.04243
ENST00000452378	7.81006	16.0377	3.34895	7.57243	4.92637	4.2614	8.1471	4.35425	10.012	12.7329	13.6349	17.2332	6.42388	12.5258	12.2045	2.93541
ENST00000473358	0.194503	3.14602	10.9789	1.43564	0.162654	1.34082	4.31071	0.612032	0	1.89972	0.373214	0.204852	0	8.37455	6.39257	0.36377
ENST00000421153	0	0	0.177866	0	0	0	0	0	0	0	0.0645195	0	0	0	0.365405	0
ENST00000427319	0	0	0	0	0	0	0	0	0	0	0	0	0	0.0736341	0	0
ENST00000464612	0	1.6782	0	4.07271	0	0	0	4.14034	16.8403	28.2176	1.80973	0	0	0.331707	0	0
ENST00000448958	0.231668	0	0.156013	0.258106	1.15469	13.9723	0	0	0	0	0	18.4403	0.27019	0	0	0
ENST00000427824	0.000618365	0.103519	0.0422921	0.128897	0	0	0.0525135	0.00128425	0.0453394	0.165974	0.209533	0.0698755	0.0258027	0.987948	0.0977395	0.220269
ENST00000419160	4.92991	8.08645	2.75079	3.36871	0.441034	0	2.42471	0.380958	7.63695	5.0629	4.23527	5.48685	0	9.18125	4.61583	0.78594
ENST00000447572	1.39055	4.30283	3.32193	1.81074	2.26876	2.47914	2.63901	1.22758	1.33587	2.77773	4.36325	3.22227	2.1245	3.166	4.56314	2.99422
ENST00000439488	0.193311	0.211261	0	1.35993	0.572327	0.239366	0	0.209633	0	1.35106	0.0225399	0.273602	0	4.36565	0.765605	0
ENST00000419394	0	0	1.25497	0	0	0	0	0	0	0	0	0	0	0	0.163491	0
ENST00000321336	2.55929	1.097	16.7361	1.46052	0.273628	10.8759	38.5085	0.311362	9.84816	0.619597	2.18256	3.3995	0	21.0125	33.2411	0
ENST00000481220	0	0	0	0.266902	0	0	0	0	0	0	0	0	0	0	0	0
ENST00000448975	1.05957	0	3.83655	2.46999	0	3.04623	0	6.1171	1.10002	0.379806	0.960601	4.03528	10.6142	0.534646	0.110932	1.40434
ENST00000449853	16.7398	14.4016	43.8955	24.9406	42.6386	18.1983	30.5297	114.998	12.0356	82.9842	198.229	122.363	4.40402	372.192	6.07771	114.558
ENST00000444870	1.41958	5.19962	1.81389	2.88206	2.32815	7.16345	3.80359	10.5296	7.87068	1.16143	6.39175	24.034	1.78294	17.9145	4.96823	9.8583
ENST00000444386	0.0892563	0.730448	0.464048	0.464197	0.25408	0.00786303	0.395851	0.177881	0.0467371	0.512154	0.273079	0.084524	0.169718	0.208152	0.233003	0.117917
ENST00000416769	50.7486	26.615	35.4124	48.7929	35.6533	37.901	40.8699	25.8722	28.712	79.2206	50.8823	34.6891	0.825477	41.2375	61.6801	56.2944
ENST00000420071	0.0452559	0.183401	0.107379	0.0733215	0.0160776	0.0681418	0.0565195	0.0176233	0.096435	0.0072521	50.1217	0.0355139	0.0046285	0.120906	0.079208	0.00532035
ENST00000450820	0.957808	6.27295	9.25686	4.22157	4.41152	0.52556	1.75866	0.225294	9.49449	20.1377	4.18277	9.0078	2.73269	6.22235	8.34634	9.38176
ENST00000411708	0	0	0	0	0	0	0	0	0	0	0	0	0	4.53662	0	0
ENST00000441741	6.5347	17.8663	1.83259	7.52365	2.01137	0	0.0938935	0.100493	0	0	3.44214	2.85419	0	6.4382	2.5076	0
ENST00000414210	0	0	0	0	0	0	0	0	0	0	0	0	0	2.24648	0	0
ENST00000453118	0	0.355299	18.1848	1.08355	0	3.07688	59.3782	0	2.25724	0.096541	0.538288	0.204912	0	2.50304	2.94502	0
ENST00000439577	17.2392	38.7345	6.07759	19.0697	15.1029	3.84443	10.1853	5.94803	24.9353	45.1414	25.8184	19.4263	4.12482	30.2	14.7224	42.9318
ENST00000447600	0.216557	1.86954	0.739815	1.00497	0.620173	2.32543	0.95104	0.0771835	0.050293	0.508614	0.740201	0.318109	0.364968	5.78025	1.4861	0.600505
ENST00000416385	3.09263	9.13481	4.05641	2.02722	0.610512	1.08898	0.61082	0.463111	3.76098	1.29517	5.5524	1.11724	0.11212	3.10218	5.15312	3.50236
ENST00000310916	0	0	2.32925	0.73872	2.54237	0	0	0	0	2.45696	21.5501	7.99415	0	0	0	0
ENST00000419993	7.65001	19.4228	3.08139	7.56639	3.24479	2.20059	5.05385	2.81447	14.6837	14.2035	11.4569	10.3872	1.41709	5.92686	7.19289	7.86184
ENST00000450157	1.70379	7.63483	0	0.00845985	0.389023	0	0.167651	0.16728	0	3.17472	0	0	0	1.40265	2.01482	0
ENST00000418088	0	0	0	0	0	0	0	0	0	0	0	0	0	0	0	0
ENST00000414339	0.0376056	0.418184	0.390458	0.0915704	0.0508945	0.071902	0.221709	0.062243	0.219151	0.0826455	0.144409	0.0857272	0	0.594132	0.331982	0.0656835
ENST00000447908	0.01106	0.0265605	0.0518064	0	0	0.0296053	0.0368337	0	0.0314233	0	0.0775145	0	0	0.132128	0.0129049	0.0052009
ENST00000428932	0.224071	1.13684	0.868335	0.933446	0.446897	0.126272	0.128784	0.0350193	1.68156	0.884445	1.06515	2.83425	0	0.937641	0.0756825	0.07764
ENST00000496488	0.0350312	0.218732	0.0265979	0	0.0132749	0.0281315	0	0	0.183136	0	0.082866	0	0	0.0608725	0	0.350036
ENST00000424587	22.3105	20.9944	53.6185	65.9923	14.9035	4.50992	26.6289	53.6262	16.2481	40.1761	50.9165	25.5505	3.42516	78.7117	26.0804	21.5542
ENST00000442673	0.919784	1.29071	0.0208222	1.27949	2.36164	1.87668	5.68407	3.22375	0.574731	17.4217	0.210917	1.06045	2.30839	11.4439	5.90457	2.61073
ENST00000449005	0	0.247326	3.63847	0.431254	0	16.463	0	6.5857	0	1.54403	0	0.473434	0	0	0.80537	1.21342
ENST00000429191	0	0	0	0	0	2.82407	0.18308	0	0	0	0	0	0	0	0.234566	0
ENST00000457706	0.0475508	0.106681	0.0370135	0.050548	0.011084	0.0260985	0.0312234	0.0121496	0.0612987	0	0.0461264	0.0489668	0	0.0835915	0.213085	0.0256752
ENST00000438719	0	0	0	0	0	0	0	0	0	0	0	0	0	4.39678	0	0
ENST00000430143	11.2534	16.1897	9.78025	12.12	17.4656	8.26811	7.78857	2.77147	9.38922	8.89651	22.4467	14.2642	3.24237	32.7455	22.2019	21.1238
ENST00000481368	1.66876	2.56475	8.14521	6.28034	3.38185	1.87279	7.04276	3.1938	25.6358	51.0054	0.943744	2.00588	1.87657	2.22213	5.55551	3.82089
ENST00000441033	0.0584455	0.0325816	0.0171684	0.294432	0.00428436	0.0242111	0.34935	1.24646	0	0	0.0243129	0	1.88567	0.00982305	0.153635	0
ENST00000429389	0	0	0.0141669	0	0	0	0	0	0	0	0	0	0	0.0627053	0	0
ENST00000445300	3.69608	6.9933	2.44878	4.34935	6.19106	14.4033	4.43985	5.04301	3.59431	4.79323	3.92897	9.61005	19.106	9.11044	5.91562	4.78513
ENST00000412674	0	0	0.329147	0.0407265	0	0	0.0310196	0	0	0	0	0	0	0	0	0
ENST00000366181	1.35963	0.647236	1.45811	0.347295	0.261806	0.385307	0.62593	1.83758	0.789454	0.053963	0.748166	1.22162	1.59657	1.30288	0.508244	1.54675
ENST00000362058	11.5553	11.1267	3.63106	2.75039	4.60371	1.26783	2.11965	9.77425	7.69782	6.1055	4.94004	5.98753	3.98148	13.2607	13.2417	9.08885
ENST00000448629	0	0.53976	17.7998	0	1.4997	7.4714	29.4902	9.9288	0	0.74604	2.04796	0	0	5.09575	0	3.79992
ENST00000426353	0.120433	0.294617	0.0497336	0.114431	0.105943	0.102408	0.0833075	0.0305599	0.113713	0.0452729	0.291342	0.172452	0.0288941	0.221679	0.256873	0.0221421
ENST00000445070	0.127578	1.41281	0	0	1.21758	0	4.8696	0.0570405	0.304391	3.38083	0.681744	0.152966	0.0478424	0.580736	0.069062	0
ENST00000424774	0.491367	0.932447	0.0401213	0.415315	0.481447	0.222801	0.364158	0.142409	2.07258	1.32611	0.241897	0.764366	0.150877	0.458548	0.592726	0.0199867
ENST00000441046	0.0216802	0	0.0110302	0	0	0	0	0	0	0	0	0	0	0	0	0
ENST00000453140	1.24344	0.186633	0.029503	1.20874	0	4.51419	1.02234	1.98527	4.34539	0.63763	0.083561	1.08961	0.26706	1.0297	1.48714	1.18406
ENST00000440897	0	0	0.121552	0.0138333	0.0121332	0	0.0319901	0.0132997	0	0.016419	0.0413125	0	0	0.065874	0.0149438	0
ENST00000444362	11.0141	3.79217	24.599	15.8316	12.0748	7.25928	5.7383	48.674	11.1609	43.6987	3.88867	19.4518	0.207377	12.8669	6.8863	67.6141
ENST00000423628	1.46118	0.896552	1.06892	0.473232	0	1.45213	0.798461	2.52843	0.11506	0.166213	0.40789	0	0.759625	1.13963	1.57544	0
ENST00000424487	4.63357	4.21713	3.13976	4.88367	5.91164	2.89056	3.89109	2.12936	2.29451	4.96014	9.4549	5.8289	3.77494	5.43378	4.87057	3.35694
ENST00000419644	0.193445	0.88106	0.0126617	0.64844	0.581385	0	0.177723	0	0.0227426	0.324958	5.66437	0.300117	0	0.666495	0.918425	0.432879
ENST00000378821	0	0.130368	10.429	0.0735815	0.0181284	0	0.0753969	0	0.0129036	0.0291116	0.43994	0.264359	0	0.235223	0	0
ENST00000445118	305.689	18.4685	188.108	263.281	111.613	86.0917	46.1823	180.077	125.267	130.704	83.6705	65.7041	56.9121	309.88	107.681	77.0302
ENST00000444042	0.0264616	0.0105912	0.198752	0.0381085	0.0501375	0	0.660416	0	0	0	0	0	0	0	0.0940122	0
ENST00000416554	0	0.186207	0	0.285732	0	0	0	0	0.331744	0.0350832	0.78466	0.066812	0	0.069349	0.0820796	0
ENST00000421616	0.892316	4.98415	4.96967	1.7717	0	5.20063	1.84184	0	5.0423	1.50153	2.47237	5.14147	0.444933	6.26023	4.14184	0.59531
ENST00000434346	2.4382	7.96398	7.05678	1.94824	1.64	3.3215	0.364478	3.09813	0.249261	1.78646	5.304	2.83939	0	2.39465	0.482429	1.27523
ENST00000495576	20.4262	8.19428	52.444	0.79349	4.94339	0	2.63097	7.14055	6.61041	0.79616	7.01205	7.36706	0.140855	14.1781	9.2916	2.50822
ENST00000418255	0.0122364	0.063669	0.0454538	0.684779	0.0154564	0	0.142466	0.136346	0.917461	0.0156869	0.0659444	2.0849	0	0.404028	0.240613	9.40295
ENST00000438790	0	0.080565	0.088624	0	0	0	0	0	0	0	0	0.189472	0	0.8664	0	0
ENST00000431202	0.00183278	0	0	0	0	0.0417007	0	0	0	0.0399431	0.0335008	0	0.0254925	0.00199049	0	0
ENST00000427302	0.00858405	0.129485	0.211295	0.0185434	0.0081322	0.0114889	0.0874205	0	0.0390222	0	0.819026	0	0	2.86949	0.187415	0.064586
ENST00000448015	0.144721	2.14913	0.331012	1.19847	1.8639	0.139645	2.48422	0.6704	3.36227	12.4137	1.33999	2.31053	0.0426841	2.22983	24.2403	0.998339
ENST00000431553	0.736303	6.51125	1.90949	4.68709	0.248028	0	0.324033	0	0	0.0730855	7.42209	0.228246	0	19.066	20.2235	0.0244392
ENST00000414688	0.666035	1.0996	4.2154	21.3368	0	4.27525	0	2.4338	0	0.84472	3.94126	0.556725	0	4.16894	0.82305	2.47175
ENST00000442839	0	0	0	0	0	0	0	0	0	0	0	0	0	3.22848	0	0
ENST00000439191	0	0.069429	5.43148	0.07026	0	0	0.0120354	0	0.00821405	0.083392	0.37518	0.103042	0	0.219787	0.00843335	0
ENST00000417907	0	0	0	0	0	0	0	0	0	0	0	0	0	2.408	0	0
ENST00000420503	45.2869	15.9854	23.5576	33.2711	24.6642	5.08378	0.74627	8.40692	16.8441	26.1225	24.721	18.2247	16.2773	9.2008	27.5556	9.47377
ENST00000452466	7.04217	10.5583	3.65015	6.4761	3.05046	10.0101	13.5196	38.2505	3.21428	4.65066	6.24306	9.23503	4.82598	7.73149	10.1312	9.86628
ENST00000453688	0	0.42272	0.193864	0	0	0	0	0	0	0	0	0	0	1.087	0	0
ENST00000429293	1.2069	4.00727	0.634716	1.09723	0.581186	0.279739	1.79099	1.12069	0.300338	1.97409	1.80079	0.147747	0.14817	0.655296	2.15795	0.831141
ENST00000439057	0	0	0	0	0	0	0	0.75571	0	0	0	0	0	0.297653	0	0
ENST00000398216	0	0	0	0	0	0	0	0	0	0	0	0.327346	0	1.54819	0.091662	0
ENST00000416689	0.717969	3.93995	2.86901	1.27852	0.549829	0.0711362	1.36539	0.10947	0.0304553	0.0087123	3.76523	3.22907	0.0335513	2.85068	1.86665	0.103142
ENST00000469289	0	1.05215	6.63048	0	0.0899135	0	3.78139	1.10325	0	0	0.943806	0	0	12.2112	3.06054	0
ENST00000475441	5.68045	0	0	0	0	0	0.160572	0	0	0	2.51864	0.540355	0	2.53769	0.390587	0.7277
ENST00000426901	1.30265	0.884052	0.0109408	1.44746	1.54634	1.03759	0.61427	0.915404	1.09722	1.30421	3.94791	1.75799	0.523475	3.12054	0.84404	1.33751
ENST00000474814	4.36569	7.27477	9.6494	11.9243	3.90123	1.62007	8.35746	1.53707	15.4767	53.4452	7.65318	2.7906	0.825699	5.55929	13.9336	2.66264
ENST00000430683	9.6121	8.97375	0.0364839	9.17913	6.7738	5.81898	3.02552	4.07118	31.6629	17.3172	8.62826	11.3607	1.99829	25.9984	16.2733	37.3306
ENST00000423764	15.2725	43.0749	40.3483	12.328	28.6065	18.9773	17.0255	17.5461	8.24997	12.7179	42.7896	9.22171	4.15524	23.4884	38.6437	7.677
ENST00000438551	0.141948	0	0	0.93153	0	0	0	0	0.188796	0	0.604115	0.679755	0	1.29885	0	0
ENST00000420522	0.023474	0.129658	0.0267344	0.0456379	0.00889535	0.0188505	0.0234532	0.00487528	0.0213421	0.0481494	0.0151439	0.00982445	0.00384126	0.0254938	0.0383457	0.0264926
ENST00000477740	0	3.94789	1.07638	0.421162	0	0	0.0712225	0.0083562	0	0	1.08255	0	0	6.61795	0.90163	1.69673
ENST00000420480	0	0	0	0	0.0243645	0	0	0	0	0	0	0	0	0	0	0
ENST00000456002	0	0	0.236959	0	0	0	0	0	0	0	0	0	0	0.668578	0	0
ENST00000444529	0.399962	6.17584	7.67684	2.41485	1.27661	0.505449	0.955086	0	7.69607	7.00565	6.73965	8.63979	0	2.4146	3.70845	0
ENST00000452264	0	0	0	0	0.206608	0.531005	0.0530025	0	0.12151	0	0.519753	0.728344	0.066631	8.49972	0.400782	0
ENST00000396885	1.74427	5.66214	0.341337	1.42168	1.54144	1.23227	1.44522	0.960469	1.23516	4.97914	2.91819	3.32821	1.5521	3.17158	3.18786	2.24378
ENST00000416809	0	0	0	0.690295	0	0.401946	0	0	0	0	0	0	0	0.610455	0.847725	0
ENST00000431759	0.70905	1.05436	3.55559	6.73276	1.78801	0.72698	0.303794	0	1.51248	0.171746	0.478296	1.18987	0	1.87364	2.77001	0.465719
ENST00000416512	8.79471	40.0435	14.3136	15.6772	6.74242	5.41347	22.2506	19.2083	34.2981	134.663	25.5707	21.2216	1.32272	120.656	14.6247	8.86393
ENST00000450108	11.584	12.7158	0.0569775	9.53815	14.9485	4.45946	3.18002	2.23393	12.8932	10.7493	11.4771	10.0217	8.3586	10.4972	12.0018	6.21085
ENST00000437156	0	0.0523364	2.202	0.130333	0.109339	0.25749	1.02572	0	0.104343	0	0	0.22108	0	0	1.76429	0
ENST00000442226	0.0125563	0.388227	0.696174	0.283515	7.70632	0	0.177469	0.00651945	0.673354	0.210535	0.821532	1.41087	0	2.00656	0.662104	0.299462
ENST00000451375	0	0	0	0	0	0	0	0	0	0	0	0	0	0.10274	0	0
ENST00000458207	0.169305	3.8982	0	0.793945	0	0	0.318993	0	0	0.283789	0.375914	3.46909	0	0.605535	0.152242	0
ENST00000424604	2.15621	4.29359	1.95702	1.51329	0.591285	2.78905	1.63066	1.19403	0.336695	2.49076	2.92063	1.44178	1.77821	2.88601	2.32976	0.610005
ENST00000439621	0.388342	1.18935	0.00324831	0.138736	0.133485	0.0251945	0	0.144782	0.201855	0.0394897	0.403882	0.0886446	0	0.297481	0.00199677	0.0869115
ENST00000443892	0.104194	15.0334	0	3.91743	1.65344	0.915683	2.58418	0.781734	2.15819	2.1938	3.93215	5.4731	0	2.13483	2.4318	0.788907
ENST00000440767	0.138025	0.154145	0.056966	0.0456762	0	0.00808557	0.0150897	0.0431378	0.417803	0.174057	0.109099	0.0932467	0	9.02883	0.014098	0.051136
ENST00000431046	0	0.186538	0	0	0	0	0	0	0	0	0	0	0	0	0	0
ENST00000424948	0.470813	0.538647	0.356215	0.92991	0.182372	0.0907641	0.38078	0.0251507	0.216756	0.131391	0.38975	0.504336	0.124293	1.08095	1.04637	0.0318901
ENST00000413004	0.0344286	0.574452	0.0428642	0.359469	0.0434884	0.0921583	0.277095	0.0238346	0	0.102986	0.430845	0.168107	0	0.124636	0.0133905	0.0323799
ENST00000414156	0.211608	1.00442	1.24833	0	1.44942	0.399702	0.822607	0	0	0.241746	1.40518	0.195851	0	2.25637	0	0
ENST00000420776	0.300209	0.413069	0.939155	2.33879	2.79789	0.673106	0	3.2563	0	0	0.520614	3.1132	4.0652	0.222011	2.54416	1.15233
ENST00000417917	0.0431822	0	1.01994	0.0357338	0	0	0.118833	0.281855	3.72819	0.72937	1.05114	1.59472	0	0	0	0
ENST00000454285	0.0235719	0.08388	0.0298288	0.080624	0.0148874	0.0368068	0.156848	0.0203983	0.0312537	0.0755475	0.0253451	0.00411059	0	0.0606202	0.06876	0.092372
ENST00000455902	0	0.0600715	0.0144706	0	0	0	0	0	0	0	0	0	0	0	0.0406267	0
ENST00000453554	0	0.245332	0.950757	0.488469	2.84994	0.238613	2.24735	0.285286	1.97586	1.18203	1.57904	1.25466	0.378636	10.9554	1.37292	0.54753
ENST00000422374	0.218078	0.0900852	0.0448753	0.0680945	0.0164245	0.0326966	0.0177155	0.0130935	0.111457	0.228322	0.397437	0.115852	0.00386867	1.56472	0.870883	0.0148232
ENST00000412962	15.8407	65.5232	25.4516	22.1163	18.9992	8.55705	30.8552	79.6504	21.2024	201.249	54.7629	33.3199	5.15796	55.6641	14.8215	12.4263
ENST00000436207	5.27841	0.714603	1.60854	3.06368	0.0466681	0.6201	0.339185	0.403151	0	1.14741	0.543415	0.855105	2.37442	1.64417	3.57008	0
ENST00000435300	0.076103	0.117411	0.646142	1.34853	0.0388065	0.242541	1.80951	0.0564075	1.44156	1.39473	0.648203	1.56809	0	5.68232	0.630134	2.39023
ENST00000429666	0	0	0	0	0	0	0	0	0	0.7399	0	0	0	0.250609	0	0
ENST00000455010	0	0	0	0.0076343	0	0	0	0	0	0	0	0	0	0.971728	0	0
ENST00000404665	8.645	4.07837	51.782	29.0693	7.43953	3.38857	22.0778	8.57091	12.4029	6.5701	37.8484	19.4948	0.422779	31.1296	6.82346	0.816114
ENST00000398804	0.6349	5.7938	2.43804	0.323069	0	1.84799	0.541408	0	0.91596	0.709965	0.54395	0	0	0.467637	0	0
ENST00000427046	1.1064	0.975204	0	5.02755	0.397031	2.46801	0.949095	0.566311	1.23834	1.09603	1.59696	3.12797	2.3317	1.73061	2.8762	1.16144
ENST00000418471	0.0957953	0.581342	1.02109	0.135406	0.136422	0.0513454	0.051597	0.0420414	0.236057	0.408985	0.060287	0.0277892	0.0072435	0.245392	0.0727723	0.0166525
ENST00000446686	0	0.0204502	0.0323278	0	0	0	0	0	0.128187	0	0.00457805	0	0	0.0092483	0.194278	0
ENST00000466430	16.0712	22.6094	25.5114	43.9464	11.9174	11.3899	24.029	32.8548	7.92971	37.603	23.8841	27.6473	3.00928	38.3886	19.4489	11.7343
ENST00000416470	0.108275	0.167158	0.146803	0.16707	0.11723	0.0828089	0.0643925	0.080312	0.0703155	0.059489	0.0332628	0.473407	0	0.793034	0.306818	0.189117
ENST00000438589	0.104106	0.893665	0	2.03069	1.30407	1.17167	17.4358	1.29316	1.71143	1.77126	0.423756	2.80656	0.136059	7.0707	2.00246	0
ENST00000492975	2.42383	1.56216	0.071	2.41422	2.66478	1.50188	1.33915	0.543795	3.83889	2.77165	3.83103	3.51258	0.434582	2.61614	3.32571	5.92415
ENST00000450503	0	0.078462	0.017719	0.0705785	0	0.0374813	0.240936	0.116324	0.190959	0.227376	0.0802965	0.17581	0	1.10583	0.393579	0.60578
ENST00000451646	6.51448	11.9346	8.95416	11.3959	5.51825	7.97181	1.57808	1.84601	5.96534	1.09738	18.8445	10.8208	2.02935	10.2472	7.3094	0.468026
ENST00000458145	0	0	0	0	0	0	0	0	0	0	0	0	0	5.30368	0	0
ENST00000449154	0	0	0	0	0	0	0	0	0	0	0	0	0	1.38743	0.1584	0
ENST00000440100	0.251526	1.55193	0.722605	0.627438	0.141683	0.272953	0.622595	0.381202	0.30903	1.41182	1.04523	0.67572	0.545085	0.620165	1.66114	0.204592
ENST00000392963	67.4106	344.624	113.042	311.442	121.145	115.316	273.148	323.422	185.435	499.326	1294.23	422.695	32.4679	821.898	332.878	442.091
ENST00000449660	4.62979	0.350856	0	0.73893	3.38374	0	5.03362	1.07889	0	3.49384	0.157072	0.280728	0	7.13553	1.1265	0
ENST00000420227	4.41496	7.75652	7.4735	5.47483	3.51137	5.49325	2.48178	0.738291	2.46025	6.66704	11.0259	6.51783	5.16346	11.6541	10.4354	13.7866
ENST00000431800	0	0	6.17235	0	0	0	0	0	0	0	0	0.520865	0	0.11667	0	0
ENST00000434181	0	0	0	0	0	0	0	0	0	0	0	0	0	8.55631	0	0
ENST00000447725	3.69247	8.79363	13.2195	32.869	5.6721	4.21385	23.2184	20.2623	28.2552	13.3085	17.6763	8.86358	0	19.9518	29.8169	9.32209
ENST00000438401	0	0	0	0	0	0	0	0	0	0	0	0	0	3.13289	0	0
ENST00000414199	0.06798	0.0897895	0.116133	0.066083	0.0193204	0	0.11886	0.0282371	0.0231772	0	0.0988098	0.0640155	0.0500585	0.340317	0.015864	0.0383609
ENST00000333854	5.27763	8.11047	29.2053	6.48149	5.66446	0.658696	5.67446	0.56292	9.63034	10.9485	23.1159	1.97309	0.0602828	10.3631	10.3141	2.89956
ENST00000490997	4.88157	1.10961	0.088301	0	1.57791	0	0	0.464747	0	0	0	0.750465	0.151111	0	1.73503	0
ENST00000440190	2.34973	12.4854	2.6732	3.55431	1.27152	1.83731	4.03735	2.39324	0.545855	6.14665	7.37923	3.10567	1.14821	1.19037	10.6429	2.74354
ENST00000432703	5.4366	2.58924	1.61043	1.31276	1.329	3.56822	0.840491	0.631055	4.07697	3.66075	2.50656	2.73481	4.15415	7.80488	5.67685	2.10179
ENST00000471248	0	0	0.390992	0.077354	0	0	0	0.074842	0	0	0.0758085	0	0	0.7865	0	0
ENST00000422124	13.8046	7.57078	1.97219	7.43013	4.41543	3.12327	2.15854	10.9613	5.78132	1.39107	3.88019	13.6709	5.27483	5.21943	2.86391	1.34197
ENST00000427804	0.396336	1.72012	0.844595	0.794014	0.202073	8.27011	0.070967	0	0	0	0.838275	0.296637	4.14142	0.405529	3.4198	3.93128
ENST00000432653	0.0408747	0.695305	0.101362	0	0.116169	0.565303	0.355884	0.0141486	0.170327	0.585145	0.280378	0.413422	0.055739	1.14931	2.56855	0.115327
ENST00000366395	0	0.084238	0.53687	0	0.73551	0.580589	0	0	0	0.166956	0.51672	0.446638	0	0.199417	0.316712	0
ENST00000412115	1.91268	5.11052	10.6994	1.48573	0.0718345	1.44161	1.81907	2.02822	4.95132	8.43073	5.24723	1.92085	0	8.67102	1.54733	1.34695
ENST00000331856	2.087	12.8791	7.79646	8.29804	2.75209	2.2263	10.6164	9.04835	4.19855	34.2031	24.5758	6.63647	1.27144	12.3819	15.2283	3.62263
ENST00000458151	0.675603	1.81828	0.791343	0.546845	0.695694	0.729346	0.705415	0.613838	1.1304	1.41387	1.07589	1.77479	0.399942	8.32472	3.65943	1.54531
ENST00000442116	59.2955	13.4732	102.079	93.9647	20.7531	1.74122	22.266	1.33714	20.4246	12.8851	22.7369	17.5949	0.209697	38.5747	25.4794	10.75
ENST00000413887	0.15877	0.434242	0.48554	0.219123	0.192193	0.212497	0.146878	0.59537	0.260632	0.113078	0.237101	0.2861	0.151555	0.277805	0.226422	0.315236
ENST00000420031	0.72059	3.71031	0.175976	1.0025	0.140236	0	0	152.362	0.82343	0	40.5733	2.78792	0	13.029	28.4074	0
ENST00000420354	0	0	0.0379061	0	0	0	0	0	0	0	0	0	0	0	0	0
ENST00000440358	0.0360569	0.155863	0.109507	0.0467343	0.0478225	0	0.0180124	0.0074886	0.114738	0.092449	0	0.0754535	0	0.0313276	0.0168287	0.0135645
ENST00000425554	0.370483	0	0	0	0	0	0	0	0	0	0.122396	0	1.44985	29.5238	0	0
ENST00000430320	0.610468	0	0.787183	7.28534	3.62057	1.42487	0	0	0	0	0.359985	6.62875	0	2.39956	0	0
ENST00000453837	0.21847	0.0068137	0.0618468	0.64049	0.0134395	0.0113922	0.0236229	0.175976	0.602975	0.340091	0.0274562	0.0252337	0.0104464	0.0123256	0.234079	0.132087
ENST00000452217	0	0.16564	0.476914	0	0	0	0.014895	0	0.429739	0	2.12493	0	0	0.193804	0	0.998494
ENST00000334122	0.39682	1.71151	0	0	0	0	0	0	0	0	0.090847	0	0	459.544	0.640549	0
ENST00000473798	10.7046	8.96341	26.9248	3.94406	7.78941	1.96015	4.34042	5.05354	15.7414	13.4737	14.0005	8.14673	0.0710699	9.77179	21.0403	0.8632
ENST00000447500	5.0538	7.52588	15.5128	6.4534	0.94841	16.4162	10.485	14.5494	18.9588	2.07361	2.33951	8.42102	17.3197	19.7249	5.7313	6.3061
ENST00000429099	0	0	0	0	0	0	0	0	0	0	0	0	0	0.251998	0	0
ENST00000418149	0.310964	2.52149	2.25752	0.88325	0.96271	2.04788	1.1119	1.77872	0.220506	0.599895	2.49282	0.47848	0.421305	3.10611	1.68072	0.891711
ENST00000421637	0.0284609	0.225513	0.106303	0.087099	0.00449379	0.285691	0.136015	0	0.172507	0.174432	0.066304	0	0	0.516234	0.73607	0.341272
ENST00000335577	0	0	0.247624	0.524981	0	0	0	0.064532	0	0	0.10845	0	0	0.147144	0	0
ENST00000432559	0	0	0	0	0	0	0	0	0	0	0	0	0	2.66718	0	0
ENST00000423796	0.50337	0	9.48212	0	1.98948	1.00939	1.30724	0.60995	9.89277	1.34153	0.12961	0	0	4.54639	5.76234	0
ENST00000458147	1.95569	5.80678	0.218662	3.07221	3.86987	2.62289	2.85264	1.2843	4.59378	6.81303	13.0057	6.47745	0.363947	7.61236	13.9498	7.0804
ENST00000432922	0	0	0	0	0	0	0	0	0	0	0	1.37322	0	0.062563	0	0
ENST00000379317	0.564203	0.106622	0.136297	0.45034	0.281593	0.077651	0.206637	0	1.22818	0.0708915	2.62206	0	0.000741715	3.52984	0.0613495	0.0119362
ENST00000414868	0	0	0	0	0	0	0	0	0	0	0	0	0	32.1587	0	0
ENST00000422305	0	0.234443	0.6574	0	0	0	0	0	0	0	0.096328	0	4.36489	8.2896	0.223198	0
ENST00000445317	0.761152	0.613342	9.39103	4.81198	0.508275	11.0402	68.8029	0.634295	8.86901	5.11212	1.81832	3.7028	0.0274676	9.85975	12.7242	0
ENST00000470977	0.676793	18.6449	5.1195	4.47433	0.0621625	0.561745	10.7859	9.6447	0	0	6.61475	13.8612	0.167224	0.257342	5.8709	0
ENST00000456687	0.190691	1.0821	0.0526472	0.218808	0.234863	0.154582	0.31531	0.0895403	0.54315	1.05365	0.340672	0.514198	0	0.135079	0.23766	0.388223
ENST00000441245	0	0	0	0	0	2.81536	0	0	0	0	0	0	0	0	0	0
ENST00000424246	5.01711	2.39244	0.0800976	2.05227	3.26595	4.24112	1.09308	0.495306	2.87134	2.31875	3.802	2.46443	6.82155	6.1122	6.0258	9.16333
ENST00000450821	0	0.57178	0.58746	0.30581	0	0	0.162789	0	0	0	0.133473	0	0	1.52573	0.181867	0
ENST00000415295	4.3312	3.87238	6.84225	5.88081	0	34.0443	0.0654515	10.0729	21.4483	4.89337	4.73127	0.821945	2.27671	1.53545	2.45592	9.01336
ENST00000453829	0	0	0.341583	1.0262	0	0.594654	0.0472665	0	0.368324	0	0.546325	0	0	0	1.44312	2.40725
ENST00000443034	0.0212324	0.242756	0.0403025	0.0504535	0.0120689	0.034101	0	0.10219	0	0.0435516	0.0365274	0	0	0.0516888	0	0.0861093
ENST00000416570	2.2655	0.656732	0.7212	1.06179	0	0	2.23071	7.64305	0	1.75789	3.14922	13.618	0	1.47943	2.75016	3.70921
ENST00000425205	0.09293	0.071009	0.0641435	0.082124	0.0320139	0.0339211	0.070339	0.0350915	0.0192023	0.0216609	0.0363346	0.0883945	0.0414733	0.77158	0.0591445	0
ENST00000429109	0.18691	0.0195159	0.0149277	0.183493	0.36954	0.261037	0	0.118144	0.0092356	0	1.02507	0.129679	0.07314	0.6716	0.495624	0.175788
ENST00000454562	0	0.71278	0.0433846	0.66099	0.925976	0	0.034397	0.138658	0.282056	0	0.00227786	0.605765	0.0967375	0	0	0
ENST00000461448	7.93668	12.878	6.62496	5.52515	0	0	2.1264	3.16473	19.5982	64.3678	6.55944	2.04907	1.55777	10.9383	6.38736	7.489
ENST00000484859	14.0019	25.8044	8.1782	7.19974	1.61704	9.37896	2.83143	8.42028	16.5515	3.51019	18.6735	7.66174	0.845065	13.6376	22.0217	30.9788
ENST00000445226	0.0117343	0.0160861	0	0.0807735	0	0	0.0708205	0	0	0	0	0	0	0	0	0
ENST00000289890	1.07302	2.87206	0.972882	1.22444	0.855473	3.37146	1.01761	0.307438	3.5288	1.15491	1.97774	0.714455	0.375589	1.79476	2.81382	1.23506
ENST00000407889	6.36002	18.791	3.05251	5.63268	1.17794	5.11308	6.07312	54.8836	15.8962	29.0897	8.77276	24.6338	93.4739	7.29481	16.537	8.84246
ENST00000417659	12.3768	13.2266	3.42114	2.66315	0.555945	19.0062	0.243586	5.10704	4.94088	3.12557	5.23636	1.20839	0.259021	31.3045	18.4393	5.21246
ENST00000443772	0.273782	0.737505	5.50251	1.54076	0	4.42637	0.0402827	0.409294	0.241761	0.195679	1.22271	1.37806	0	7.3878	0.73128	0
ENST00000311990	1.15798	1.65182	4.81055	50.2615	0.13704	0	7.75309	0.34011	11.72	9.376	2.39763	3.65228	0.676337	26.1515	2.22966	1.83797
ENST00000440038	3.82347	22.5923	3.78607	4.28946	0.354539	5.86283	1.12732	3.57934	45.8065	17.0429	5.23607	21.1825	9.79505	16.2476	8.47421	24.333
ENST00000448179	0.206825	0.927987	0.165506	0.549749	0	0	1.33806	0.221243	0	3.08047	1.95581	1.5974	0	3.12704	1.64846	0
ENST00000436098	2.33426	1.40376	0.0392104	1.62969	0.293546	0.239612	0.756755	1.32282	1.02513	3.52585	2.68012	1.78675	0.0507045	3.0511	1.71935	1.23691
ENST00000412378	2.12106	0	0	0.708246	0	1.14624	0.108243	0	0.60541	0	0.454767	0	0	2.62901	3.81371	0.27579
ENST00000488745	0.761563	1.68299	1.61762	0.43281	0.0828588	0.124675	0.96208	0	0.215269	0.684232	0.160256	0.230169	0.000514765	1.44352	0.24603	0
ENST00000428747	0.136994	0.0769265	0.144518	1.02814	0.726015	0.587205	1.3873	0.5917	1.89745	0.542814	4.36278	5.66471	0.57311	18.1097	0.569348	0.65682
ENST00000376620	0.0239968	1.03731	0.0585635	0.166623	0.164006	0.495524	0.146992	0.090777	0.066231	0.593295	0.110579	0.100432	0.403899	0.95534	1.29599	0.270827
ENST00000446220	0	0	0	0	0	0	0	0	0	0	0	0	0.0180533	0	0	0
ENST00000449215	0.104374	0	0.127225	0.0559464	0.193615	0.0759816	0	0	0	0.170842	0.137676	0.0237598	0	0	0.0662405	0
ENST00000418618	0	0	0	0	0	0	1.10787	0	0	0	0	0	0	1.29322	0	0.169927
ENST00000424215	0.253488	2.95061	0.0485433	0.206461	1.07657	0.0616107	0.166966	0.0448181	0.640292	2.26222	0.482575	0.309091	0	0.0611035	0.164464	0.808295
ENST00000453015	13.5292	57.8491	41.6675	36.505	21.2901	30.6178	33.8252	44.6857	64.1385	86.2535	34.1007	70.3008	22.545	25.8068	38.962	79.4358
ENST00000435552	0	0	0	0	0	0	0	0	0	0	0	0	0	0.42689	0	0
ENST00000423486	0.157557	0	0	0	0	0	0	0	0	0.0652325	0	0	0	0	0	0
ENST00000457061	0	0	0	2.31654	0	0	0	0	0	0	0	0	0	0	0	0
ENST00000424084	0	0	0	0	0	0	0	0.210183	0	0	0	0	0	0	0	0
ENST00000440516	0.0477889	0.365301	0	0.154851	0.0452733	0.274117	0.198943	0	0.260165	0.0350084	0.110108	0.150006	0	0.0721858	1.42358	0
ENST00000450983	0.836545	0	11.2518	0	1.83604	1.88731	1.38821	2.37756	9.82797	1.85913	0.405865	0	0	6.12413	6.3192	0
ENST00000413329	0	0.788738	0.75029	0.067183	0	0	0	0	0.489951	0.11901	0.71048	0.296936	0	0.195939	0.158614	0
ENST00000435872	0.0877268	0.0961562	0.0507544	0.193831	0.208353	0.0797614	0.0721715	0.00562595	0.060526	0	0.14444	0.356455	0.00443273	0.0294193	0.861051	0
ENST00000450696	2.62563	0	0.145642	0.468358	0.0680865	0	0	0.966724	0.587165	0	0.121007	0.355329	0	6.8525	0	0.080831
ENST00000457311	0	0	0	0	0	0	0	0	0	0	0	0	0	6.74453	0	0
ENST00000414128	0.277163	0.258538	1.20365	0.984281	0.126937	14.0659	0.920578	0.266039	0.272919	1.23036	0.273003	0.332403	24.2472	1.16338	6.10154	0.179947
ENST00000420211	0.0130422	0.0313208	0.012378	0	0	0.00872785	0	0	0.0222332	0	0.0527152	0	0	0.0141643	0	0.0122661
ENST00000422216	0.216297	0.628819	0.167343	0.194665	0.190937	0.272879	0.302228	0.0599554	1.20653	2.58073	0.135004	0.100444	0.130422	0.337687	0.172195	2.28235
ENST00000448923	0	0	1.36345	3.32755	2.37656	5.50685	0.067465	0	0	0	2.64519	0	0	0	5.53875	0
ENST00000427204	0.183722	1.16682	1.81767	0.51965	0.397576	0.527674	0.478181	0.515865	1.47071	9.20946	0.747181	8.54838	0.284297	11.0573	0.645866	10.6313
ENST00000427317	0.0145603	0	0.371147	0	0	1.48636	0.49458	0.973244	0.0510245	0	0.146287	0	0	0.613609	0	0.00787395
ENST00000419034	0.0364884	0.109534	0.0173152	0.553122	0.0432096	0	1.89486	0.274709	0.715325	0	0.872935	0.54404	0	6.7216	0	0
ENST00000435049	0.0257384	0.258443	0.212126	0.168179	0.0505748	0.0206689	0.142324	0.0436046	0.064352	0.792962	0.146311	0.443058	0	0.135021	0.313832	0.0290482
ENST00000452971	0	0.137938	0	0	0	0	0.00674895	0	0	0	0	0	0	0.516095	0	0
ENST00000418833	18.2316	16.6394	35.8934	12.2396	5.86428	3.15853	8.31371	7.27695	6.25116	10.3241	15.4689	4.47359	1.54953	7.19592	14.1156	14.9064
ENST00000439788	0.313187	0	0.888418	3.21747	0	0	0	0	0	0	1.41779	2.78085	1.77183	0.353876	0.196587	0
ENST00000456813	3.05853	3.25538	0	10.3515	0.211907	2.80257	0.693209	0	0	1.82338	0.463718	2.05214	0	11.1444	3.20099	0.149754
ENST00000454613	1.45143	6.3748	4.05145	1.78553	0.245934	0	2.8149	1.28059	4.72912	3.06616	7.56031	16.0314	1.94794	0	11.7821	12.452
ENST00000461832	0	0	0	0.942875	0	0.0824951	0.631395	0.135906	31.9503	0	0	1.77283	0.237409	0	0.0397735	0.960485
ENST00000455966	0	0.135576	0.127194	0.0738002	0	0	0	0	0	0.0066743	50	0.0163421	0	0.230868	0.100583	0
ENST00000421700	10.0117	48.0311	11.3137	14.4159	5.1933	9.06925	15.4801	40.6076	6.29211	121.639	43.4375	15.6855	2.65345	20.6326	15.2558	8.74339
ENST00000445551	0.593145	0.339321	0.0481338	0.408308	2.47523	0.0614878	0.365483	0.0710688	1.32848	3.07385	0.185813	0.959669	0.329748	0.931882	0.219716	1.2886
ENST00000437060	0.398103	2.11461	0.870022	1.09868	0.496621	0.470919	0.698616	0.72226	0.0466515	1.00305	2.19279	1.27637	0.336569	1.81201	1.02373	1.66395
ENST00000439239	0.051053	0.0822245	0	0.126427	0	31.1422	0.135546	0	0	0	0.0484013	0	1.47047	0.470142	4.87486	0
ENST00000414762	2.16464	3.75593	2.28029	2.81186	1.32072	4.27406	3.56946	7.5228	11.1361	3.52632	2.35225	3.83068	7.82868	6.83816	2.90513	2.0047
ENST00000452503	0	0	0	0	0	0	0.234411	0	0	0	0.50906	0	0	1.45453	0	0
ENST00000437631	0	0	0	0	0	0	0	0	0	0	0	0	0	2.15341	0	0
ENST00000444276	0	0.527135	0	0	0.142137	0	0	0	0	0	0	0	0	0	0.38107	0
ENST00000423060	2.50696	1.85781	0.576294	8.85276	0.756895	1.58777	1.3993	0.73637	0.30954	1.59967	2.39901	2.10417	0.662904	2.28597	3.64714	1.19542
ENST00000436713	20.8497	21.4811	5.86732	21.8469	12.6979	5.19989	15.5977	18.4438	18.3875	16.5781	19.2872	20.7295	6.72452	23.6485	24.9111	16.5957
ENST00000452795	1.05724	2.54883	2.32395	1.34078	2.23754	0.83953	1.81498	4.08555	4.48869	6.15402	1.8172	8.96774	2.23219	2.77161	0.778324	10.199
ENST00000445884	0	0.183411	0.362393	6.8926	0	0	0.618403	0	0	0	0.127439	5.5915	0	0.276973	0.887355	0
ENST00000449958	0	0.180073	0.0350585	0.0226297	0.00356862	0.0151248	0	0.00391169	0	0.226463	0.0304507	0.0679982	0	0.0436903	0.0326262	0.636632
ENST00000431311	0.00280494	0	0.0585665	0	0	0	0.00467077	0	0.00159387	0	0	0.0161417	0	0.237731	0	0
ENST00000420406	0	0.113992	0	0.27992	0.00817605	0	0.0143711	0	0.088273	0	0.0185591	0.449273	0	0	0.027305	0.0568175
ENST00000425631	0	0.177229	0.100879	0	0	0	0	0	0	0	0	0	0	7.13608	0	0
ENST00000425076	0	0	0	0	0.202947	8.72827	4.81377	3.12562	0	0	0	0	6.59112	0.0147811	0	4.45399
ENST00000428945	0.0393901	0.737598	0.679292	0.520287	0.0159928	0.337406	0.397772	0.172966	0.0243014	0.476585	0.315092	0.0365042	0.0322287	0.365369	0.234412	0.0306954
ENST00000453573	0.825978	1.88692	2.25359	1.4596	0.055705	0	0.170036	0	0	0.4917	1.12224	0	0	0.111446	0.743435	0.174437
ENST00000416860	2.75619	21.5643	0.27525	3.72792	5.46495	1.7352	5.17821	5.36099	8.25701	7.20193	3.88797	4.68235	1.33248	3.64227	7.20952	10.3558
ENST00000438002	0.728604	3.7977	6.62267	1.12413	5.73891	0.36865	6.07991	3.75888	2.61047	9.85584	44.6077	10.8175	0.658112	30.8648	0.301654	2.5992
ENST00000413901	0	0	0.283477	0	0	0	0	0	0	0	0	0	0	0	0	0
ENST00000448134	0	0.0367249	0.0262543	0	0.0369591	0	0.0334332	0	0.0476702	0	0.101797	0	0.0076266	0.0466065	0.0528121	0
ENST00000433876	0.0272112	0.293042	0.068868	0.0370424	0	0	0	0	0.246312	0	0.232428	0.0094905	0	0.113008	0.222048	0
ENST00000434244	2.64118	1.19979	11.3632	16.2244	17.9655	20.3428	36.6456	120.812	34.2284	2.61773	19.5511	24.734	0	31.178	116.683	0.118668
ENST00000412797	0.285051	1.64446	0.987563	0.299157	0.113043	0.37264	0.288285	0.108208	1.31348	0.27553	0.462706	0.213288	0.0759345	0.327919	0.705961	0.171831
ENST00000456803	0	0	0	0	0.063927	0	0	0	0	0	0	0	0	0	0	0
ENST00000429480	0	0.0320203	0	0	0	0.258617	0.51132	0	0	0	0	0	0	3.01673	0.859048	0
ENST00000287968	87.244	0	4.38861	2.76323	3.23059	6.96385	4.1325	0	2.633	6.47385	36.3559	14.7114	4.06808	19.8783	1.02747	25.32
ENST00000413652	0	0	0.183087	0.473303	1.63488	2.41596	3.18568	0	0.412431	0	0.434206	0.160901	0	0	1.06485	0
ENST00000443270	0.0285243	0.025688	0.0135359	0.0462139	0	0.00954421	0	0.0148103	0	0	0.046005	0.0149227	0	0.290358	0	0.00670675
ENST00000438791	0	0	0	0	0	0	0	0	0	0	0.00967055	0	0	0.0195357	0	0
ENST00000451250	0	0	0	0	0	0	0	0	0	0	0	0	0	0	0	0
ENST00000430540	0.0314936	0.081935	0.069743	0.068033	0.0447538	0.0351259	0.0480726	0.0327042	0.0298264	0.07402	0.118519	0.0219681	0.0085893	0.467237	0.0734945	0.0493661
ENST00000371865	2.91254	1.31042	1.03745	2.31158	7.79471	1.26164	43.4239	17.4842	8.21361	1.72829	0.560758	2.53899	0.0706384	8.08312	1.60086	0
ENST00000422306	0.064718	0.175788	0	0.975035	0	0	0.0370502	0	0.296859	0.171927	0.162757	0.169242	0	1.22975	0.339172	0
ENST00000439059	0.0051922	0.0187036	0.00328518	0.0074775	0.0065585	0.0185313	0.011528	0.355857	0.0668755	0.0266253	0.0387671	0.0144871	0.00141606	0.591137	0.443889	0.0358104
ENST00000427524	1.26877	0.104145	2.90121	0.545235	0.0256974	1.09889	0.367907	0.0177887	1.41733	0.0254193	0.382277	0.285417	0.350803	3.47168	2.00842	0.124967
ENST00000428500	0	2.81012	1.257	0	0	0	0	0.1602	0	1.10807	0	1.38608	0.76534	66.6362	0.109511	0
ENST00000413451	29.6038	41.7234	22.5144	37.2885	21.4604	16.5196	29.2338	13.4448	41.8385	64.7481	48.3312	62.3235	16.0121	26.348	58.3842	45.6538
ENST00000439795	0	0	0	0	0	0	0.185647	0	2.72018	0	0	0	0	0	0.557658	0
ENST00000420513	6.02928	0.791695	0.523766	1.49866	0.53881	1.03432	0.443998	1.35566	0	0.878992	8.22469	1.6896	0.0904985	11.599	2.74718	1.9514
ENST00000455238	0.0109652	0.052666	0	0.0118437	0	0	0.136944	0	0	0	0.0707405	0.0344193	0	0.0119087	0	0
ENST00000443076	0.0395641	8.485	0	1.44668	0	0.145452	0.09647	0	0.673525	0	0	0.52411	1.61264	0	0	0.113776
ENST00000491962	1.95057	0.69071	1.07759	2.26268	0	0.652714	0.0425015	0	0	0	0	0	0	0	0	0.151562
ENST00000417869	0	1.82312	0	0.368597	1.49834	0.134027	1.69339	1.7726	3.86383	2.24215	0	7.96617	2.78244	0	0	0
ENST00000451217	0.145028	0.309447	0.104904	0.0151682	0.019956	0.0093977	0	0.014583	0.0319195	0.415975	0.143722	0.0955085	0	0.892808	0.760362	0.0066038
ENST00000445039	0	0.66043	0.442619	0.0318252	0.0651325	0.0262906	0.098129	0	0	0.465875	0.095044	0.133595	0.2009	0.52267	0.0573	0.286353
ENST00000424989	0.97578	1.63679	0.537842	1.05431	0.485768	0.208892	1.2046	1.2321	2.38909	1.49356	1.45698	0.82921	0.500802	0.981969	2.0376	1.90027
ENST00000440249	0.253732	1.20099	0.0680631	0.456762	0.183143	0.40428	0.201196	0.163109	0.343285	0.154896	0.0129914	0.12642	0.118629	0.223076	0.50753	0.73863
ENST00000411815	0	0	0	0	0	0	0	0	0	0	0	0	0	0	1.06615	0
ENST00000436991	0.833692	0.923235	0.400919	0.590587	0.133662	4.45107	1.91831	1.37789	1.03402	5.91544	2.35155	0.479023	0	0.260615	1.4015	1.54003
ENST00000420876	0.51707	3.07923	1.16901	1.03822	0.320288	0.346023	0.435894	0.444668	0.384223	1.81241	0.604144	0.478602	0.200683	1.38788	0.740324	0.199509
ENST00000326734	0.447043	0.415879	1.06532	0.581279	0.323705	0.171944	0.401122	0.407705	0.405977	0.979743	0.52184	0.960231	0	0.699596	0.234023	0.271692
ENST00000443930	0.143101	0.178739	0.745275	0.0935182	0	0.0416694	0	0	0	0.949523	0.619269	0.0325756	0.0254733	0.159531	0.0726545	0
ENST00000445982	1.57147	0.854635	2.63613	1.06921	0	4.60406	0.484789	0.83021	0.458677	2.11686	0.71356	1.29725	8.18968	2.56806	1.87139	1.39606
ENST00000440985	0.100529	2.37466	0	0.211802	0.67483	0	0	0	0.490277	0	0	0	0	15.1039	2.6507	0
ENST00000424418	0.735659	0.338892	0.0773885	0.307155	0.274224	0.408801	0.151109	0.0109373	0.287276	0.0540095	0.470181	0.066121	0	0.697116	0.291399	0
ENST00000416581	0	0.0371387	0.0265685	0.0463275	0	0	0.00472249	0	0	0	0	0	0	0.131514	0.0344908	0.0213381
ENST00000417099	12.6728	45.5529	16.2138	28.8465	17.2153	15.5273	25.1386	12.4736	6.94726	34.1182	51.4353	34.1498	9.37414	13.8714	11.7446	16.7851
ENST00000441724	0	0.388448	0.725234	0.141591	0	0	0.071927	0.415559	0	0.121594	0.0260661	0	0	3.23515	0.325873	0
ENST00000464115	0.825595	0	0	1.70518	0	2.30212	0	0	8.49235	24.4235	0.370552	12.7217	4.63292	0	3.18134	0
ENST00000404210	23.5146	16.6031	0.79535	13.5887	4.96644	6.00874	0	4.981	1.96157	0	12.5053	9.33315	2.98247	8.62655	10.8661	3.94461
ENST00000429328	0	0.0160528	0.193186	0.106031	0	0	1.2729	0	0.0683705	0	0.00718725	0.0139881	0.00546915	0	0.174889	0.397881
ENST00000373604	0.266176	7.84383	3.05374	1.38708	1.14897	4.6368	0.93065	0.4192	5.45824	10.0182	3.1129	9.86827	7.91198	4.39123	9.97531	4.86113
ENST00000453437	0.760868	2.00948	0.897206	1.17147	0.784509	0.57535	2.33292	0.709116	0.541793	3.04009	3.82437	1.38639	1.00059	1.99751	1.29737	3.52915
ENST00000428504	22.0595	6.11454	19.1928	19.6416	2.76226	7.03857	2.61172	4.35173	10.9633	11.16	11.4945	12.9534	0.277296	21.9738	10.3399	10.017
ENST00000444348	0.74974	8.47419	1.22737	0.264439	0.182535	1.11622	0.650988	1.29903	5.29284	1.4582	1.60511	3.98968	0	0.436607	1.55694	10.9444
ENST00000431803	0.897169	1.9747	1.23941	0.19761	0	3.16224	0	0.418299	0	0.273689	0.617397	0	0	0.372166	0.281727	0.209508
ENST00000444923	0.0279637	0.83944	0.291938	0.135917	0.0529835	0.187134	0.966225	0.0145193	0.07945	0.376417	0.360808	0.131665	0.114399	4.85031	0.0326285	0.0657495
ENST00000455744	0.672525	0	0	5.95282	0.263997	2.0763	0.11181	0	0	0.209844	0	0	0	1.74047	2.66607	0
ENST00000435785	0.12053	0	0.388231	0.311453	0	1.09025	0.0504335	0	0	0	0.496615	0	0	0	0.638705	0
ENST00000418525	0.406651	0.738914	0.407751	0.661106	0.290363	2.6356	2.03131	1.65191	0.247297	0.526409	0.273669	0.3539	2.67048	0.399518	0.955354	0.106319
ENST00000317122	1.5439	1.94734	2.04185	0.562265	0.684628	0.241356	0.870775	0.25563	1.40487	0.81847	1.2472	1.88379	1.15168	3.01968	3.37169	1.28659
ENST00000432964	0	0	0	0	0	0	0	0	0	0	0.60818	0	0	0	0.487856	0
ENST00000483436	0	0	0	0	0	0	0	0	0	0	0	3.38714	0	0	0	0
ENST00000447959	0	0	0.329887	0	0	0	3.60031	0	0	0	0.186162	5.24059	0	4.17174	0	0
ENST00000451828	0	0	1.30985	0.352737	0	0	0	0	0	0	0	0	0	4.66601	0.0764775	0
ENST00000433377	0	0	0.0264081	0	0	0	0	0	0	0	0	0	0	0.0862653	0	0
ENST00000436642	0	0.0128583	0.040653	0	0	0.0143323	0.0155485	0	0	0	0	0	0	5.95239	0.0374847	0
ENST00000428151	0	0	1.16585	0	0	0	0	0	0	0	0	0	0	0.53709	0.100108	0
ENST00000431986	0	0	0	0	0	0	0	0	0	0	0	0	0	0	0	0
ENST00000373226	0.0502661	0.824517	0.75256	0.718191	0.016883	0.159012	0.225884	0.0123374	0	0.220849	0.226862	0	0.00486038	9.07312	0.169283	0.173194
ENST00000414763	0	2.47547	0	0	0	0.0269025	0.245383	0	2.6567	0.72963	0.515065	6.97015	0.150398	0.882632	0	4.43299
ENST00000357876	0	0	0.17409	0.287575	0	0	0	0.34937	0	0	0.114683	0	0	1.46986	0	0
ENST00000454736	0.090644	0.00860095	0.0135964	1.06106	0.935378	0.00958696	13.3951	0.0148766	0.00814055	0.0091828	50.3065	0.1574	0	1.05125	0	0
ENST00000456897	0	0	2.35783	0	0	0	0	0	0	0	0	0.232891	0	0.641077	0.408998	0
ENST00000443161	0	0	0	0	0	0	0	2.47946	0	0.21027	0.211011	0	0	49.9513	0.055808	0.574345
ENST00000425881	0	0.689355	0	0	0	0	0	0	0	0.213917	0.411274	0.212006	0	0	0	0
ENST00000447954	0.388662	0.854935	0	0	0	0	0.246565	2.61823	0.283266	0.970055	1.81414	0	0	4.34638	0.91593	0.6894
ENST00000413332	0	0	0	0	0	0.623849	0.336116	0	0.892775	0.948605	0	0.776987	0	2.42824	0.680329	0
ENST00000433939	0	5.3339	1.67281	0	0	2.5057	0	5.01465	0	0	0	2.60487	7.2907	0	0	0
ENST00000414532	1.12599	3.70582	0.180704	0	0	0	0.114458	0.193568	0.445824	0.55058	0.138627	0.551385	0.087845	0.821737	0.74725	0.637085
ENST00000445166	2.67116	4.16358	1.49205	3.58044	3.71298	0.520873	0.832155	0.00918485	3.18648	2.95949	18.1252	5.85124	0.202631	8.39488	7.40701	0.0083186
ENST00000415031	1.51653	2.3077	0.660007	0	0	0.850705	0.0388461	0.394132	0	0.452788	0.1093	0	0.169454	0	1.05544	0.382283
ENST00000453521	14.2288	47.8526	37.1291	27.519	11.3016	0	28.4945	24.8761	32.9015	16.5071	41.4681	21.2424	3.34684	27.6941	71.2496	25.4549
ENST00000444968	4.97532	11.4392	4.49904	12.6607	4.88412	1.76057	7.41558	3.46047	4.35665	10.3583	22.6066	15.4815	2.49338	16.0373	10.4665	1.57538
ENST00000415573	0	0	0	0	0	0	0	0	1.48184	0	0	0	0	0	0	0
ENST00000418743	0	0.439528	0.158719	0	0	0	0	0	0	0	0.0534035	0	0	0.541651	0	0
ENST00000447867	91.6381	47.4985	1.5066	80.0409	40.3774	30.7383	3.10511	27.5535	100.448	73.2353	75.5022	160.998	35.8778	379.378	37.8323	0.38545
ENST00000437898	38.9677	58.504	38.8021	45.0248	32.6611	32.229	35.0008	26.1912	31.9273	41.5038	64.8716	48.1697	30.217	47.8879	65.9883	42.712
ENST00000429472	9.09768	13.6424	2.9608	7.97804	3.37568	5.82052	8.0015	2.11208	11.9741	18.7117	6.50874	7.19772	3.61158	7.90054	7.32544	14.8157
ENST00000400892	1.08421	13.0467	1.2272	0.412042	0	28.9481	1.66502	1.91454	3.45854	4.66536	1.1937	4.05585	0.429173	3.6724	1.75712	0.531775
ENST00000423921	1.19951	0.88505	1.36417	0.659615	0	3.6632	0	0.973442	0	0	0	1.78384	0	0.759953	0.696015	0
ENST00000415584	1.01973	3.54587	4.13876	0.196765	2.75076	1.74501	0.880785	0	4.36039	6.39379	1.42827	1.44331	0	16.4591	1.88302	9.97669
ENST00000419733	0	0	0	1.52168	0	0	0	0	0	0	0	0	0	1.95019	0.650905	0
ENST00000437785	0	0.827183	4.46079	6.51839	0	0	0	0	0	0	1.37777	0.171454	0	0	0.244671	0.745369
ENST00000414119	6.48529	22.6779	35.1206	6.22459	6.58575	4.01393	0.242305	3.25204	39.4603	55.0807	9.33555	30.9195	0.493176	6.6395	13.6609	28.7848
ENST00000427547	0	0	0	0	0	0	0.0848995	0	0	0	0	0	0	0	0	0
ENST00000457996	1.58576	2.86984	10.5839	2.59058	0.602143	3.63554	5.12745	2.01382	1.37006	3.5885	10.8751	3.26367	0.0405073	7.75504	4.04106	9.46544
ENST00000456651	0.311817	7.67668	11.9164	0.453228	0.0838025	0.975807	0.415888	0	0	1.38723	2.46532	1.73933	0.905749	4.05303	0.961104	0
ENST00000436121	0	0	0.0494115	0.0374888	0	0	0	0	0	0	0.0186596	0	0	0.775599	0.0101245	0.00816075
ENST00000415532	0.0133969	0.0160863	0.228044	0.02894	0	0.0358608	0.0111541	0.0139118	0.0076126	0.0429366	0	0.0280347	0.0164419	0.286331	0.00781585	0.0314992
ENST00000419531	0	0	3.14901	0	0	0	0	0	0	0	1.44053	0	0.59006	0	13.4018	0
ENST00000418244	0.932232	1.25496	0	0.094242	7.36516	0.648019	0	0	0	0.626255	0.269273	3.3417	0	0.467799	0.866461	0
ENST00000440862	0.235727	11.4405	5.44442	2.46969	3.92282	2.29356	1.32694	0.44966	8.49846	13.9375	0.677035	8.87001	1.20609	2.39138	5.48402	7.52558
ENST00000434141	0	0	0	0	0	0	0	0	0	0	0	0	0	45.7026	0	0
ENST00000420587	2.24404	0.806075	0.42381	4.98397	0	3.48294	0.45689	2.79573	0	0	2.40213	6.25501	0	6.17235	3.47227	0
ENST00000413519	0	0	0	0	0	0	0	0.934306	0.167257	0.948455	0	0	0	0	0	0
ENST00000434540	0.0641975	0.183078	0.152321	0.0606725	0.053216	0.150364	2.13212	0.0333326	0.00911985	0.123451	0.077655	0.0335854	0.00656575	0.562712	0.0655435	0.0226416
ENST00000425750	1.59316	1.20392	1.99173	0.670426	0	0	0	0	0	0	0.24994	0.53798	1.27321	0.410906	1.70334	0
ENST00000447389	1.07202	1.65875	5.47041	11.0043	1.28139	4.59869	1.08064	1.5895	3.13758	0.260438	4.27519	2.31593	0	3.86372	4.76227	3.08324
ENST00000412204	16.8036	27.5723	5.6296	103.893	4.60159	30.1715	3.07012	2.61811	28.3119	14.5838	16.7523	9.30269	0.397905	15.4231	21.3442	3.81093
ENST00000421330	0	0	0	0	0	0	0	0	0	0	0.157915	0	0	0	0	0
ENST00000419027	0.421489	3.27043	2.99593	3.51912	0.85852	3.10723	2.07852	2.49941	4.33469	2.46447	5.81377	0.12946	0	2.26034	4.77716	1.03792
ENST00000412759	9.09514	3.87414	3.30791	1.9983	2.57376	0.676337	1.21826	0.517146	7.1891	4.06353	3.99034	2.75951	0.803945	3.54026	2.23125	4.27545
ENST00000429398	0	0.155891	0	0	0	0	0	0	0.739568	0	0	0	0	3.65983	0	0
ENST00000414344	1.21866	29.1807	39.8705	4.64656	7.04653	0.860611	0.236291	3.64446	29.1067	45.0499	0	9.94815	1.35846	1.38055	4.21278	20.2332
ENST00000420659	0	0	0	0	0	0	0	0	0	0	0	0	0	0.54689	0	0
ENST00000414430	0	0	0	0.689295	0	0	0	0	0	0	0	0	0	0	0	0
ENST00000432395	0	0.257988	0.117862	0.114859	0.00595935	0.0420959	0	0	0.106022	0	0.161193	0	0	0.046018	0	0.0999938
ENST00000418362	3.56768	1.35473	15.892	4.60054	3.98908	1.50906	2.82762	2.9009	5.36048	1.78411	3.04122	2.59948	0.209651	8.83637	6.0126	5.22964
ENST00000411795	1.90396	1.50045	8.66825	6.90508	0	0	0	0	0	0	2.12095	0.299353	0	1.40525	0.209947	0.981888
ENST00000424820	1.89827	3.17963	0	4.2744	0	2.88224	0	0	0	0	0.119502	0	0	0	0	0
ENST00000447322	0	0	0.66273	0	0	0.757671	0.484377	0	0	0	0	0	0	1.8052	0	0
ENST00000421762	0.713885	0.286511	0.428461	0	0.933279	2.59484	0	2.22093	0.969549	0	2.13103	0.796446	0	0.0837455	2.82644	0
ENST00000423187	0	0	0.056274	0.0080054	0	0	0.0370256	0	0	0	0	0	0	0.120742	0	0.00697065
ENST00000443802	1.3742	1.70201	6.15588	1.40307	1.63754	3.78488	0	2.61152	1.42861	9.3679	1.94321	4.81488	4.45027	11.0137	2.1551	0
ENST00000421955	0	0	0	0	0	0	0	0	0	0	0	0	0	10.618	0	0
ENST00000437267	3.55363	1.84751	5.03105	13.9166	4.59708	3.39957	1.97205	0.361397	5.44189	6.78041	3.93447	4.2918	0	13.0766	3.51754	0.274312
ENST00000435585	0.0905065	0	0	0	0	0	0	0	0	0	0	0	0	0	0	0
ENST00000432162	0.490187	2.32893	0	1.69454	2.25964	0.345902	5.33345	0	6.84131	0	1.88959	0	0	0.101727	2.50452	0
ENST00000425820	0.00667055	0.0440531	0.055752	0.0180122	0.0252776	0.0267835	0.0055538	0.0609408	0.079599	0.119721	0.00358614	0	0	4.23429	0.0116749	0
ENST00000419846	0.803584	0.70751	2.38894	0.339777	0.137403	0.769907	0.713593	0	4.39766	0.311995	0.252373	9.5974	0	2.1792	0.879255	0
ENST00000416193	0	2.2914	6.99445	0	0	3.84133	1.93659	0.0561255	22.6172	0.877945	3.79431	4.00973	0.243088	4.37751	0	0.0323547
ENST00000431928	0.754916	9.18769	108.385	4.50452	11.179	0.47425	2.68485	6.42876	6.10991	5.19381	20.0944	13.5144	0	1.6113	29.6246	28.1551
ENST00000456568	0.123291	0	0	0	0	0.61825	0	0	0	0	0	0	0	0	0.217678	0
ENST00000423984	1.73943	1.40342	0.0309495	2.11998	1.49445	3.56316	1.09546	0.383922	0.391397	8.44061	3.19985	2.84199	0	7.28149	2.55654	0.209563
ENST00000445565	0.7251	6.00062	2.82121	2.86515	0	0.262395	1.82638	0.0851115	0	2.22184	4.82178	0	0	2.30364	5.25407	4.09124
ENST00000418041	0	0	0	0	0	0	7.78473	0	0	0	0	0	0	0	0	0
ENST00000441125	0	0	0	0	0	0	0	0	0	0	0	0	0	3.21214	0	0
ENST00000446249	0	0	1.24295	0	0	0	0	0	1.29866	0	2.6681	0	0	0	2.63654	0
ENST00000425914	0.90074	0	0.34685	2.91397	0	0	0.207171	0	1.76395	2.25615	0.0435325	0	0	48.5633	0.228449	0
ENST00000441004	0.35971	2.40068	0.495231	0.229735	0	1.97206	0	0.494945	1.66826	0	0.624135	2.39961	0	1.42179	1.40232	0
ENST00000418974	3.18321	11.646	13.7746	3.98981	1.61943	2.28979	2.00115	0	0	5.19292	4.85744	1.17441	0	2.29166	3.5656	1.7732
ENST00000413421	0	0	0.870805	0	0	0	0	0.442007	0	0	0.325652	0	0	0	0	0
ENST00000436350	0.1687	0.50007	5.64498	1.06803	0.053619	0.538856	1.58388	0	0	0	2.84425	0.631593	0	0.087387	1.59867	0
ENST00000452846	4.44325	0	0	0	0	0	0	0	0	0	0	0	2.157	1.38962	0	0
ENST00000455680	5.68922	5.7039	14.4319	8.37096	2.69562	3.68038	0.447229	3.87872	2.54669	17.1801	27.0843	8.43258	1.2967	94.981	16.7451	0
ENST00000457402	0	0	0.0922717	0	0	0	0	0	0	0	0.0161079	0	0	0.275951	0	0
ENST00000442182	0.0313293	0.225712	0.178403	0.067678	0.0415522	0.109021	0.166941	0.208214	0.14242	0.096393	0.134744	0.0196682	0.0102533	1.26344	0.073111	0.053037
ENST00000421640	0	11.2176	0	0	0.82246	0	1.54958	0	21.1236	0	0	6.4566	0	0	0	0.8918
ENST00000427695	0	0	0	0	0	0	0	0	0	0	0	0	0	0	0	0
ENST00000425884	1.07948	10.4415	13.9001	8.5193	1.50868	13.931	6.45215	4.40576	25.9451	5.30839	5.12908	4.14557	0	5.20503	10.7491	1.5882
ENST00000457535	3.96534	9.16207	27.976	6.36589	4.15452	16.5927	11.8791	13.5139	15.077	6.6337	3.12778	2.13993	3.88148	16.4769	7.43435	3.74083
ENST00000441760	1.1528	1.09918	0.0931133	1.18832	1.04094	0.799934	0.968458	0.908165	9.6298	0.551075	2.11348	4.18681	0.063837	2.031	0.199152	11.6299
ENST00000439332	16.0128	112.789	231.95	30.8033	53.9223	2.74647	25.0463	132.93	122.85	148.563	39.7944	77.7816	0.131036	23.0852	47.2579	182.214
ENST00000435559	0.00563705	0.335086	0.088663	0.0727522	0.147682	0.271607	0.198615	0.0540149	0.567244	0.790476	0.138167	0.299003	0	0.169951	0.119468	0
ENST00000411903	0	0	0	0	0	0	0	0	0	0	0	0	0	0.951174	0	0
ENST00000443054	0.073148	0	0	0	0	0	0	0	0	0	0	0	0	0	0	0
ENST00000443219	0	0.364471	2.39095	0	0	1.45201	0.907222	0	0	0.53225	0	0	0	0	0	0
ENST00000401018	0.253736	1.00897	2.97843	1.23859	0.464938	0.178466	0.236119	0.0549435	0.832029	2.30491	0.520422	0.519892	0.169765	6.07317	1.19538	0.145721
ENST00000415780	0	0	0	0.674785	0	0	0	0	0.204863	0	0	0	0	0	0	0
ENST00000432146	0	0	0	0	0	0	0	0	0	0	0	0	0	0	0	0
ENST00000415150	0	0	0	0	0	0	0.0867895	0	0	0.50203	0.2578	0.0411227	0	0.556325	0	0
ENST00000432897	0	0	0	0	0	0	0	0	0	0	0	0	0	7.85539	0	0
ENST00000435649	2.36579	0.31359	8.54438	0.87973	0.445439	2.76981	1.41616	14.8806	7.20534	0.876795	0	3.726	1.10432	4.99441	5.47763	0
ENST00000442860	0	0	0	0	0	0	0	0	0	0	0	0.0415358	0	0	0	0
ENST00000431700	0.050148	0	0	0	0	0	0.0408625	0	0.0762085	0	0	0	0	0	0	0
ENST00000457719	0.121229	0.619455	0.324862	0.147665	0.0441015	0.18134	0.228585	1.41385	0.064834	0.0914195	0.872248	0.160419	0.096271	0.249657	0.66613	0.0864512
ENST00000428411	4.08653	20.2212	10.299	6.6361	1.74133	1.19222	0.888362	2.60564	1.74178	12.0519	7.46851	6.42909	2.18602	15.2674	2.85452	3.90823
ENST00000436680	0.824631	4.35257	4.3403	2.237	0	3.84578	0.296961	0	11.3062	0	1.40322	0	0	1.39135	0.53362	1.48552
ENST00000456878	0.0234396	0.0168871	0.0485106	0.00506345	0.0088823	0.0125487	0.184352	0.00486812	0.0639325	0.0600985	0.0504055	0.0564116	0	0.143614	0.0109399	0.0176359
ENST00000453011	0	0	0.346719	0	0	0	0.894183	4.66598	0.577385	0.64383	0.149067	0.870225	0	0.0691155	0.388545	0.9472
ENST00000424308	0	0	0	0	0	0	0.0651695	0	0	0	0	0	0.629645	0.141169	0	0
ENST00000429074	0	0.640855	0.757205	0.71985	0	0	0	0	0	0	0.458637	0	0	1.1162	0	0
ENST00000437523	0.859035	2.80273	1.51528	1.36834	0.92068	2.43882	1.59661	4.10189	0.246532	1.9022	1.56741	1.18026	0.97974	1.29105	2.15653	0.71815
ENST00000442027	3.53089	3.4041	0.156739	4.68823	2.89902	6.33877	0.497899	2.16466	2.29322	1.26135	3.55029	3.27822	2.24451	8.58723	6.30296	0.305838
ENST00000415842	7.99025	1.02442	6.7461	1.01611	0.127508	2.49652	0.619955	0	1.35163	0.389952	6.90979	1.02531	0	4.77064	4.44688	0
ENST00000411798	0	0	210.423	7.55617	0	0	0	0	0	0	0	0	0	0	0	0
ENST00000428624	5.42035	8.29919	1.00154	40.5161	2.61303	16.4159	0.611119	2.03471	12.97	13.7619	5.04023	2.08987	0	6.2934	6.65446	0.860776
ENST00000452901	0	0.0290641	0	0.0664065	0	0	0	0	0	0	0	0	0	1.23876	0.0784085	0
ENST00000436211	0	0	0	0	0	0	0	0	0	0.78207	0	0	0	3.39656	0	0
ENST00000435311	0.0272976	0.0674835	0.073151	0.041625	0.0182546	0.0451317	0.058825	0.021677	0.0237235	0.049405	0.0431633	0.258784	0.0026276	0.123817	0.0224832	0.007551
ENST00000430107	0	0	0	0	0	0	2.22946	0	0	0	0	0	0	0.74213	0	0
ENST00000437080	0.0183488	0.71605	0.1219	0.0594555	0.130372	0	5.9657	0.09527	0.0417056	0.294036	0.0690515	0.0287978	0	0.089674	0.0107048	0.16394
ENST00000439878	0	0	0	0	0	0	0	0	0	0	0	0	0	0.112172	0	0
ENST00000450155	0.50734	3.21425	1.41911	0.882189	1.21727	0.829429	0.564231	0.54965	0.25945	4.68372	0.805037	3.16896	0.0734595	0.384727	0	0
ENST00000423394	0.283537	2.01969	2.41323	4.78785	0.219762	3.28916	2.5154	0.170041	8.99397	3.9366	0.356432	0	0.539295	0.885752	0.845155	0
ENST00000451213	1.85752	1.62655	1.04369	6.088	0.683225	0.820567	4.75677	11.2408	0.72432	35.6439	7.11593	2.14351	0.0510375	12.9693	5.18819	4.62007
ENST00000425435	0	0	0	0	0	0	0	0	0	0	0.00943725	0	0	0.111044	0	0
ENST00000423410	0	0.0100645	0.01591	0.00905325	0	0.0560911	0	0	0	0	0.00901235	0.07893	0	21.8858	0.0489001	0
ENST00000452922	2.84599	0.799251	1.08534	2.26667	0.235341	0.186045	3.50447	0.0129263	0.60873	0	1.05744	1.43371	0.0271334	0.266864	0.304854	0
ENST00000426275	0.0702325	0.428863	0.90472	0	0	0.487153	0.170321	0	0	0	2.6444	0	0	0.942913	1.25513	0.0781085
ENST00000436326	1.44943	0.674435	0.455078	2.61041	0.374589	0.843164	0.810146	0.155354	0	0.828369	2.399	0.52598	0.0064291	0.751802	1.01803	0.0809215
ENST00000424943	0.00116221	0	0.00220603	0	0.059455	0	0	0.00120686	0	0	0.0387383	0.0328326	0	0.0012622	0	0
ENST00000423907	0	0	0	0	0	1.39698	0	0	0	0	0	0	0	0	0	0
ENST00000416017	0.00544535	0.0065385	7.77736	0.631767	0.178175	0.00728804	0.14508	0.0169639	6.09308	0.0069808	53.1917	0.0683705	0.00445534	14.055	0.0127073	0
ENST00000455929	0.58577	1.61188	10.711	0.083745	0	0.196154	0.08151	0	0	0.134575	0.29577	0.478394	0	1.08349	0.10224	0.118799
ENST00000450675	1.10169	0.801695	2.7278	1.98459	0.703505	1.66319	2.3108	0	2.20797	3.62707	0.558505	0.66487	0	0	0	2.77284
ENST00000420901	0	0	0	0	0	0	0	0	0	0	0	0	0	72.183	0	0
ENST00000424640	0.0132445	0.0159034	0	0	0	0	0.0441091	0	0.048919	0	0.0035602	0	0	0.00624245	0	0
ENST00000455004	1.84592	3.03585	2.96349	0.59874	0	3.58033	0	2.36346	0	1.12355	0.14185	0.289846	0	2.74404	0	0.207807
ENST00000412196	0	0	0.795065	0	0	0	0	0	0	0	0	0	0	0	0.806005	0
ENST00000436742	0.506642	0.95984	0	0	0.996479	0	1.66048	2.48021	1.3756	0	0	0.817669	0	0.064257	0.0520155	0
ENST00000430373	0.321389	0.278666	0.437596	0.278977	0.201603	0.444423	0.0790065	0.0481882	0.988823	0.426403	0.234539	0.2775	0.277243	0.568283	0.41836	0.450089
ENST00000430098	0	0	0.73255	0	0	0	2.74831	0	0	0	0	0	0	0	0	0
ENST00000449439	0.0272075	0	0	0	0	0	0	0	0	0	0	0	0	0	0	0
ENST00000416367	0.075797	0.432352	0.74779	0	0.113355	0.560966	0	0	0	0.848244	0.945421	0	0	0.13811	0	0
ENST00000437308	0	0	0	0	0	0	8.28388	0	0	4.90656	0	0	0	0	0	0
ENST00000421254	0.4878	0.295465	0	0.348341	1.61397	0.201301	0	0.58511	0	0.58261	1.52208	0	0	0.47843	0.553403	0
ENST00000429884	0.336106	0.0743435	0.016789	0.0191069	0.0251379	0.023676	0.0883705	0	0	0	0.00951025	0.00925455	0	0.0864535	0.0412814	0
ENST00000452480	0	0	0	0	0	0	0	0	0	0	0	0	0	12.9811	0	0
ENST00000454721	0	0	2.19995	0	0.866115	0	0	0	0	0	1.28199	0.529855	0	1.62224	0	2.83358
ENST00000445076	0	0	0	0	0	0	0	0	0	0	0	0	3.89269	0	0	0
ENST00000414039	0.010817	0	0.0102662	0.045455	0.0204953	0.0217163	0.0899527	0.0336986	0.057153	0	0.063969	0.0226361	0	0.0352435	0.0378645	0.0152601
ENST00000429871	1.66001	0.834717	0.222013	0	0	0.51519	0	0.177961	0	0	0.427922	0.254825	0	0	0.677792	0
ENST00000426237	3.11586	0	0.242495	1.16682	1.1865	0.48458	0	0	0	0	0.051477	1.27211	0	0.051867	0	0
ENST00000428930	0	0.287567	0	0.256217	4.11753	4.3528	0	0.439939	0.357629	2.75323	5.6747	8.34207	0	0	0	1.62233
ENST00000442751	0.0757115	1.15722	0.479589	0.277906	0.247539	0	0	1.62586	3.84532	2.29897	0.212862	1.64461	0	0.0997605	0.378936	0.320694
ENST00000429496	1.7252	11.2021	12.884	3.62438	1.51742	2.18874	1.45124	0	0	3.58389	3.20768	0.7436	0	1.08409	2.74758	1.2804
ENST00000435253	0	0	0.118043	0	0	0	0	0.0273664	0	0	0	0	0	12.6098	0	0
ENST00000417565	0	0	0	0	0	0	0	0.306426	0	0	0	0	0	0.780775	0	0
ENST00000417420	0	1.48161	1.66182	0.14538	0	0.313005	0.541305	13.9306	1.43954	0	0	0	0	0	0.094036	0
ENST00000414923	0.0536195	0.0183954	0.348954	0.5626	0	0.0205042	0.0191328	0	0.052232	0.0098199	50.1235	0.224412	0.0125346	0.465865	0.0536265	0.050429
ENST00000425449	1.07027	1.46017	0.130401	0.932995	5.97792	1.29218	1.80413	0.203826	0.195186	4.16972	21.1813	1.23345	0.107399	1.60788	1.45939	0.00807635
ENST00000444665	8.17193	20.5166	7.73111	21.6289	10.5471	16.5524	14.342	8.88786	6.3557	17.2266	18.5311	26.0877	6.2563	13.8047	18.1086	14.4966
ENST00000451023	0.130316	0	0	0	0	0	0	0	0	0	0	0	0	0	0	0.142683
ENST00000424592	0.0243179	0.246675	0.0461591	0.192616	0.053755	0.0433961	0.0607405	0.0420876	0.0736975	0.103917	0.095873	0.0424069	0.086219	0.0528205	0.06075	0
ENST00000446438	0.33902	0.20354	0.351739	0.38652	0.927835	0.226872	0.141133	0.0195583	0.256858	0.0241455	0.141759	0.630615	0.061641	0.0409101	0.109881	0
ENST00000425010	0	0	0	0	0	0	0	0	0	0	0	0	0	0.988537	0	0
ENST00000418078	0.00481119	0	0.0907349	0.00259829	0.0341846	0	0	0.00249806	0	0	0.00258656	0	0	0.148329	0.00280688	0.00226245
ENST00000439302	2.85093	3.82975	0	5.80974	0	11.1229	0	0	1.83452	0	0.385894	0.0161266	0.051755	0.936932	0.127782	0
ENST00000442509	12.8712	104.162	223.165	29.0698	45.4621	4.71164	24.3671	91.3257	96.5091	101.596	40.1348	52.2667	0.101043	17.5776	43.2471	129.886
ENST00000417385	0	0	0	0	0	0	0	0	0	0	0	0	0	2.09615	0	0
ENST00000424995	0.214512	0	0.0121299	0.567347	0.363826	2.52732	0	0	2.31142	0.75824	2.41986	0	0	8.5537	0	0
ENST00000436225	0	0	0	0	0	0	0	0	0	0	0	0	1.40186	0	0	0
ENST00000449169	16.2129	9.58103	1.89407	96.7986	51.1677	5.83144	3.62813	3.95191	3.24721	12.2332	23.7719	31.9138	25.1454	23.9853	8.83364	25.4641
ENST00000455304	0	0	0	0	0	0	0	0	0	0	0	0	0	0	0	0
ENST00000441071	0	0	10.7133	0	2.21003	0.0461946	0	0	4.50378	0	0	0	0	0	1.86994	0
ENST00000456933	9.93544	0	0	7.72835	0.642695	0.267413	0	0	0	1.54013	0	1.1405	0	0	0	0
ENST00000413231	0.088767	1.22849	0	1.22118	0	1.55937	0.1051	0	0.827563	0.122345	0.860395	0.439338	0	0	0.475931	0
ENST00000426794	0	0	0	0	0	0	0.0209086	0	0	0	0.0135008	0	0	0	0.0293017	0
ENST00000452834	0	0	0	0	0	0.252039	0	0.065493	0	0	0.110147	0	0.159943	0	0	0.10422
ENST00000427471	0	0	0.579595	0	0	0	0	0	0	0	0	0	0	0.884545	0	0
ENST00000438195	0.072909	0	0	0	0	0	0	0	0	0.948065	0.220535	0	0	0	0.14659	0.341672
ENST00000421931	0.271892	0.225288	11.6446	0.327501	0.188212	0	0.0923075	0	0.10719	0.0937495	0	0.084094	0	0.384985	0.10645	0
ENST00000440801	0	0	0	0	0	0	0	0	0	0	0	0	0	8.85782	0	0
ENST00000416598	0	0	0	0	0	0	0	0	0	0	0	0	0	30.9665	0	0
ENST00000449305	0	0	0	0.317439	0	0	0	1.03228	0	0	0.378588	0.290919	0	0.50825	0	0
ENST00000434072	0	0.230282	0.433995	0.974145	0	0.14659	0.977558	0	0.0400216	0	1.82165	1.56212	0	3.30978	0.0511325	0
ENST00000458146	0	0	0	0	0	0	0	0	0	0	0	0	0	0	0	0.00519195
ENST00000439736	0	0	0.387111	0	0	0.456123	0	0	0	0	0	0	0	0	0	0
ENST00000437515	0.0944175	2.42664	0.577074	0.55085	1.16228	0.606786	1.67868	0.464851	1.55732	0	0.642517	0.137799	0	0.666744	0.065136	0
ENST00000453347	0.349782	0.807695	0.548202	0.84279	0.210292	0.495157	0.947786	0.300361	0.527475	0.284572	1.40138	0.246334	0.363241	0.51868	0.345342	0.79079
ENST00000455474	0.227487	0	0	0.122694	0	0.328653	0.0493311	0	0.181135	0	11.8194	0.35071	0	1.11938	12.5321	0.156954
ENST00000436200	0	0	0	0	0	0	0	0	0	0	0	0	0	0	0	0
ENST00000449572	0	0	0	0	0	0	0.68095	0	0	0	0	0	0	0	0	0
ENST00000435739	0	0.706075	0.529451	0	0	0	0	0	0	0	0	0	0	1.67153	0	0
ENST00000421943	4.65895	8.02599	0.512617	4.72483	3.68413	2.16654	5.12433	4.60409	8.69579	12.833	13.1364	10.2726	0.347344	9.68041	7.3072	7.16495
ENST00000418366	0	0	1.15771	0	0	0	0	0	0.864275	0.070458	0.136101	0	0	0	0.375565	0
ENST00000413531	0	0.318937	1.89367	0.336195	0.12941	0.305491	0.458114	0.904444	0	0.529208	0.457846	0.27505	0	0.733285	0.733635	0
ENST00000418344	0.489831	0.060369	0.509875	0.0248243	0.17602	0.0192255	0.00837185	0.0119334	0.00489748	0.202567	0.322802	0.382139	0.0305577	0.192889	0.0184368	0.0067549
ENST00000421997	0	0	0	0	0	2.16271	0	0	0	0.33783	0.0115199	4.25619	0	2.49035	0	0
ENST00000426533	0	0.430447	1.93562	0.620375	0.93571	0	0.399662	0.94481	0	0.942645	0.610248	0.68751	0	1.47749	0.54625	0.88256
ENST00000419144	0	0	0	0	0	0	0	0.187459	0	0	0	0	0	0	0	0
ENST00000429121	0	0.0981625	0	0.225855	0	0	0	0	0	0.494972	0.101503	0	0	0	0	0
ENST00000426408	2.68247	1.97488	3.88489	2.11103	2.51655	8.89811	0	1.00711	1.43144	1.68378	3.37062	2.7617	0	4.00049	8.20172	0
ENST00000431362	0	0	0.0042001	0	0	0.165712	0	0.502835	0	0	0	0	0	1.57941	0	0
ENST00000411417	0	0	0	0	0	0.444056	0	0	0.0311814	0	0	0	0	7.8874	0.196158	0
ENST00000456126	0	0	0	0	0	0	0	0	0	0	0	0	0	2.27068	0	0
ENST00000411954	1.21824	0.267645	3.23404	1.81327	0.408631	0	0.246002	0.998507	0	3.68605	1.49988	2.55953	0	5.55388	0.744569	0
ENST00000421157	0.279846	2.80087	1.16164	1.29686	0.743175	0.714518	0.875727	0.380032	0.654616	2.67963	4.52055	0.776497	1.1821	1.3757	1.81304	0.727598
ENST00000427953	0.0810085	0.774273	2.7256	1.69555	0	0.488621	0.818061	0	0	0	0.382116	0	0	1.03004	0.499356	0
ENST00000426393	0.00362133	0	0.101043	0	0.813558	0.378677	0	0	0	0.564766	0.286527	0.57564	1.37453	4.69151	0	0
ENST00000458097	0.045864	0.63048	0.429265	0.727575	0	0	0.161566	0	0.929391	0	0.0342259	0	0	0.860839	0.0647695	0
ENST00000429388	0	1.80004	0.0298991	0	0.529935	3.58914	0.0878875	0	1.49382	3.99812	0	0	0.411461	0.825475	0.0150711	2.28774
ENST00000451705	0	0	0.237044	0	0	0.531682	1.37442	0	0	0	0	0	0	0	0	0
ENST00000422980	14.4738	12.6145	10.3503	12.0956	12.7427	9.27021	6.07438	14.5274	16.5439	22.3015	15.6841	20.1951	6.3698	7.85017	7.0468	68.0191
ENST00000439455	0	0.0740657	0	0	0	0	0	0	0	0	0	0	0	0.369622	0	0
ENST00000427290	9.39505	9.70667	2.34438	14.6303	4.12021	9.25231	1.91757	0.364708	1.55665	4.87885	1.45386	4.48477	0.80939	14.4865	4.38967	1.24968
ENST00000438318	0.155178	1.69299	0.235643	0.145261	0.0931065	0.616151	0.340229	0.418973	0.399741	0.935005	0.116796	0.162365	0.0084644	0.724685	0.452661	2.8687
ENST00000453229	0.0286811	0.280108	0.503062	0.132363	0.140797	0.0697942	0.152968	0.157222	0.071117	0.0401114	0.203306	0.0409219	0.0106666	0.210724	0.215946	0.0245222
ENST00000444883	3.23508	6.58385	15.6367	1.75578	0	91.5139	0.96296	0	7.864	3.09652	1.30788	0.191647	34.3511	46.2599	10.7275	0.330101
ENST00000418579	0	0	8.5548	0	0.104922	0	0	0	0	0	0	0	0	7.5287	0.361211	0
ENST00000447183	0	0.0447557	0	0	0	0	0	0	0	0	0.0117182	0	0	5.30869	0	0
ENST00000439394	0.416751	0	0	0.0679035	0	0	0	0	0	0	0	0.970204	0	1.4788	0	0
ENST00000413825	0	0	0	0	0	0	0	0	0	0	0	0	0	51.2388	0	0
ENST00000451149	0	1.73396	0.326767	0.233834	0	0.383268	0	0	0	0.84742	0.420331	0	0	0	0	0
ENST00000423385	1.02187	2.84101	0.940303	4.01675	1.31814	2.02214	1.90499	0.384612	3.94035	4.95222	2.02037	1.40257	0.720668	2.44342	1.40376	1.01186
ENST00000422107	1.18676	0.828388	0.185327	0.6281	0.497808	0.993979	0.284057	0.145511	0.693244	0.66466	0.564995	0.82104	0.269425	1.59489	1.54035	0.79072
ENST00000455967	0.0159703	0.0971748	0.193693	0.0349625	0.0339452	0.00572913	0.0792333	0.0254217	0.0635543	0	0.259524	0.0649524	0	0.77173	0.114779	0.111933
ENST00000450461	8.81345	37.9875	30.5913	14.0077	5.8406	49.0236	28.5647	12.6701	56.7824	39.7473	38.4813	41.3242	12.8371	21.1503	71.2427	18.4717
ENST00000424138	0.238734	0.56489	0.891694	0.37162	0	0.187954	0.268923	0.116664	1.02143	0.414075	0.0830475	0.440808	0.229801	0.827625	0.548925	1.32076
ENST00000444499	0	1.00993	7.84312	3.78212	0.325472	0	0.192009	0	0	0.985845	1.00321	0.81361	0	1.27548	0	1.00193
ENST00000413606	0.538695	2.44056	0.50629	4.37368	0.327783	2.29344	2.64336	1.34231	2.31658	2.72935	0.762735	5.14165	0	0.996119	3.20397	0.672725
ENST00000456460	0	0	0	0	0	0	0	0	0	0	0	0	0	0	0	0
ENST00000433980	4.59853	1.92417	2.78153	19.6001	3.02539	3.47903	1.852	0.96429	5.36828	4.89713	3.17155	3.88892	0	7.6719	2.79737	0.296682
ENST00000432384	1.15149	1.38617	19.7807	0.776355	0.78772	0	6.73588	0	0	3.44874	2.77179	0	0	0.828828	1.58743	0.72754
ENST00000413103	0	0.0362701	0.028668	0	0	0	0	0	0	0	0	0	0	0.245115	0	0
ENST00000414686	0.957477	1.82275	0.177352	1.01259	2.14728	1.041	2.3091	1.34458	1.84923	1.90572	4.63397	3.50994	0	1.00616	2.6388	4.25225
ENST00000424068	1.41049	0.292949	3.41321	1.92371	0.235285	0.358884	1.54409	0.576584	2.32421	1.12758	3.447	2.84912	0.0525632	2.48739	2.17629	0.663091
ENST00000438829	0.142305	0.55145	0.785397	0.668513	0.055151	0.614668	0.236964	0.0470191	0.327448	0.281942	0.789768	0.0879835	0.052924	1.18949	0.309444	0.036501
ENST00000421407	1.78991	6.5176	2.37514	2.25057	4.0418	6.32622	7.95874	7.13006	0.995549	19.0413	6.89993	6.83593	0	8.26342	25.0467	7.04882
ENST00000451302	16.6156	4.92701	1.43052	29.6547	3.81117	2.83243	3.29063	2.35548	4.28109	6.1801	4.60175	0.51807	0.17716	5.96553	13.0418	1.39528
ENST00000419536	2.3616	4.47676	5.58781	3.74132	3.49484	0.573359	12.4827	0.699949	2.43305	3.94308	3.91094	10.4182	19.3633	5.89626	4.96208	6.13345
ENST00000438885	0.0131443	0.0505189	0.851195	0	0.00434573	0.0982318	0.00954815	0	0.0182462	0.0147017	0.0147967	0	0	0.430522	0.00267619	0
ENST00000435404	0.105595	1.00741	0.69748	1.03408	0	46.7022	0.0151001	0.295551	0.439601	0	13.6462	1.698	2.81107	12.3674	6.77365	2.5507
ENST00000454305	0.051539	0.139242	1.28952	0.467078	0.373325	0.0344898	0.0697305	0.0468299	0.945423	0.42121	1.22926	1.34315	0.0052711	0.159076	0.135306	0.0302951
ENST00000433544	3.9219	0.422969	1.55978	0.942803	0	1.25411	0	0.571179	0	0	0.416878	3.35331	0.19053	6.93511	12.3801	0.330187
ENST00000369381	6.86527	5.39148	2.67291	10.1692	2.25798	6.11063	3.26867	3.9093	5.94522	9.18892	11.7116	3.90951	0.184114	9.52412	8.50205	1.57855
ENST00000414904	0	0	4.09072	0	0	0	0	0	0	0	0	0	0	2.96265	0	0
ENST00000411941	0	7.5148	19.4789	0.97639	10.0734	43.2753	0	8.96367	2.3507	5.52175	2.26936	2.45096	9.56994	4.06982	15.0525	7.56388
ENST00000419450	0.0685415	0.0976825	0.134022	0.583575	0.585831	0.0349239	0.821913	0.0191271	0.0313992	0.062968	0.0924215	0.0256962	0.056514	0.518161	0.0483563	0.0202102
ENST00000436475	0	0	0	0	0	0	0	0	0	0	0	0.149749	0	0.963268	0.117787	0
ENST00000429608	0	0	0	1.66915	1.13819	0	0.194523	2.57428	0.345514	0.348825	0.702915	0.71485	0.20653	14.1374	1.76174	0
ENST00000437128	1.30334	28.9557	0.378185	3.42638	0.855422	1.54749	0.419623	0.935808	37.2574	73.5467	8.20458	2.54624	2.82187	9.93131	0.688296	193.082
ENST00000444827	0	0	0	0	0	0	0	0	0	0	0	0	0	2.6776	0	0
ENST00000426301	29.7018	20.4931	57.1128	24.8321	26.1428	10.5652	11.5584	36.752	19.6745	27.8439	42.6693	24.734	3.53546	23.8532	43.1609	23.6031
ENST00000417218	3.09176	1.79449	27.8832	20.2157	3.4775	6.5256	4.85759	17.9102	0.330352	5.52422	2.05439	1.3958	0	3.54878	2.00566	0.471239
ENST00000444754	1.65781	1.87506	0.421743	2.68078	0	3.17758	0.250838	0	1.66716	1.6626	5.2375	0	0.649315	3.68811	10.1068	0
ENST00000429859	0	1.92925	0.0985875	0.0345767	0	0	0.288311	0	0	0	0	0	0	0	0	0
ENST00000437400	0.00721135	0	0.0273766	0	0	0	0.00600415	0.0074886	0.00819555	0	0.0310154	0.0075454	0	0.130632	0.00841435	0
ENST00000412513	0	0	0	0	0	0	0	0	0	0	0	0	0	6.0143	0	0
ENST00000424725	0.0234139	0.176592	0.188884	0.183349	0.142745	0.10968	0.474877	0.731084	0.457259	0.365331	0.185782	0.679117	0.305184	0.089	0.143428	0
ENST00000430014	52.4598	22.2207	51.3046	22.215	22.9713	10.9803	24.0504	43.4642	17.8456	60.413	88.3055	39.6101	1.41539	44.6734	67.3143	63.3819
ENST00000429241	0	1.06652	6.12771	2.52795	0.346751	0	0.283602	0	0	1.56736	1.34207	1.44532	0	1.8519	0	1.57394
ENST00000417401	2.89039	1.90092	2.5964	0	0	2.98589	1.53484	13.1583	4.04195	0	0.795505	8.37062	7.8693	1.05772	1.59817	0.102779
ENST00000448074	0	0	0.304191	0.452709	0	0.790523	0	0	2.26485	0	2.47456	0.438554	0	1.64092	0	0
ENST00000418086	0	0	0	0	0	0	0	0	0	0	0	0	0	0.515065	0	0
ENST00000439156	0.0517005	1.05534	1.47978	0.275891	1.5143	0.973512	0.0148433	0.251776	0.0344431	0.0045709	71.0428	1.40605	0.00145864	0.787148	2.25301	0.0167668
ENST00000444349	0	0	0	0.422414	0.342661	0	0	0	0	0	0	0	0	0.20382	0.844395	0
ENST00000424711	0	0.412156	0	0.98025	0.142858	0	3.05673	0	0	1.3858	2.60837	5.99048	0	0.20378	0.35716	0
ENST00000416342	3.6755	4.99174	0.761814	5.21896	4.99387	38.3485	17.9199	0.9843	6.3643	3.76885	9.06645	9.97827	7.27905	5.33345	16.8058	2.03255
ENST00000427819	3.37045	0.980208	4.33615	3.41056	2.07564	0.0821448	5.43513	1.88201	0	1.59137	0.670046	0.291357	0.432439	13.6101	1.47293	1.24493
ENST00000426125	0	0.234998	0	0.057159	0	0.390025	0	0	0	0	0.0199193	0.292971	0	3.23358	0	0
ENST00000439186	0	0	0	0.194762	0	0	0	0.571305	0	0	0	0.0956455	0	0.378682	0	0
ENST00000447407	2.83601	0.678998	5.08957	1.72942	1.13	12.6861	1.16875	3.62404	4.37399	19.143	3.3015	10.3028	10.7035	1.9895	6.44175	4.72861
ENST00000438777	0	0	0	0	0	0	0	0	0	0	0.218911	0	0	0	0	0
ENST00000424474	0.275018	1.51517	1.13315	0.731731	1.00551	2.55704	0	0.425839	0.436756	0.906598	0.948794	0.269137	0	0.400763	0.502889	2.67746
ENST00000441423	24.7368	83.8219	63.4548	26.7264	85.6625	0.000620353	54.4875	21.9673	60.1989	39.2826	33.1652	59.619	3.41055	12.1631	36.2764	53.8265
ENST00000417260	0	7.91822	11.193	7.38055	0	0	0.405432	0.153186	2.52273	2.34527	6.48287	7.13709	0.0659255	2.42563	0.290333	4.09642
ENST00000457043	0.944408	3.53789	1.70401	0.79433	0	1.41917	3.34579	2.57038	0	0.319371	2.11791	0	0	1.36349	0.612165	0
ENST00000456937	0	0	0	0.603495	0	0	0	0	0.133328	0	0	0	0	0	0	0
ENST00000432195	3.64676	1.11408	0.362427	0.479056	0.740663	0.372178	0.155211	0.110871	2.17691	0.669034	0.085739	0.69629	0.147295	0.20042	0.357264	0.957233
ENST00000428461	0	0	5.1678	1.99908	0.508515	1.06576	0.634694	0.156797	0.145545	1.35166	0	0.312251	0	0.84162	1.29817	0.907118
ENST00000443939	0	0	0	0	0	0	0	0	0	0	0	0	0	0	0	0
ENST00000447577	0	0.51712	0.131876	1.0631	0	0	0	0	0	0	0	0	0	0	0	0
ENST00000430394	0	3.53544	2.18541	0	0.429357	8.47056	0.145848	0	11.5013	3.46395	7.34252	4.70879	0	0.589256	1.36665	0
ENST00000442663	0	0	0	0.64077	0	0	0	0	0.26533	0	0	0	0	0	0	0
ENST00000421013	2.55112	7.66132	1.13241	2.93074	1.40801	7.36311	5.17856	8.23677	7.80955	18.7931	13.8031	10.1911	0	43.6707	12.4718	3.79324
ENST00000457273	0.100626	0.133831	0.159247	0.863974	0	0	0.238212	3.07992	0	0	0.0456623	0.507919	0	5.40706	0.865297	0
ENST00000441502	0.703568	0	0	0	0	0	0.162715	16.1477	0.0522985	0	0	0.116328	0	0	0	0
ENST00000430699	0	0.420938	0	0.31724	0	1.10544	0	0	0	0.81792	0.277855	0	0	0	0	0
ENST00000454219	0.383368	0.67152	0.723744	0.819497	0.23207	0.405637	0.507957	0.357899	0.623412	0.4146	0.518199	0.479529	0.285496	0.545223	1.824	0.688477
ENST00000435913	0	0	0	0	0	0	0.330864	0	0	0	0	1.20459	0	0	0	0
ENST00000418662	0.0603655	0	2.39988	0	0	0	0	0	0	4.01049	0	1.23284	0	0.0441809	0.75283	0
ENST00000438965	0.0077433	0.208326	0.078389	0.072565	0.132865	0.00345453	0.0139685	0.00268032	0.0146667	0.643765	0.0333031	0.00135031	0	0.754378	0.0120467	0.303273
ENST00000421331	0.306164	2.68751	0.31897	0.432436	3.5889	57.456	0.17469	0.324818	0.350069	0.521061	2.71532	4.94868	3.48924	0.203506	7.50558	0.577167
ENST00000446528	3.52273	1.45882	0	0	0	0	0	0	1.20778	0.079472	1.94724	0.295625	0	9.80175	1.08457	0
ENST00000411746	0	0	3.84347	0	0	0	4.03777	0.294693	1.18253	0.51474	1.28659	0.393402	0	0.129518	0	4.48883
ENST00000422129	0.678494	0.393381	4.14285	3.13077	0.065529	8.29787	0.223692	1.93866	2.30839	6.83052	4.03683	0.702945	0	0.207958	1.04811	0.115562
ENST00000440719	4.45177	7.98777	16.7477	4.62621	9.13476	48.6695	0.947179	14.4332	2.92653	8.51217	4.77569	7.97101	12.302	24.8164	24.6162	11.8584
ENST00000424955	0.0536195	0.0183954	0.348954	0.5626	0	0.0205042	0.0191328	0	0.052232	0.0098199	50.1235	0.224412	0.0125346	0.316123	0.0268132	0.050429
ENST00000446174	0	1.73778	0	12.4723	0.212265	2.45908	0	1.80495	0.564005	0	0	1.73643	0	0.797065	1.08574	0
ENST00000450706	1.44175	0.804965	2.62186	0.408666	1.27988	0.588301	0.43309	0.795045	1.92498	3.85983	3.39749	0.68805	0	17.992	5.28775	4.00165
ENST00000425517	0.291077	0.453753	0.465272	0.286816	0.135459	0.328066	0.299696	0.243934	0.354016	0.432078	0.614965	0.277843	0.020891	0.502598	0.429011	0.081647
ENST00000412628	0	0.82553	0	0	0.214008	0	0	0.61422	0	0	0	0	0	0	0	0
ENST00000416343	0	0	0	0	0	0	0.0213837	0	0	0	0	0	0	0.263676	0	0
ENST00000369843	3.48172	9.81072	6.77173	4.72687	4.73317	2.32954	5.34579	6.78617	10.7594	23.9893	16.1853	9.91281	1.05442	8.31452	5.41023	30.8934
ENST00000415629	0	0	0	0.0101121	0.0149479	0	0.00779485	0.029166	0	0.0120021	0	0.00979575	0	1.12729	0.0109239	0
ENST00000451611	0.52293	1.38408	0.543793	1.66783	0.610368	0.44183	0.775915	2.46032	0.066402	0.325833	1.20329	0.382088	0.136245	1.5991	2.52921	0.752835
ENST00000443562	1.34267	2.2728	9.69079	2.03686	0.076264	6.39477	0.704557	1.1402	4.08	1.22643	1.15723	1.01503	0.341156	2.5989	1.26242	2.22145
ENST00000455406	0.412689	1.58514	0.5918	1.34954	0.96301	3.41387	1.19551	0.814023	2.0854	0	0.191864	0.250291	1.73373	7.68301	3.43278	0
ENST00000428309	0	0	0	0	0	0	0	0	0	0	0	0.351085	0	2.58126	0	0
ENST00000419258	0	0	0	0	0	0	0	0	0	0	0	0	0	0.107632	0	0
ENST00000441830	1.69124	6.11661	5.69809	3.80333	0.85555	5.03255	3.60689	4.74628	1.59549	2.16926	6.46445	4.60436	1.03446	5.69518	5.44367	3.13487
ENST00000413897	2.43879	0.0826035	0	0	0.217589	10.0896	0.275108	0	0	0	0.414297	0.0225749	0	0.966786	0	0
ENST00000230113	0	0.065962	0.0297922	0.0339053	0	0.0105033	1.67752	4.55292	0	0.0905455	0.025314	0.0492668	0.07063	0	0.00915675	0.051665
ENST00000420156	0.617225	0.868515	1.5011	1.05208	0.88624	1.13588	1.24459	1.49221	1.11795	1.58255	1.60729	1.29162	4.07953	1.70725	1.3616	0.834465
ENST00000429694	3.33652	12.3639	3.20553	10.0399	10.5058	0	1.4359	14.5325	0.441758	12.675	4.60992	2.55994	1.51145	4.84511	5.40488	1.11333
ENST00000414132	0	0	1.16645	0	0	0	0	0	0	0	0	0	0	0	0.438715	0
ENST00000455038	0.0389046	0.12613	0.0221541	0.00840425	0	0.041656	0	0.01212	0.088428	0.074813	0.0292819	0.361295	0.041381	2.10357	0.0790913	0.0219538
ENST00000413628	0.574395	0.341317	0	1.64874	5.99454	0.903561	2.95327	1.33403	2.65627	0.55835	0.531777	0	1.1374	1.23342	0.25631	0.609835
ENST00000422716	1.36645	2.25541	0.22991	0	0	0	0	0	3.03444	0	0	0	0	0	0	0
ENST00000426775	1.62346	0.0256651	0.0081143	2.15218	0.348284	0.0286072	1.64753	0.0443915	0.166941	0.192678	0	0.254951	0	0.097496	0	0
ENST00000427243	0	0.50794	0.495042	1.03051	4.97835	0	3.18079	14.483	0	4.45559	0.395381	0.628656	0	0	0.337979	0
ENST00000456587	0.478438	1.21525	4.51333	2.72295	0.993995	0.952303	0.59241	0.90448	2.55136	0.407249	0.93652	10.5895	0.085317	2.18401	0.901785	0.161527
ENST00000450811	0	0	0.0135964	0.0275582	0	0.0191739	0.0327286	0.0478888	0.00814055	0	0.0154036	0	0	0	0	0
ENST00000425124	0.169957	1.67122	1.05442	1.83561	0.42159	2.45377	0.0379027	0.274276	0.228852	0.767385	2.30465	1.11991	0	0	3.84997	0.46866
ENST00000418242	0.0133411	0.0302861	0.0126617	0	0	0.0178557	0.0277692	0.00692695	0.291309	0.0171031	0.0430338	0.00697945	0	0.612926	0.0778325	0.062736
ENST00000444810	0.262782	0	0	0.50483	0	0	1.00072	0	0	0	0	0.371874	0	2.13238	0	0
ENST00000427292	0	0	0	2.28041	0	0	0	0	0	1.42715	0	0	0	0	0	0
ENST00000434207	0	0	0	0	0	0.49546	0	0.246708	0	0	0	0	0	0.525445	0	0
ENST00000418238	0	0	0	0.261842	0	0	0.0234733	0	0	0	0	0	0	6.11118	0	0.2695
ENST00000449696	0	0	0.860355	0	0	0	0	0	0	0	0.124626	0	0.205427	0	0	0.232993
ENST00000447534	5.207	1.07691	0.419992	6.18055	1.75478	13.1644	10.1185	21.7964	1.45865	0	5.33318	6.01055	0.748075	4.44074	3.37552	22.7861
ENST00000417975	0.0661215	0.0522325	0.129034	0.602621	0	0	0	0	0.0382511	0.0401876	0.194725	0	0	4.01262	2.34045	0.0493798
ENST00000457439	0	1.29989	0	1.59813	0.159808	0	0.110354	0	0.415227	2.46824	0	1.09701	0.366509	2.11619	2.3134	1.56192
ENST00000422036	0	0	0	0.214658	0	0	0	0	0	0	0	0	0	0.132096	0	0
ENST00000443008	0	0	38.3021	0	0.186566	0.239565	1.90904	0	1.74616	0	0	0	0	1.32919	0.18125	0
ENST00000415549	0.890089	2.93883	1.62794	3.81346	0.563785	37.9625	0.598206	0.060928	1.544	1.32168	3.08037	2.38773	0.8641	2.18181	1.21122	0
ENST00000422022	0	1.41152	0	0	0	0	1.08025	0.346419	1.95801	1.2253	0	0.434598	0	0.77437	0	0.165786
ENST00000436262	0	0	0	0	0	0	0	0	0	0	0	0	0	0	0.494703	0
ENST00000430316	0	0	0	0	0	0	0.260952	0	0	0	0	0	0	0	0	0
ENST00000449386	0	0	0	0	0	1.36843	0	0	0	0	0	0	0	0.253511	0.50309	0
ENST00000427268	0.640548	0	0	0	0	0	0	0	0	0	0	0.0886355	0	0	0	0
ENST00000412492	0	1.02673	0	0	0	0	0.500256	0	0	0.479932	0.442598	0	0	2.09966	0	0
ENST00000429080	0	0	0	0	0	0	0	0	0	0	0	0	0	3.76947	0	0
ENST00000422162	0.147001	0.772925	0.444703	1.0767	2.82007	0.725499	8.98792	0.462722	3.27337	1.11305	1.63253	5.72455	0	2.06546	1.45701	0
ENST00000457412	0	0	0.0153089	0.0435559	0	0.0215887	0.0268599	0	0	0	0	0	0	2.74181	0.0094105	0
ENST00000446527	6.21132	3.55191	13.8349	4.74985	0.571115	0	15.6321	25.9833	12.5405	3.76348	3.43111	8.49824	0.432634	11.1856	4.18205	14.1284
ENST00000446227	0	0.0104473	0.0165152	0.00469885	0	0	0	0	0	0.0055771	0.0046776	0.00455183	0	1.24324	0.0855115	0
ENST00000437598	0	0.0195407	0.0154451	0.160311	0	0.00544517	0	0	0	0	0	0	0	0.0220924	0.0094942	0
ENST00000454861	3.34787	1.43135	0.468355	4.84248	0.919936	3.56879	1.48198	0.253596	0	0.154857	2.25283	0.877475	0.00273971	0.646497	0.926739	0.123139
ENST00000431955	0.33037	0.254002	1.67026	0.482361	0.340801	1.40221	0.351275	0.389831	1.15202	0.63401	2.11206	4.18753	0.510567	2.09788	0.818735	0.31695
ENST00000426999	0	1.67356	2.6386	0.389564	0	4.40771	1.51745	3.38691	0	1.97676	0.314828	0.0378411	0	0.176229	0.77322	0.0491465
ENST00000449527	0	0	0	0	0	0	0	0	0	0	0	0	0	0.10332	0	0
ENST00000449812	0.296386	0.290137	2.9519	0	0.236783	0.306473	0	0	1.03809	0.63039	0.59548	0.734	0	0.604371	0	0
ENST00000443104	0	0	0	0	0	0	0	0	0	0	0	0	0	0	0	0
ENST00000418607	0	0	0	0	0	0	0	0	0	0	0	0	0	0.300291	0	0
ENST00000433598	0.30443	1.03082	1.00384	1.13228	0	48.8584	0.0224571	0.364237	0.530405	0	15.9176	2.18456	4.40471	18.5987	3.80977	3.28952
ENST00000426321	0.0134532	0.0323078	0.0251242	0	0.0063725	0.0450143	0.0336031	0.00698515	7.21203	0.0086234	0	0.484813	0	0.29291	0.149124	0
ENST00000440762	0	0	0	0	0	0	0	0	0	0	0.0416685	0	0	3.96652	0	0
ENST00000439352	0.690545	9.759	13.6638	0.372245	0.958877	2.2416	2.35033	7.38106	6.12878	7.25417	4.39384	3.71448	0.182614	6.1988	4.98128	1.80102
ENST00000449092	0	4.34197	8.05804	0.706235	0	0	0.126184	0	0	0.563495	1.51596	0.938695	0.061966	4.37143	16.2939	0.439284
ENST00000448680	0	0	0.0978259	0	0.515529	0.0698226	0	0.00677175	3.38476	0	0.800785	0.298553	0	0.130422	0.060871	0.466398
ENST00000447329	0	0.94583	0	0	0.123754	0.360251	0	0	8.59836	2.76504	0.77591	1.99227	0	1.1969	0.794505	4.98997
ENST00000424953	0	0	0	0	0	0	0	0	0	0	0	0	0	0	0.394892	0
ENST00000423403	0.924705	0.180422	0.728129	1.2895	0.387022	0.714837	0.126428	0.0751795	4.19458	1.7533	0.770124	0.60281	0.024588	0.921206	0.111569	0.919845
ENST00000446205	0	0	0	0	0	0	0	0	0	0	0	0	1.54588	0	0	0
ENST00000451930	1.34132	1.03909	0.123195	1.40203	1.08625	1.47671	1.58949	1.58383	1.25392	1.94143	1.40732	2.92006	0.849645	2.74899	2.26095	0.72231
ENST00000431621	11.1361	14.5343	6.70045	51.2785	0.758865	18.4753	2.09051	2.83399	21.0983	9.47474	8.74146	4.95152	2.86618	12.5216	6.20057	3.48516
ENST00000451675	0	0	0	0	0	0	0	0	0	0	0	0	0	2.58278	0	0
ENST00000438559	1.08751	0.407836	2.18648	0.638165	0	0	0	0	1.60037	0	0.566417	0.302613	0	0.303225	2.54432	0
ENST00000438509	17.7806	60.4872	55.8451	29.8178	27.2955	33.8946	24.3942	69.7572	206.116	56.3289	25.1966	81.0931	3.34047	29.8317	20.8413	0
ENST00000418192	1.85481	25.342	17.005	2.74001	15.5224	23.4442	1.39208	0	8.3209	19.7126	1.44324	28.6982	0.0345512	4.16147	38.3988	26.9795
ENST00000457645	9.11955	18.6116	13.2422	10.8046	8.53704	15.8023	1.61104	46.924	23.2533	0	0.859905	13.4441	0	8.47303	7.06825	22.9847
ENST00000430605	74.1795	12.292	223.114	36.1258	236.299	42.6927	22.5466	0.452689	52.105	47.1563	15.2739	189.181	15.0051	98.721	22.1702	2.12066
ENST00000415979	0.211693	0.0635475	0.0167428	0.0476355	0	0.0354162	0.095471	0	0.0100243	0.0339235	0	0.0276872	0	0.057477	0	0
ENST00000432281	0	0.200778	0.558783	1.1974	0	0.851163	0.583978	0	0	0.151017	0.096292	0	0	0.258107	3.12618	0
ENST00000420598	0	0	0	0.152079	0	0	0	0.285683	0	0	0	0	0	0	0	0
ENST00000457387	1.20565	4.98954	0.651512	0.267143	0.0421396	5.64187	1.40511	0	0.764545	1.27246	1.3947	0.195571	0.178807	0.306308	4.03984	0
ENST00000458262	1.72553	3.29167	32.1204	6.55851	0.201403	8.98104	1.99404	0.61234	14.5252	40.0662	0	14.789	40.1243	27.2946	31.2293	0.92681
ENST00000453128	0.0847219	0	0.0517245	0	0.0344206	0.461968	0.200411	0	0.117838	0.0349339	0.0292996	0.0380158	0	0.0233595	0.247536	0.76031
ENST00000369989	1.02035	0	0.315798	0	0	0	0	0	0	0	0	0	0	45.382	0	0
ENST00000436206	0.101916	0.377325	0.112327	2.04565	0.836775	0.0682021	0.0424272	0.0881945	0.00965205	2.38445	0.319615	0.408771	0	1.37434	0.178375	2.44421
ENST00000445845	0.0053543	0.220998	0.0203264	0.00578315	0.00507245	0.00716616	0.00445791	0.0111202	0	0	0.0230281	0.0112045	0	0.005815	0.0124949	0.0050357
ENST00000449303	0	0	0	0	0	0	0.594505	0	0	0	0	0	0	0	0	0
ENST00000456551	0	0.160685	0	0	0.131692	0	0	0	0	0	0	0	0	0	0	0
ENST00000446693	0	0	0.609935	0	0	0	0	0	0	0	0	0	0	0	0	0
ENST00000426881	0	0	0	0	0	0	0	0	0	0	1.63828	0	0	0	0	0
ENST00000421202	2.11436	38.9933	24.3639	22.3727	6.43771	4.56517	24.198	6.58675	13.4345	26.9315	73.9466	25.2495	0	10.9107	54.3988	11.824
ENST00000422417	1.33296	2.60709	0.0521685	1.94439	1.88769	1.45298	2.27684	1.46982	2.31135	1.26842	4.11526	1.79729	0.74207	2.0894	5.3875	1.73184
ENST00000420059	0	0	0	0	0	0	1.276	1.04718	0	0	0	0	0	1.00432	0	0
ENST00000448199	0	0	0	0	0	0	0	0	0	0	0	0	0	0	0	0
ENST00000422629	3.22831	8.587	4.07518	1.22508	0	0	4.803	0	10.5807	5.03872	2.86169	0.0510685	0	8.5328	1.73456	8.26361
ENST00000416329	0	0	0	0	0	0	0	0	0	0.51096	0	0	0	0.308991	0	0
ENST00000442876	0.08154	0.268467	0.386416	0	0	1.00864	0	0	0.554013	0	0.795596	0	0	18.1087	0	0
ENST00000447748	1.77362	2.69788	1.55021	3.24357	0	0.907658	1.33622	0.915787	0.228913	0.034854	6.48867	0.861764	0.329418	1.97341	7.60569	0
ENST00000445260	0	0.176996	0.99638	2.0623	0	4.25459	0.427167	0.364411	0.923057	0	0	0	0.0275651	0.473627	0.191729	0
ENST00000329536	0.00821025	0	0	0	0	0	0.358417	0	0	0	0.177247	0	0	0.515525	0.370756	0
ENST00000433505	0	0	8.79383	0	0.29977	0.443046	0.036125	0	0	0	0	0.304131	0	0	0	0
ENST00000451090	0	0	0	0	0	0	0.0156242	0	0	0	0	0	0	0	0	0
ENST00000413943	0.467749	1.0416	0.0722831	0.469131	0.55391	0.178867	0.808856	1.47382	0.122127	0.676299	1.44316	2.07856	0	4.31085	1.28909	1.32499
ENST00000453988	0.851025	0.521108	0.53048	0.285295	0.0373254	1.13155	0.22808	0.11398	1.08608	0.294339	1.33078	1.18836	0	1.36981	2.17184	2.71992
ENST00000433521	0.145032	0.23373	0.148234	0.0522165	0.021138	0.0895894	0.117656	0.0424787	0.118335	0.204999	0.111958	0.062256	0.121706	0.149433	0.112149	0.052462
ENST00000432210	0.774678	1.96025	0.369583	0.469347	1.26207	0.861416	1.94964	0.261699	3.36926	1.13896	3.8786	2.35013	0.210901	14.6625	2.83868	9.17575
ENST00000419814	0	0.493207	0.151184	0.546246	0.107001	0	0	0	0.0355585	2.01779	0.0441739	0	0	3.13402	0	4.71904
ENST00000452347	0	5.7753	0	9.97374	3.91935	1.68402	9.26907	1.87374	6.68645	1.75469	3.39166	0	0.056765	0	37.988	4.60992
ENST00000440116	0	0	33.1067	3.80076	0	0	0	0	0	0	0	0	0	0	0	0
ENST00000422198	0	0	0	0	0	0	0	0	0	0	1.24322	0	0	1.04466	0	0
ENST00000417241	0	0	0	0.250561	0	0	0	0	0	0	0	0	0	399.415	0	0
ENST00000451914	0.0411247	0.0760548	0.0215835	0.0507645	0.0111314	0.117946	0.0391316	1.57762	0.379245	0.0225948	0.063169	0	0	0.00638045	0.006855	0
ENST00000432537	0	0	0	0	0	0	0	0	0	0	0	0	0	14.4971	0	0
ENST00000415543	0.637415	1.17948	2.65275	45.19	0	11.8681	0	4.65132	10.9373	0	4.89892	7.39123	0	0.625915	2.65341	0
ENST00000435828	0	0.0315564	0.0166282	0.0236549	0.0082991	0.035174	0.0218811	0.00454845	0.0248894	0.10344	0.0329671	0.0366636	0	0.156444	0.0102215	0
ENST00000427872	2.12804	0.072737	0	0	0.126312	0.382079	0.010026	0	0	0	0	0.383182	0	0.277263	0.997575	0
ENST00000412349	0	0.0158061	0.627625	0.536585	0	0.723007	0	0.0634955	0.050464	0	0.0880475	0	0	8.51132	0	0
ENST00000435832	0.0415825	0.0499303	0.15786	0.0299423	0	0	0.080783	0	0.0315049	0.0177694	0.059614	0.0435084	0	1.70815	0	0.0130361
ENST00000425352	0	0	0	0	0	0	0	0	0	0	0	0	0	0	0	0
ENST00000452553	0	0	0	0	0	0	0	0	0	0	0	0	0	3.06907	0	0
ENST00000444327	0	0	0	0	0	0	0	0	0.139804	0	0	0	0	0.448917	0	0
ENST00000414418	0.085979	0.144535	0.280706	0.289743	0.0944855	0.349826	0.21762	0.253565	0.085987	0.154313	0.306922	0.118749	0.0309528	0.307545	0.180579	0.093801
ENST00000421185	0.0832635	1.00659	1.17353	0.595276	0.610011	0.769947	1.55819	0.45519	0.913162	0.0781431	1.12494	1.76828	0.230329	1.19031	2.80052	0.710499
ENST00000449140	0	0.0254949	0	0.00458667	0	0	0.00353561	0.0176389	0.00482602	0	0	0.00444318	0	0.239997	0	0
ENST00000413975	0	0	0	0	0	0.494103	0	0	0	0	0	0	0.0357912	0	1.0897	0
ENST00000440688	0	0	0.0957105	0	0	0.033743	0.0262386	0	0	0	0	0	0.00515695	0.509774	0.125023	0
ENST00000431770	0.580505	3.11843	0	1.98946	0.79774	1.7842	2.60209	2.76653	6.36792	2.57112	0.744159	0.741995	0.700705	0.614324	1.30749	0
ENST00000453561	0	0	0	0.874095	0	1.67864	0	0	0.131028	0.0855005	0	0	0	0	0.486301	0
ENST00000457683	0	0	0	0	0	0	0	0.0472539	0	0	0	0	0	0	0	0
ENST00000415910	0.00436222	0	0.0248404	0.00471165	0	0.0116768	0.050847	0.0135896	0	0.0838845	0.00469035	0.00456422	0.00356914	0.356484	0.00508985	0.0123079
ENST00000442418	0.0856975	2.78881	0	1.18709	0	0	0	0.508395	0.96839	0.136433	0	0.38433	0	0.134885	0	0
ENST00000411846	0	0.0653304	0.326854	0	0	0	0	0	0	0	0	0	0	7.48216	0	0.0885735
ENST00000412194	3.13034	6.35596	15.2407	1.84289	0	86.7671	0.907653	0	8.15964	4.24962	1.39306	0.343283	36.8045	44.7417	10.3503	0.451588
ENST00000458155	1.33027	3.84382	6.3007	9.20995	0.960329	4.76812	1.16542	1.95647	4.43883	0.310782	3.50964	1.89568	0	3.32199	5.99688	4.10111
ENST00000420285	0	0	0	0	0	0	0	0	0	0	0	0	0	0.310018	0	0
ENST00000422038	0.144716	0.581715	0.042921	0.122117	0.145668	0.429747	0.135551	0.0986205	0	0.179727	0.418181	0.227129	0	0.304514	0.200518	0.56569
ENST00000444238	7.6925	6.25665	0.402685	7.48945	0	0	0	0.60559	0	0	10.1072	6.34266	0	20.1679	10.2093	0
ENST00000423408	1.6174	0.686464	18.9617	2.5221	4.22157	4.44882	1.85605	1.72077	6.05599	1.33998	7.38981	2.39751	0.144792	3.7657	9.28193	2.4947
ENST00000434159	0.803495	11.8209	6.42956	20.0896	10.5534	11.5626	1.70361	91.3083	32.5947	19.4625	0.52264	45.578	1.88197	5.4254	4.15068	49.6169
ENST00000454100	0	1.69833	0	9.98325	0.181088	2.35056	0	1.44768	0.418973	0	0	1.09338	0	0.282075	0	0
ENST00000435800	0	0.763633	1.35991	0	0	0.351954	0	0.338052	0.277633	0	0.497849	0	0	1.13547	0	0
ENST00000452509	0.057626	0.263805	0.600946	0.167759	0.00341207	0.0482043	0.050978	0.0299206	0.22565	0.278254	0.0785255	0.0376844	0.073671	1.88482	0.0294171	0.0169366
ENST00000422259	0	0	0.205336	0	0	1.04831	0	0	3.03875	0	0	0	0	1.02534	0	0
ENST00000432741	0	0	0	0	0	0	0.423222	0	2.87969	0	0	0	0	0	0	0
ENST00000426515	0	0.0575736	0	0	0	0.00937713	0	0	0.0238872	0	0	0	0	0.0538399	0.03325	0
ENST00000440689	2.48633	8.44363	3.07711	2.17538	4.39823	3.50786	9.10976	9.48164	1.96146	6.26251	21.836	11.687	3.48979	34.5588	9.93654	4.74664
ENST00000413541	0.254571	0.0177091	0.467868	0.0191157	0.0279439	0.00394784	0.229814	0.0260358	0.0117328	0.0359235	0.0142719	0.0169744	0	0.134546	0.0722755	0.058257
ENST00000419658	0	0	0	0	0	0	0	0	0	0	0	0	0	0	0	0
ENST00000432361	6.49209	1.37786	12.7864	11.6804	1.67126	14.5788	2.19311	4.79455	3.20996	4.79767	3.08582	2.50103	0	4.20927	3.36041	1.78432
ENST00000440199	0.233812	0.554945	0	0.358198	0	0	0.0888805	0	0	0	0.242315	0	0	0	0	0
ENST00000456620	0	8.64274	4.5945	0.644625	0	0	0.08479	0	0	0.352253	0.90134	0.617035	0.0359212	2.25657	11.8012	0.279301
ENST00000440150	26.7747	32.3808	1.927	14.2878	6.66528	1.20694	12.4398	6.49765	10.8852	26.527	36.7921	7.55053	7.18992	16.6698	28.1001	15.704
ENST00000430748	0	0	0	0	0	0.865171	0	0	0	0	0.022865	0	0	0	0	0
ENST00000415166	0	0	0	0	0.020222	0	0	0	0	0	0	0	0	0	0	0.0982509
ENST00000448844	0.573365	0	0	0.0116609	0	13.1707	0	0	0	0	0	0	0	0	0	0
ENST00000427892	0	0	0.0289129	0	0	0	0	0	0	0	0	0	0	0.125429	0.074036	0
ENST00000428732	0.00770295	0.0246648	0.130177	0.0221866	0.0145949	0.0343653	0.053445	0.0426614	0.0320986	0.0131668	0.0358903	0.0470168	0.00420165	0.765022	0.0329556	0.00482971
ENST00000455771	0.0762305	0	0	0.755105	0	0	0	0	0	0	0	0.161696	0	8.22605	0	0
ENST00000419596	0.0671355	0.111618	0.0882235	0.0725135	0.068494	0.207356	0.0773955	0.0321767	0.0176072	0.145652	0.183241	0.0108069	0.00422537	0.145824	0.144618	0.242849
ENST00000424528	0	0	8.27015	0	0.647201	0	0	0	0	0	0	0.471474	0	1.56781	0	0
ENST00000424517	0	0	0	0	0	0	0	0	0	0	0.7509	0.0340106	0	0	0	0
ENST00000439024	0	0	0	0	0	0	0	0	0	0	0	0	0	0	0	0
ENST00000445753	19.1081	15.6992	7.1782	19.0889	14.1932	5.35723	11.7971	27.8809	29.0707	35.1217	18.9902	27.2142	3.45489	13.8594	32.3299	41.2989
ENST00000438293	1.34615	4.15854	7.30318	1.51395	3.82172	0.895635	0.0703775	11.8294	2.33349	10.8931	3.92911	3.27497	0	8.17713	0.913554	1.99363
ENST00000449473	0	1.79417	0	5.35079	13.7468	0.584757	0.218367	0	0	0	0.78074	0	0.00210982	5.324	1.85517	0.437951
ENST00000438619	0	0	0	0	0	0	0	0	0	0	0	0	0	0	0	0
ENST00000443565	2.17536	140.6	0	0	0.067203	0	0	0	0	24.8165	0	0	0	0	0	12.4107
ENST00000417976	1.43708	9.68633	117.799	4.96667	12.4131	0.501199	3.09408	8.03201	7.82791	13.2907	23.4775	22.1498	0	2.47235	40.8301	41.8945
ENST00000442423	1.05395	2.42468	2.06874	3.81032	0.746266	3.95946	1.64328	0.797216	4.1509	6.46725	1.09818	3.29465	0.21045	1.98205	2.26372	5.62892
ENST00000420811	0.071051	0	0	0	0	0	0	0	0	0	0	0	0	11.8638	0	0
ENST00000443548	0	0.462531	0	0.336652	3.34021	1.73001	0	1.07983	0	8.63919	1.13061	1.92353	4.73929	0	0	0.873085
ENST00000450546	0.210451	1.22852	0.598741	0.162363	0.113928	0.181072	0.112642	0.887577	0.32369	0.218575	0.185874	0.0707775	0	0.228558	0.309391	0.678776
ENST00000420168	0.724505	3.42094	2.03879	0	0	0	0	0.882273	0	0	0	0	1.19529	1.06188	2.87942	0.656415
ENST00000418091	0	0	0	0	0	0	0	0.101878	0	0	0	0	0	0	0	0
ENST00000419428	3.1069	0	0	0	0	0	0	0	0.0210457	0	0	0	0	0	0.51917	1.63169
ENST00000420549	0.0286306	0.246377	0.2615	0.00515405	0.0135617	0.0894115	0.0437024	0.029731	0.0976135	0.0795255	0.0615685	0.00499278	0.0156169	0.057006	0.167033	0.0493661
ENST00000439755	0	0.388437	0.999625	0	0	0	0	0.766425	0	0	0	0	0	0.393161	0	0
ENST00000414374	0	0.82567	1.01117	0.0924265	0	0	0	0.916455	1.78227	0.395863	0	0	0	0	0.0946915	0
ENST00000448344	0.180355	0.06201	0.137237	0.0756481	0.084985	0.0276475	0.0429975	0	0.070429	0.115688	0.150127	0.291818	0.0233738	0.106248	0.266755	0.0388558
ENST00000421455	0	2.50757	5.30567	0.426457	0.234857	0.497221	0.0635745	0	0	2.40589	0.559922	0.213698	0	0	0.938527	0
ENST00000457025	0.608755	0	0	0	0	0	0	0	0.0609175	0	1.16645	0.239111	0	1.74489	2.66407	0.066895
ENST00000456414	1.5648	1.74944	0.162374	4.82411	1.11671	2.7212	11.411	16.0084	1.57154	18.3104	2.23137	2.63066	0	8.38872	0.458407	2.82713
ENST00000447916	0.784625	0.731475	0.601285	0.415843	0.563265	0.339176	0.174477	0.141702	0.199387	0.218669	0.482083	0.443626	0.055824	1.64327	0.36393	0.105419
ENST00000424982	0	0	0	0	0	0	0	0	0	0	0	0	0	0	0	0
ENST00000437803	0	0	0	0	0	0	0	0	0	0	0	0	0	3.57463	0	0
ENST00000431294	0	0	0	0	4.03601	0	0	0	0	0	0	2.21869	0.81484	4.90456	0	0
ENST00000445523	2.88326	0.322076	1.55375	2.39879	0.185234	0.31143	0.613139	0.736882	2.13786	2.23305	0.375491	0.169133	0	3.0641	1.32794	13.4548
ENST00000452738	0.54761	2.10799	3.23138	7.82412	0.274753	5.2829	0.094432	0	31.7432	0	2.4975	4.1742	0	0	0.633524	0
ENST00000450843	0.23891	1.95617	0.177042	0.884651	0.582992	1.04739	0.200383	0.160666	1.77573	0	2.54625	0.0980435	0	0.636469	1.14503	0.475312
ENST00000456582	0.62064	10.8812	8.18572	14.0763	1.90937	0	2.44636	5.90189	3.25656	0.6667	3.68207	3.08669	0	44.2923	1.21782	0
ENST00000427806	0.021441	0.0343271	0.0673929	0.015439	0.0431346	0	0.0238022	0.051952	0.0487342	0	0	0.022434	0	0.00776195	0.0083392	0
ENST00000426786	2.58454	7.8545	3.12584	0	0	0	4.3747	0	6.36381	6.89302	1.50023	0.0425406	0	2.42394	1.71022	6.74528
ENST00000437865	1.80463	2.96111	0.322128	14.1019	0	1.67537	0.361956	0	2.44616	1.24176	2.02005	1.38824	0	1.65719	5.90465	0
ENST00000416527	0.091664	0	0.386633	1.48387	0	3.11476	0	0	0.156042	0.0845885	0	0	0	0.304669	1.64147	0
ENST00000425754	0	0	1.78767	0	0	1.10048	0	0	0	0	0	0	0	3.57449	0	0
ENST00000413650	0	0	0	0	0	0	0	0	0	0	0	0	0	0	0	0
ENST00000434879	0	0	0	0	0.159197	0.582561	6.0439	0	0	0	0	0	0	0	0	0
ENST00000411721	0	0	0	0	0	0	0	0	0	0	0	0	0	0	0	0
ENST00000425185	0.00552045	0.0567574	0.0824767	0	0	0	0.00459628	0.0343958	0	0	0.0059357	0.0115522	0	0.252717	0.0193239	0
ENST00000438000	13.4453	0.991478	13.7075	15.141	10.4509	2.01484	14.8037	4.37015	3.0028	17.9739	6.99652	2.79365	0.551862	19.1999	14.361	5.28761
ENST00000448001	0	0	0	0	0	0	0	0	0	0	0	0	0	0.109449	0	0
ENST00000418015	0.546125	0.121672	0.677862	0.546535	0.62246	0.049415	0.187641	0	0	4.84226	0.616096	0	0	1.89416	2.47414	0
ENST00000445662	0.00663595	0.0159363	0	0	0.02829	0.00444076	0.041438	0	0.0490203	0	0.00356759	0	0	0.00625535	0.00774295	0
ENST00000438093	0	0	0	0	0	0	0	0	0	0	0	0	0	0.468657	0	0
ENST00000446530	0	0	0	0	0	0	0	0	0	0	0	0	0	0	0	0
ENST00000412092	0.118575	1.54597	5.24695	2.99348	0	5.56334	1.67251	1.42823	4.57389	4.57844	4.58242	0.545315	0	1.22002	4.80018	0.177009
ENST00000411760	20.9809	81.0032	50.3571	25.7879	81.7337	0.00488338	40.6253	14.8963	47.7296	41.6354	25.1095	32.9167	0	9.44593	22.5116	52.6215
ENST00000456389	0.0148751	0.0267918	0.117494	0.0963995	0.193766	0.0995438	0.636426	0.115851	2.1461	0.466204	2.71009	0.0515599	0	8.66864	0.868989	0
ENST00000443766	0.355299	2.36285	1.47085	3.43532	0	1.07595	0.494371	0.335332	1.28134	0.413587	0.923234	0.46503	0	0.191312	4.33376	0.807031
ENST00000436416	0.564514	0.627529	0.453945	0.460562	0.215644	0.237277	0.426454	0.208167	1.48936	0.634344	0.391822	0.535451	0.217248	0.395759	0.182627	1.25386
ENST00000445976	0.173246	0.315891	1.60692	0.194055	0.303939	0.231873	0.170956	0.0866215	0.298981	0.296133	0.448449	1.1524	0.0472497	0.87805	0.31445	0.0543125
ENST00000423249	12.4166	1.12097	11.8418	14.2009	9.43582	1.19721	13.3315	4.25804	3.42655	15.6469	7.56478	3.2634	2.16274	21.2304	14.5551	5.92089
ENST00000415686	0	0	0	0	0	0	0	0	0	0	0	0	0	17.026	0	0
ENST00000440778	0	0	0	0	0	0	0	0	0	0	0	0	0	0	0	0
ENST00000443012	0.363183	1.25267	0.688866	1.80864	1.2062	0.854838	2.50944	9.98672	1.98308	2.03899	2.44176	4.07412	2.5241	3.58925	2.15153	0.074596
ENST00000446684	0.785776	0.52923	0.55829	1.01204	0	0.901559	0.2851	6.53186	1.00568	0	0.0790605	0	0	1.2353	0.180096	0
ENST00000425113	0	0	0.97412	0	0.70574	0	0	0	0	0	0.764515	0	0	1.42394	0	0
ENST00000429055	0	0	0.226015	0	0	0	0	0	0	0	0	0.0950275	0	0	0	0
ENST00000446238	0	0	0	0	0	0	0	0	0	0	0	0	0	0.376905	0	0
ENST00000427309	0.27071	1.58941	1.45156	5.87287	0	1.97229	0.225863	0	0	0.22522	0	1.15256	0	0.0466204	0.0554365	0
ENST00000415960	0	0	0	0	0	0	0	0	0	0	0	0	0	0	0	0
ENST00000436772	1.2433	21.6987	36.7526	6.86626	2.05576	1.28255	5.78245	3.43707	46.0656	10.6848	9.41963	18.5666	1.69589	11.9004	12.6216	0.218349
ENST00000422153	6.96184	28.8983	11.0462	7.42957	7.77811	6.91883	9.67737	3.4975	14.7995	20.1684	11.7949	24.3041	4.55669	12.7453	12.66	25.7976
ENST00000437695	13.6192	16.956	2.84898	13.3968	4.98831	2.73921	15.7856	7.70345	45.2523	36.0019	3.78847	8.32768	2.25143	4.94932	8.15998	41.6846
ENST00000437833	3.6135	4.34871	27.547	11.7697	7.94208	6.00568	7.15366	5.40599	2.56209	6.659	8.17335	5.8133	8.20047	6.3217	8.26261	2.25484
ENST00000431097	0	0	0.357407	0	0	0	0	0.080875	0	0.427076	0	0	0	2.08803	0	0
ENST00000424696	0	0	0	0	0	0	0	0	0	0	0.290787	0	0	0.0498343	0	0
ENST00000442108	0.145126	0.130695	0.12052	0.249358	0.403869	0.169958	0.55691	0.470952	0.77312	2.38928	0.126785	0.645355	0.430438	0.764104	0.208616	0.331859
ENST00000411978	0	0	0.105066	0	0	0	0	0	0	0	0	0	0	138.13	0	0
ENST00000435115	0	0	0	0	0	0	0	0	0	0	0.203763	0	0	2.21258	2.27028	0
ENST00000427337	0	0	0	0	1.24302	0	0	0	0	0	0	0	0	0	0	0
ENST00000415104	0	0.419239	0.208054	0.47127	0.925288	0	0.0294709	0.394195	1.56019	3.7066	0.264353	0.550218	0.56685	1.75781	0.388462	1.88043
ENST00000416952	2.45713	7.98541	6.23785	3.03872	5.97904	2.68849	3.11693	0.71634	5.71721	2.93781	6.62578	3.22784	5.88428	2.06485	6.91755	3.50484
ENST00000456125	0.159455	0.416248	4.35013	0.153164	0.0283201	2.63811	0	0.16848	0.372329	4.58634	0.833125	1.96275	0	1.02112	2.13058	1.13398
ENST00000416424	0.339191	0.0724485	0.112649	0	0	0.733151	0.229299	0.0291037	0.177094	0.381803	0.023745	0.279266	0.0710755	14.0137	1.07968	0.22964
ENST00000431862	0.123495	0.220624	0.268719	0.0813345	0.054217	0.0967532	0.120377	0.131371	0.0239622	0.0193073	0.155456	0.0441223	0.110901	0.346754	0.196815	0.01983
ENST00000419817	0	0	0.215321	0.73217	0	0	0	0	1.07796	0	0	0	0	0	0.158166	0
ENST00000451607	0.542065	4.18436	3.57355	0.579329	0	0	0	3.12123	1.04312	5.79543	3.56245	4.04521	0.151278	0.0545975	1.03438	0
ENST00000451545	0	0	0.0423232	0.066975	0	0.0358108	0.109304	0.328788	0.005068	0	0.00479487	0	0	1.95534	0.0987621	0.0442922
ENST00000432536	0.438711	9.48341	0.726535	0.713149	0.295254	0	2.15882	4.77569	15.4846	14.7984	1.94315	2.45283	4.55786	0.068651	1.33779	1.37851
ENST00000445290	0	0	0	0	0	0	0	0	0	0	0	0	0	3.11217	1.41105	0
ENST00000433108	0.825064	0	0	49.185	0	0	1.9991	0	5.95115	0	0	10.311	0	2.89982	0.13975	0
ENST00000421851	0	0.114735	0	1.72601	0	0	0	0	0	0	0	0	0	0	0	0
ENST00000452465	0	0.178524	0.226172	0	0.24122	0	0.0723335	0	0	0	0.178659	0.677455	0	2.41308	0	0
ENST00000437190	0.0349815	1.75384	4.07441	0.878884	0	0	3.83488	3.74001	0.99417	0.785365	0.81918	2.9009	0.0177729	5.06701	0.811847	0
ENST00000449842	0	0.439416	0	0	0	0	0	0	0	0	0	0	0	0.246147	0	0
ENST00000417262	2.26921	4.87857	7.86611	7.27635	3.72497	0	2.47308	1.12435	13.7222	0	1.72432	7.52265	5.44456	64.3538	4.88199	0
ENST00000454348	0.377575	7.24984	8.50343	6.30701	10.2593	0.320868	6.36228	2.97902	11.542	7.27576	6.59805	19.9597	0	3.29417	5.76277	0.59938
ENST00000294715	1.57031	0.072045	0	4.0081	0	0	0	2.37626	5.549	7.73436	0	4.83551	2.77481	1.76942	0	58.4248
ENST00000434300	0.0485129	0.427181	0.230212	0.244529	0.230226	0.649297	0.188494	0.0503775	0.339991	0.352427	0.104325	0.126899	0.0066155	0.079031	0.188685	0.0076044
ENST00000428641	0.273895	1.44449	0.821333	0.195415	0.0280214	0.0890722	0.317822	0.0153576	0.0504225	0.246474	0.237857	0.0541595	0.124605	0.146224	0.203257	0
ENST00000427213	0	1.59231	0	1.97703	0.272973	3.09956	0	0	0	0	0.106733	0	0	0.0595805	0	0
ENST00000426519	0	0.0493605	0.00866995	0.00493343	0	0.0122264	0	0	0	0.0468443	0.0392891	0.109919	0	0.0148817	0.0053295	0.166269
ENST00000415582	0.180247	0.0625555	1.66059	4.37331	0.338201	0.657681	0.994835	1.19943	2.32797	3.00156	0.772249	0.497314	0	0.525385	3.38085	0.783145
ENST00000445243	0.148239	0.908575	5.26987	1.86845	0.950046	0.64308	0	1.59774	0	8.2774	0.786112	1.98439	0.124877	8.84556	1.12546	0.383057
ENST00000414890	0.0968005	0	6.11505	0.653446	0	0.597457	0.149392	0	0	0	0.112797	0	0	0	0	0
ENST00000422665	0	1.89915	0	6.63743	0.292555	0	0.035807	1.37365	0	2.9717	0	0.235291	0	0.589145	2.67884	0.141912
ENST00000411509	0.0311995	0.0187315	0.0592215	0.0637075	0.0049262	0.0208788	0.168453	0.120493	0	0.193673	0.363563	0.0979335	0.0127636	0.154264	0.134539	0.058686
ENST00000427261	0	0	0	0	0	0	0	0	0	0	0	0	0	0	0	0.87916
ENST00000442358	2.41634	0	0	0.204965	0	0	0	0	0	1.08925	0.129189	0	0	9.90872	0	0
ENST00000443515	0	3.92468	1.13015	1.0822	0	0.914507	0.158223	0	0	0.655282	0.521035	0	0	0.624295	1.28612	0
ENST00000422858	0	0	0	0	0	0	0.0588035	0	0	0	0	0	0	0	0	0
ENST00000422241	0	0	0	0	0	0	0	0	0	0	0	0	0	0	0	0
ENST00000426504	0.0466937	0.128155	0.0253234	0.0072049	0.145346	0.12499	0.416538	0.00692695	0.121781	0.0684125	0.09324	0.0279179	0	0.0507115	0.00778325	0
ENST00000428911	12.0852	6.206	0.558939	4.56071	5.64043	6.03312	7.70298	0.3541	10.169	5.04562	3.63502	3.90962	1.04306	4.17776	2.16621	0
ENST00000422250	0	0	0.915145	0	0.213012	0	0.0145941	0.0182022	0.219126	0	0.0502585	0.0366804	0.862017	0.5013	0.0787933	0
ENST00000449589	0	0	42.1948	0	0	0	0	0	0	0	17.6725	0	0	0	10.9714	0
ENST00000439633	0	0	0	0	0	0	0.0173107	0	0	0	0	0	0	4.36233	0	0
ENST00000458003	0	0	2.07616	0	0	0	0	0.192575	0	0.377633	0	0	0	4.222	0.182657	2.31551
ENST00000436974	0	0	0.159966	0	0	0.00621069	0.0067377	0	0	0.215417	0	0	0	0	0	0
ENST00000448643	0.090917	0.166126	0.262613	0.10247	0.0374483	0.142845	0.0691145	0.0656775	0.0898475	0.0810815	0.131758	0.0951275	0.00323425	0.170346	0.087634	0.0557655
ENST00000448227	0.0231594	2.55118	1.24213	3.19211	2.33773	0.663329	0.235974	4.51065	4.22719	4.49866	1.00242	0.467635	0	2.67769	0.728045	1.27215
ENST00000415359	0	0.0605455	0.0953242	2.52568	0.0358265	0.033743	0.099707	0.058906	0.0214891	0.137363	0.060993	0.0791375	34.1775	2.06211	3.12535	0
ENST00000445272	47.7261	0	0.0230418	397.76	0.16686	0	0.464321	0	3.39482	0	0.388128	0.372622	3.76649	7.74507	0.212499	0
ENST00000428289	1.3209	3.1253	10.8445	1.99703	0.543165	2.8538	4.58926	1.46278	1.85459	3.74562	12.3581	3.19826	0.0265242	7.9283	4.10099	5.15418
ENST00000446229	27.3446	50.5956	20.3641	24.0928	30.5404	18.714	29.1885	14.04	34.3488	60.2714	67.0024	53.1117	41.5546	57.8853	55.2522	37.2281
ENST00000414422	1.60718	3.84863	0.865965	1.28622	0.988063	0	4.74271	1.28564	0.316764	4.37746	2.61245	0.181104	0	0.843552	1.42732	1.85054
ENST00000435021	0	0	0.0740148	0	0	0	0.0119813	0	0	0	0.10272	0	0	0.282058	0	0
ENST00000437797	0	0	0	0	0	0	0	0	0	0	0	0	0	0	0.134074	0
ENST00000433008	0	0	0	0	0	0	0.083947	0	0.0083948	0	0	0.169326	0	0.193458	0	0.692815
ENST00000457465	0	0	0	0	0	5.75942	0	0.659879	0.033417	0	0	0	0	1.45313	0	0
ENST00000443018	0.374966	1.6801	2.39902	0.655992	1.53987	0.0878639	0.680932	3.4775	1.50583	3.83238	1.40389	2.72215	0.140513	0.654467	1.14045	4.87646
ENST00000428366	74.4754	13.8149	51.9263	66.3371	19.2164	6.78993	19.2515	25.0656	52.0889	35.5803	25.4621	14.1612	0	71.0212	129.288	28.2865
ENST00000330493	0.00455778	0.013682	0.02114	0.00369217	0.00107946	0.00305004	0.0617899	0.00354975	0	0.0014607	50.1523	0.0733277	0	0.199335	0.0586011	0.00964485
ENST00000421937	0.505915	1.84689	3.12623	3.10378	1.84293	4.81299	2.32439	1.82232	1.6824	4.90666	2.16787	2.78193	8.17808	2.39569	5.0851	0.588113
ENST00000451362	0	0.00275305	0.225304	0	0.00054301	0.00153436	0.0167179	0.000595205	0	0	0.00493049	0	0	0.0164325	0.00334405	0
ENST00000437919	0.0430743	0.034481	0.256713	0.054279	0.102017	0.172952	0.179317	0.08946	0.135407	0.206839	0.205626	0.127696	0	0.318789	0.0502595	0
ENST00000428573	0.0890289	0.0612205	0.672443	0.484927	0.308795	0.600497	0.131491	0	0.250273	0.523586	0.551243	0.773561	0.183548	0.342682	0.107082	0.076722
ENST00000432694	0.538035	0	0	0	0	0	0	0	0.674525	0.203832	0	0	0	0	0.358961	0
ENST00000412059	0	4.94789	3.13878	7.41245	0	0	3.96038	15.0589	25.9311	4.75164	26.8331	4.04645	2.95525	0	3.73785	13.933
ENST00000446901	0	0	0	0	0	0	0	0	0	0	0	0	0	0.514835	0	0
ENST00000423121	3.32296	3.28803	0.222222	2.95468	5.27957	3.45022	0.236331	10.119	6.33507	0.13284	0.271347	7.78454	1.33058	0.511773	0.64812	0.276579
ENST00000455718	0	2.21528	5.88734	0.528175	0	1.89931	2.04139	5.18073	1.27788	1.06004	0.470112	2.7824	0	0	3.83798	0
ENST00000431459	0.193909	0.357772	5.12921	0.321825	0.304675	0.208888	1.52088	0.137516	4.64622	0.230399	5.94574	0.606836	0.0386962	11.2858	0.2097	0.151233
ENST00000419738	0	0	0	0	0	0	0	0	0	0	0	0	0	0.410046	0	0
ENST00000401008	1.53299	1.45032	0	0	0	2.12282	3.17939	0	0	10.624	6.51245	2.70411	0.633486	0.0431084	2.67978	1.00891
ENST00000417986	1.68237	3.31243	1.16335	0	6.918	0	1.89016	0	2.74108	4.17104	0.0209182	0.614465	0	3.45573	0.85231	2.35613
ENST00000452996	0.0336784	0.131337	1.06731	0.260796	0.0501375	0.00321967	0.050072	0.0324748	0.0300729	0.114106	0.333666	0.166123	0	0.294583	0.0477171	0
ENST00000435542	0.028335	0.258577	0.075298	0.189749	0.0322122	0.333727	0.121468	0.0470785	0.083725	0.232481	0.198143	0.0296473	0.00463668	0.184292	0.0490836	0.0479681
ENST00000457239	0	0.141571	0	0	0	0	0.00565995	0	0.00772575	0	0	0	0	0.165492	0	0.412768
ENST00000432976	0	0.0052451	0.0248743	0	0	0.00584632	0.00363691	0	0	0	0	0	0	0.018976	0	0.00410822
ENST00000444887	0	0	0.163759	0	0	0	0	0	0	0	0	0	0	0	0	0
ENST00000449604	0.0189263	0.0462888	0	0	0	0	0.0057702	0	0	0	0	0	0	0	0	0
ENST00000437207	0.326637	4.57624	0.484535	0.633365	0	0.19649	0.80393	0.0802835	0	0	0	0.71794	0	5.99035	8.28175	0
ENST00000431096	0	0.169484	0	0.388213	0	0	0	0	0	0	0	0	0	0	0	0
ENST00000452809	7.56323	25.9374	27.7739	8.3148	2.04277	7.91635	3.92319	1.52751	55.5878	14.1323	10.4059	8.21907	4.45177	9.47592	33.7069	5.92375
ENST00000455124	0.0913645	0.82462	0	0	0	0	0	0.877032	0.174019	0.299611	0.118555	0	0	0	0	0.155815
ENST00000419415	14.7945	2.58418	4.01617	2.66366	0	0	0	0	0	0	2.05633	6.80439	0	0	0.190205	0
ENST00000426178	0	0	0	0	0	0	0	0	0	0	0	0	0	2.99748	0	0
ENST00000430052	0	2.91997	3.64661	0.6518	0	0	0.05411	0	0	0.474517	0.86257	0.665894	0.103403	1.70487	3.02835	0.173384
ENST00000457217	0	0.114765	0	0	0	0	0	0.00367596	0	0	0	0	0	0	0	0
ENST00000422183	0	10.2543	0	0	0	0	0	0	0	7.85335	0	0	0	0	0	0
ENST00000400982	0	0.911813	0	0.403256	0	0	0.938856	0	0	0	0.156049	0	0	0.0474722	0.593444	0.125028
ENST00000457548	0.0165899	0.229084	5.17912	0.0985535	1.0373	0	0.103595	0.0172276	0.0710055	0.472378	0.187298	0.546785	0.220062	1.53522	0.0677505	0.0546095
ENST00000456633	1.41731	0	4.72663	0.744081	0.170045	0.418363	1.37109	1.34191	0	1.94916	1.09462	0	0	1.2967	2.04969	0
ENST00000429210	9.52722	3.99817	3.43581	2.01862	2.71516	0.689729	1.28028	0.492485	7.24211	4.18147	4.11134	2.88307	0.842204	3.59835	2.43766	4.56334
ENST00000422640	1.52429	2.37677	1.14434	2.03459	2.48517	1.57208	1.31658	0.828692	0.796627	0.81455	3.58901	2.34193	5.04729	1.97366	2.90633	1.66932
ENST00000392688	4.23523	10.0831	0.879358	1.35645	4.07137	8.04334	20.0512	0	1.56517	0.923576	49.092	9.39281	0	19.2285	24.9481	0
ENST00000426251	0	0	0	0.516345	0	0	0	0	0	0	0	0	0	0.320018	0	0
ENST00000443928	1.59144	58.6647	0.0949274	1.47551	1.98456	0.379236	0.821226	0.97635	26.207	89.8392	2.58551	2.62073	0.0596145	1.08785	0.935717	208.766
ENST00000445909	11.3465	6.35569	1.09332	14.8212	7.48029	47.1868	1.33519	1.8452	47.6439	13.5279	0	8.00357	3.90539	4.07056	5.08685	0
ENST00000426575	0.0363646	1.26462	0.376885	0.362052	0.055403	0.104362	0.344798	0.0593073	0.112422	0.454769	0.320465	0.270278	0.152962	0.211413	0.295693	0.191155
ENST00000448304	0.0151209	0.630013	49.0993	0.0571625	0.100275	0.0252973	0.0377687	0.0235531	2.2871	1.09525	0.0162584	0.075151	0.0216507	0.141524	0.0220542	0.152877
ENST00000427439	0.0358751	0.0193847	0.074906	0.0464987	0.0169934	0.0360115	0.0119478	0.0242151	0.209971	0.0367931	0.050146	0.170792	0.061641	0.0828148	0.121393	2.15443
ENST00000425271	0.0227081	0	0	0.0408787	0.0120856	0.263403	0	0	0	0	0	0	0	0.0411035	0	0
ENST00000427825	0	0.11884	0	0.0874575	0	0	0	4.45716	1.48821	0	0	0	0	0.085023	0.207637	0
ENST00000441773	0	0	0	0	0	0	0	0	0	0	0	0	0	8.35005	0	0
ENST00000419458	8.84917	0.506474	2.87659	4.27938	0.327257	1.10217	3.38336	0.715118	0.114175	1.50118	1.09021	2.32205	0.164966	7.12989	0.375698	0
ENST00000454974	0	0.397786	0	0.51505	0	0	0	0	0.922037	0	1.15562	0	0	0	0.10142	0
ENST00000420691	0.0158614	0.0344704	0.0125226	0.0495609	0	0.0134619	0.215182	0	0.00381027	0	0	0	0	0.0915817	0.0608615	0.00315321
ENST00000427339	0.00556845	0.066863	0.042279	0.0481161	0	0.0968865	0.0278175	0.0173474	0.106509	0.0999415	0.053886	0	0.00455608	0.133047	0.134444	0
ENST00000453136	3.83988	4.03184	14.5784	0.790656	0.902204	10.0729	5.3236	0	16.8244	5.79444	13.5859	8.58129	0	2.93808	2.16561	0
ENST00000429352	0.74158	0	0	0	0	1.39256	0	0	0	0	0	0	0	5.77093	0	0
ENST00000415218	0.0218809	0	0	0	0	0	0	0	0	0	0	0	0	4.68887	0	0
ENST00000430592	0	0	0	0	0	0.210655	0	0	0	0	0.431805	0.797109	0	0.865917	0	0
ENST00000437133	0	0	0	0	0	0	0.770655	0	0	0	0	0	0	0	0	0
ENST00000443364	0.464373	0	0	9.73838	3.37565	0	0	0	3.0258	3.5044	1.79819	1.48054	1.20155	0.158929	0.190089	3.08969
ENST00000418602	1.41286	2.00715	1.13891	1.27771	0.642474	0.0950492	1.11993	0.421051	0.546028	2.09826	0.532405	0.504155	0.407472	0.975903	2.14709	1.72783
ENST00000447686	6.74548	13.9802	5.11347	6.46823	1.65315	7.28791	3.24183	4.07428	17.2665	8.66854	6.60384	5.25989	11.6037	7.77886	5.33499	7.14136
ENST00000447623	0.70301	2.29712	35.1728	0.208429	5.6965	1.046	0.80105	0	8.33372	16.804	5.8014	4.34945	0	2.72835	4.75554	0.265187
ENST00000442318	0.006659	0.0119936	0.382454	0.0143847	0.00315424	0.00594158	0.0073923	0.0115248	0.00252257	0.0250117	0.35774	0.00348369	0.000908045	1.2119	0.410503	0.092897
ENST00000446102	1.21405	0	0	0	0	0.0274467	0	0	2.11963	0.599145	0.0302343	0.428285	0	2.50051	0	0
ENST00000457852	1.89474	1.43545	2.44349	1.293	0.317738	2.06976	1.1039	0.524632	0.632435	0	0.96696	0.536425	0	1.29146	1.33863	0
ENST00000434098	0	0	0	0	0	0	0.0170887	0	0	0	0	0	0	0	0.047897	0
ENST00000483518	0	0	0	0.0282698	0.00826515	0.0116768	0.186824	0	0	0	0.00938065	0	0	0.111199	0.0610785	0
ENST00000488578	0	0	0.56876	0	0	0	0.452836	0	5.7269	0	4.03776	0.378876	0	0.928055	0	0
ENST00000451341	0.0825209	0.309902	0	0.194335	0.037067	0	0	0.0203152	0.00741105	0	0.0403808	0.0204693	0.010671	0.0283287	0	0
ENST00000456083	1.20884	3.96997	2.35619	0.778325	0.330616	2.08336	0	0.959701	0	0	0.49128	1.03528	0	1.03879	0.540445	0.198852
ENST00000452962	0.704544	0.395361	0.119014	0.454928	0.147893	0.0417067	0.179559	0.155114	0.0820381	0.207632	0.297119	0.301624	0	2.68544	0.66094	0.0647772
ENST00000428391	1.86484	0.56635	0	3.14162	1.61596	0.983327	0	0.310829	4.95828	2.01167	0.819225	1.1958	0.578865	0.866875	0.592675	0
ENST00000417354	1.3731	10.4293	3.34252	4.87819	2.02027	2.0169	5.202	6.87628	10.5096	0.425014	40.3806	11.8108	0	3.90764	8.976	0
ENST00000429156	0	0	0	0	0	0	0	0.203572	0	0	0	2.14181	0	0	0	0
ENST00000432038	0	0	0	0	0	0	0	0	0	0	1.15534	0	0	17.9544	0	0
ENST00000445098	0	0	0	0	0	0	0	0	0	0	0	0	0	1.21662	0	0
ENST00000421273	0	0.00466532	0	0.051802	0	0	0	0	0	0	0	0	0	0	0	0
ENST00000451439	0	0	0	0	0	0.729693	0	0	0	0	0	0	0	0.633185	0	0
ENST00000458250	0	0	0	0	0	0	0	0	0	0	0	0.684587	0	0.282568	0.0255124	0
ENST00000442130	6.6025	4.57994	1.2819	5.25682	3.80728	7.21664	3.06863	3.60574	4.00107	4.09739	5.40003	6.02521	11.3853	5.63284	10.7759	3.67634
ENST00000414377	0.058251	0	0	0	0	0	0	0	0	0	0.0990125	0	0	0.315464	1.42048	0
ENST00000424435	0.15394	0.803921	0.246962	0.342077	0.187121	0.483201	0.373906	0.603707	1.34504	0.53432	0.173172	0.425027	1.36818	0.231733	0.350143	7.58606
ENST00000451829	1.00278	1.01397	0.0651707	1.0071	0.64166	2.08382	0.183093	0.74902	2.00935	1.03746	1.45653	0.65346	0.223109	1.43748	0.851885	0.347461
ENST00000427173	0.00192188	0	0.086611	0	0	0	0	0	0	0	0	0	0	0.56838	0	0
ENST00000432511	0	1.76816	0.675025	0	0	0.761957	0	0.193168	1.37051	0.613005	0	0.673973	0.910315	0.343091	0	0.103838
ENST00000356006	0.247656	0.157963	0.106191	0.159221	0.0654885	2.25586	0.220654	0.499352	1.59041	2.33175	2.35728	1.43849	0	1.99084	0.251433	0.720295
ENST00000436955	0.00997465	0.059885	0.123067	0.032321	0.0141744	0.0534001	0.0249145	0.005179	0.00566795	0.0127873	0.0375373	0.0208732	0.0122417	1.74442	0.0290963	0.0093811
ENST00000448988	0	0	0	0	0	0	0	0	0	0	0.00699735	0	0	0.716399	0	0
ENST00000458683	0.208979	0.699025	0.502925	0.322456	0.148484	0.179805	0.354203	0.201511	0.152677	0.143522	0.344106	0.160088	0.116026	0.259383	0.265611	0.196544
ENST00000434047	4.83496	16.7476	25.6107	2.96723	5.14912	0	0.552415	1.7409	18.1917	28.3515	6.56321	13.3977	0	1.70181	10.4933	3.46819
ENST00000412932	0	0.0135216	0.007125	0.0283803	0	0	0	0.542422	0.0085318	0	0.00403599	0	0.015356	0.0407662	0.00437981	0
ENST00000429865	0	0	1.35388	0	0	0	0	0	0	0	1.28054	0	0	0.762649	0.978359	0
ENST00000464343	0	5.39554	10.7566	10.3583	11.1094	0	1.98585	0	6.10028	3.62605	8.41925	10.4877	0	7.50249	6.10865	0
ENST00000435554	0	0.0262134	0	0	0	0	0	0.0075566	0.0330802	0	0.00782435	0.0228419	0	0.153888	0	0
ENST00000482381	0	0.340697	3.52371	1.50459	2.86745	0	0.7125	0	2.79759	0	0.453767	0	0	0	1.14364	0
ENST00000443642	1.44874	3.34005	1.20503	1.13417	0.292027	2.29427	1.16553	0	11.1931	6.64065	3.67943	16.813	4.19947	1.10694	1.41085	0
ENST00000366105	0.076467	3.06806	0.156029	5.06993	0	0	0.0346646	1.98449	0.19869	0.584448	0.382122	0.043241	0	0.700816	2.09667	0.0569735
ENST00000415726	0.534975	1.10258	0.106093	0.439839	0.325268	0.245794	0.385584	0.15754	2.69509	1.16694	0.558045	0.74355	0.209056	0.677218	0.947611	1.16398
ENST00000430245	0	0.420515	0	0	0	0	0	0	0	0	0	0.893615	0	0	28.6693	0
ENST00000451759	0	6.45259	3.63793	0.562323	1.14412	0	0.941089	1.81701	0	0	7.30835	4.12688	0	12.2839	0.566557	0
ENST00000412838	9.36195	7.09866	0.660077	4.81161	6.2562	4.64636	10.7735	23.0865	9.68045	9.4699	12.4566	8.27977	0.993302	5.04595	10.7104	12.8309
ENST00000447883	3.33189	9.46625	4.71747	4.06658	4.7157	0.8861	2.87013	2.21117	10.1845	12.4171	3.34267	10.6986	0.5778	2.83054	9.34624	14.3538
ENST00000425771	0	0	0	0.76265	0	0	0	0	0	0	0	0	0	0	0	0
ENST00000412239	0.151388	2.28026	0	0.68427	1.24911	0	0	0	4.35273	0	0	0	0	0.307094	0.90205	0
ENST00000411431	0	0	0	0	0	0.0352221	0	0	0	0	0	0	0	0.355921	0	0
ENST00000420695	254.067	289.767	6.21351	270.733	597.987	159.309	507.537	20.8888	1591.61	695.483	185.521	977.164	107.572	300.928	213.349	1010.81
ENST00000446333	0.062684	0.0703275	0	0	0	0	0	0	1.7733	0.514685	0	0	0	4.02079	0	0.718795
ENST00000421159	11.4227	12.642	5.3176	26.5493	8.65835	27.7809	0.161001	0.215043	3.00983	6.50748	2.48549	12.4401	2.92482	13.4753	8.20847	0.59926
ENST00000419614	0.0851935	0.0681975	0.363849	0.153363	0.114337	0.171034	0.319192	0.434968	0.00806835	0.091014	0.312973	0.222848	0.145218	0.541324	0.115973	0.0400621
ENST00000428365	4.44709	12.0537	2.25721	4.3981	2.89552	0	0	1.09046	23.6069	18.696	3.16281	14.6233	3.90081	3.96257	15.1105	6.75463
ENST00000455838	0	0	1.69765	0	0	3.73742	0	1.27282	0	0	0	0	0	0	0	2.9051
ENST00000419105	2.93856	15.4253	46.316	3.48277	7.99509	171.704	2.54479	5.92758	4.4928	62.8717	2.12734	9.21986	93.3554	4.86373	26.902	20.2557
ENST00000414590	0.0466758	0.020523	4.12651	0.0492291	0.563931	0.19063	0.658278	0.0118325	0.084172	0.124164	0.0428806	0.059611	0	1.18719	0.0132952	0.0535825
ENST00000412174	0	0	0	0	0	0	0	0	0	0	0	0	0	0	0	0
ENST00000413035	1.57201	1.99206	4.52026	1.24754	0.257456	3.65438	1.34454	1.33061	11.5448	3.9222	3.98725	2.0751	1.98247	1.73259	3.0044	2.98339
ENST00000446952	3.5296	14.0123	2.90836	5.40025	0.219736	2.34177	2.02772	3.73334	5.3694	29.58	3.98487	2.70122	0.466189	2.55736	1.30024	43.3839
ENST00000454251	0	0	0	0	0	0	0	0	0	0	0	0	0	2.75389	0	0
ENST00000441085	0	0	0.677225	0	1.16166	0	0	0	0	0	0	0	0	0.413534	0	0
ENST00000453155	0	0.0188552	0	0	0	0	0	0	0	0	0.163063	0	2.52017	0.838642	2.6362	0
ENST00000440276	0.470753	0.092678	0.313455	6.20365	0.0608435	0	0.463863	0	0	0	0	0	0.243683	0.132261	0.487702	0.100783
ENST00000382265	0	0.056773	0.295947	1.30766	0	0	0	0.136229	0	0	0.190968	0.052874	0	0.633065	0.175307	0
ENST00000415675	7.1567	20.7303	87.3191	6.96995	26.0497	1.66339	0.957793	0.12189	5.99613	20.0419	1.50664	18.7192	0.779587	6.05364	3.1162	0.0281689
ENST00000446865	0	0	0	0	0	0	0.295816	0	0.00110468	0	0.00522575	0.123063	0	20.6297	0.00226837	0
ENST00000443671	0.0174013	0.0313421	0.260514	0.0751815	0.0412135	0.09316	0.115731	0	0.159481	0	0.468784	0.0455183	0	0.0258526	0.0579838	0
ENST00000434182	0.387949	1.4961	3.68313	2.22824	0.0801533	0.228666	2.51715	1.73558	1.60905	2.26459	0.923277	1.25478	0	2.86642	0.959406	4.06241
ENST00000455788	11.3328	26.6488	8.67354	19.599	8.29114	5.32652	14.6352	19.789	15.3112	17.0112	14.6317	16.0537	4.41779	35.2717	20.8753	20.7732
ENST00000442049	0	0	0	0	0	0	0	0	0	0	0.37258	0	0	0	0	0
ENST00000438173	0.0940625	0	2.47936	0.116253	0.691675	0	0.509275	0	0	1.39486	3.9072	0.11318	0	0.705895	0.182126	0
ENST00000456382	0.385937	1.74745	0.140912	3.04531	0.147207	0.248704	0.376591	0.683965	0.394196	0.366495	1.44101	0.661808	0.0688022	1.40171	1.11144	0.401827
ENST00000425896	0.0559055	0.189181	0.067529	0.0548945	0.0385182	0.0612195	0.197797	0.0263883	0.075087	0.0651545	0.0491815	0.0265884	0	0.082794	0.156692	0.052579
ENST00000444141	0	0.416388	0	0.66358	0.061223	2.03694	0	0.139878	0	0.351226	0.109984	0	0.0868415	0	0	0.364056
ENST00000449345	0.0320988	0.0192713	0	0	0.00760225	0.0107403	0	0.00833315	0	0	0.0172567	0.0167927	0	0.0174304	0.00936335	0.0075472
ENST00000426309	0	0.556764	0	0	0	0	0.072227	0.255889	0	0	0	0	0	2.11104	0	0
ENST00000440321	8.63845	5.42729	7.37925	6.07745	4.35312	15.181	6.90305	3.00776	6.15538	5.62776	12.0343	5.73507	3.20361	21.2001	6.95984	4.95413
ENST00000443294	0.560615	0.190523	1.88255	0.947155	0.640232	0	20.6198	0	0.199128	0	12.9911	0.518418	0.0524115	37.8592	1.73684	0
ENST00000452283	0	0	0	0	0	0	0	0	0	0	0	0	0	2.11207	0	0
ENST00000425295	2.3814	2.89598	2.5396	3.0077	0	3.61387	0	0.371433	11.3763	0.743345	0	3.01302	0	31.8126	2.14656	0
ENST00000444639	299.144	126.188	78.9173	151.651	94.038	86.6384	321.411	196.037	733.048	521.653	53.0245	123.461	32.7606	45.8103	126.691	1165.13
ENST00000367561	0	0	0	0	0	0	0	0	0	0	0	0	0	14.2536	0	0
ENST00000456293	0	0	0	0.37886	0	0	0.386041	0	0	0	0	0	0.848955	0.337314	0	0
ENST00000441851	0.201294	0.0552555	0.478727	0.252499	0.24891	0	0.843983	1.16092	0	0.197102	0.0233322	0.0798725	0.0225869	1.14725	0	0.0883065
ENST00000421166	0	0	0	0	0	0.65212	0	0	3.57655	0	0.0149683	0	0	0	1.23887	0
ENST00000452883	0	2.12432	4.87087	1.64198	2.21749	9.53063	0	2.15981	9.55765	0	2.23902	5.1208	11.2751	2.49581	7.63	5.32077
ENST00000441272	0.0031086	0.085851	0.0423507	0.0453277	0.0375483	0.0561674	0.026529	0.00242107	0.072423	0.0816965	0.00167121	0.0396409	0.160872	0.0256877	0.0444326	0.0248508
ENST00000445072	0.065344	0.132405	0.178297	0.0485227	0.0580355	0.0655923	0.054405	0.60222	0.055696	0.0680635	0.10978	0.119648	0.006683	0.150804	0.0428874	0.0883425
ENST00000417084	0.0558665	0.460271	0.338014	0.143312	0.0860045	0.200949	0.10175	0.0253811	0.162022	0.192479	0.675775	0.0840275	0.0057137	0.238902	0.272966	0.0459745
ENST00000436880	0.244244	0	1.50719	0	0	0	0	0	0	1.03897	0.06869	0	0	0	0.291	0
ENST00000428646	0	0	0.00530795	0.0060408	0.0772717	0	0.0208976	0	0	0	0	0.0643781	0	0.0468168	0	0
ENST00000432296	0	0	0	0	0	0	0	0	0	0	0	0	0	0	0	0
ENST00000319701	0	0.214771	0.06964	0	0	0.115821	0	0	0	0	0.0132923	0	0	0	0	0
ENST00000448613	1.02833	2.46158	2.41488	0.529054	1.78242	0	0.498699	0.648745	3.20397	5.86613	1.48981	2.1522	0	0.37864	0.12451	0
ENST00000439906	0	0	0	0	0	0	0	0	0	0	0	0	0	6.19495	0	0
ENST00000434983	0	0.051433	0	0	0	0	0	0	0	0	0	0.0560225	0	0.110157	0	0
ENST00000441613	3.21269	7.15778	0.738368	3.00478	4.60953	8.05489	5.43084	3.73539	4.92949	11.3126	7.59277	6.37656	1.54031	13.4218	7.99066	14.2021
ENST00000437377	0.0242564	0.116504	0.87481	0.235796	0.0229797	0.129859	0.0605875	0.0251888	0	0.932895	0.104325	0	0	2.39727	0.452844	0.0228132
ENST00000416349	0.00676925	0.0325127	0.0256981	0.058492	0	0.00905996	0.005636	0	0.0153861	0.0086781	0.0582275	0.00708275	0.0941555	1.29934	0.0473907	0.0381987
ENST00000455447	0	0	0.18259	0	0	0	0	0	0	0	0	0	0	0.0401997	0	0
ENST00000414765	0.0137418	0	0	0	0	0	0	0	0	0	0	0.00718915	0	0.10602	0.064137	0
ENST00000466343	0	0	0	7.69199	5.3976	0	0	1.0913	19.4161	8.68274	0	0.883339	79.6694	0	15.311	3.85935
ENST00000418925	0	0	0	0	0	0	0.0104618	0	0	0	0	0	0	0	0.53521	0
ENST00000428030	0	0	0.127324	0	0	0	0	0	0	0	0	0	0	0	0	0
ENST00000413356	0.070633	0.161681	0.25869	0.0595825	0.0399325	0	0.0453817	0.151905	0.0548395	0	0.145576	0.0430859	0.0465569	0.0682125	0.294406	0
ENST00000412162	0	0	1.08899	0.788177	0	0	0	0	0	0	0.0338788	0	0	0	0	0
ENST00000440377	0.27462	0.876804	1.34491	0.778787	0.748316	0.498675	0.75463	0.293848	0.186564	0.119569	1.57054	0.888317	0.135205	1.22515	1.9388	0.217904
ENST00000456105	0.707365	0.623232	2.66819	1.10976	1.93962	3.11046	3.11387	14.1136	3.13234	1.84136	8.89321	1.48642	0.370491	7.63198	1.00359	7.44324
ENST00000453569	0	0	0	0	0	0	0	0	0.0122313	0	0.00578605	0	0	0.120858	0	0
ENST00000446541	0	3.85237	0	0.0243335	0.69399	0.915263	2.7763	0.292376	0.3813	2.34597	0	3.80077	0	0	3.79483	0.663747
ENST00000444581	12.5276	80.5722	105.003	30.0344	31.3952	10.1961	20.5227	84.8058	69.567	122.39	23.8578	55.6065	0.154751	12.805	37.9976	110.107
ENST00000415637	0	0	0.0310643	0	0	0	3.09482	0	0	0	0	0	0	0	0	0
ENST00000422475	0.602752	0.497931	0.322856	1.43282	0.584881	0.760641	0.356534	0.525835	1.40332	0.159611	0.503438	2.03052	0.347847	0.432975	0.781936	0.227987
ENST00000416578	5.73312	8.48337	1.68839	6.94234	12.3237	1.17559	3.77466	1.47113	9.54488	8.36982	21.9799	9.5645	1.35335	8.8691	6.36789	4.86032
ENST00000422548	0	0	0	0	0	0	0.0204391	0	0	0	0	0	0	0	0	0
ENST00000438597	0	0	4.75749	0	0	0	0	0	0	0	0	0	0	0	0.283992	0
ENST00000447056	0	0	0	0	0	0.00504156	0	0	0	0	0	0	0	0	0	0
ENST00000420707	0	0	0	0.20405	0	1.18754	0.076707	0.347708	0	0	0.17668	0	0	1.65626	0	0
ENST00000367207	0	0	0.206915	0	0	0	0	0	0	0	0	0	0	0.70176	0	0
ENST00000419143	0	0	0	0	0	0	0.740274	0	2.61486	0	0	1.99386	0	0	0.378676	0
ENST00000436905	0	0	1.86349	0	0	0	1.94827	0	0.096311	0	0	0	0	23.9333	0	0
ENST00000325963	54.3676	51.4179	36.765	39.9725	23.5169	16.036	61.0623	110.741	48.5327	65.4674	81.9826	48.9713	5.15738	57.019	59.4312	125.365
ENST00000453051	0.363484	0	0	0	0.417882	0.470691	0	0.259008	0	0	0.0527465	0.47205	0	12.4124	0	0
ENST00000437451	6.11923	22.8374	9.68951	6.51657	7.54382	6.28724	8.08267	14.987	24.7353	29.1281	8.64373	11.0783	0	8.52704	15.0879	8.31282
ENST00000452528	0	0	0	0	0	0	0	0	0	0	0	0	0	0.301884	0	0
ENST00000436656	4.30628	7.77002	8.24981	5.67114	3.58208	3.34373	0.558735	13.6819	2.17938	8.88147	7.30323	1.42895	0.20725	2.53836	7.07413	4.82269
ENST00000441371	0	0.189098	1.34987	1.27765	0.0783875	0	0	27.4957	0	0	0.393722	0	0.286002	1.04806	0.117921	0
ENST00000419983	0	0	0.34584	0	0	0	0	0.320703	0	0	0	0	0	5.08439	0	1.12364
ENST00000438903	0	0.0275601	0.0217835	0.0937344	0	0	0	0	0	0	0	0	0	0.0498545	0.0133905	0
ENST00000451937	0	0	0	3.27558	0	0	0.697391	0.102605	13.9439	0	0	83.5076	0	0.160778	0.060533	0.00250549
ENST00000427732	0.0420191	1.31496	0.850588	0.160404	0.347079	0.0224954	0.200779	0.061088	0.568796	4.65935	0.289811	0.475985	0.0137519	0.255039	0.43258	0.213401
ENST00000422841	0	1.05433	0	1.57898	0	0	0	0	0	0	0.203712	0	0	0.0145547	0	0
ENST00000455503	0.0579892	0.535589	0.246809	0.329957	0.195612	0.0901452	0.218368	0.0931539	0.480961	0.963799	0.673612	0.539412	0	1.59465	0.284127	1.63219
ENST00000447374	0	0	0	0	0	0	0	0	0	0	0	0	0	0.405406	0	0
ENST00000440885	0.051852	0.612395	0.073817	0.168017	0.122806	0.294944	0.0323787	0.0269225	0.162052	0	0.0696905	0.04069	0.0106062	0.16894	0.0302507	0.0487665
ENST00000457348	0.061647	1.43151	0.168902	0.104006	0	0.117853	0	0	0	0.546221	0	0.165578	0	2.3736	0.473614	0.500303
ENST00000452599	0.140022	0.173737	0.184334	0.0453718	0.284878	0.0687157	0.122269	0.0145405	0.206872	0.257294	0.461704	0.283248	0.084015	0.757301	0.413897	0.0131691
ENST00000423313	34.4746	77.35	0	75.0061	0	0	16.4995	111.954	22.1502	166.005	43.577	17.7995	0	65.1466	11.6546	142.18
ENST00000444624	2.12804	0.072737	0	0	0.126312	0.382079	0	0	0	0	0	0.478978	0	0.277263	1.28875	0
ENST00000439739	0.050622	0.0303923	0.0720665	0.0136694	0.0059947	0.09316	0.0316108	0.019713	0.00719135	0.0162242	0.129272	0.086071	0	0.247534	0.0516835	0.0178538
ENST00000453618	24.416	9.1388	14.1587	15.5255	8.8711	7.08323	24.973	31.169	34.1832	36.1683	16.2963	34.5706	19.6089	11.3691	22.1009	30.0581
ENST00000431525	0	0.00862025	0.0531886	0	0	0.00960841	0	0	0.040794	0.0736275	0	0	0	0	0	0.00675185
ENST00000444367	0	0	0	0	0	0	0	0	0	0	0	0	0	2.15661	0	0
ENST00000420382	0	0	0	0	0	0.212525	0	0	0	0	0	0	0	0	0	1.68566
ENST00000418245	0	0	0	0	0.142243	0	0	0	0	0	0	0	0	0	0	0
ENST00000457405	0.0459596	0.137965	0.200742	0.0248206	0.050797	0.0922686	0.256428	0.246585	0.0307485	0.0098199	50.0494	0.0160294	0	0.1149	0.062564	0.0144083
ENST00000419190	1.04369	2.91545	0.753955	2.91382	3.22113	0.367218	6.41112	28.1182	11.0355	0	0.288118	4.62082	0	0.137156	1.09849	0.17756
ENST00000445201	0	0	0.763459	0	0	0	0	0	0	0	0.386704	1.06517	0	5.1603	0	0.122
ENST00000420760	0	0	0	0	0	0	0	0	0	0	0	0	0	0.152074	0	0
ENST00000430442	1.33616	0.489899	28.3194	2.57858	1.99236	0.216904	0.948685	0.422039	0	0	1.47968	5.73724	0	54.537	5.01987	0
ENST00000458220	0	24.1794	0	0	0	0	0	0	0	2.12755	0	0.88898	0	0.14415	4.96696	16.8718
ENST00000413005	0.85416	0.125955	0.097975	0.0647425	0.0268156	0.0557119	0.0291122	0.0311225	0.590175	0.0426909	0.123529	0.071428	0.181188	1.36977	0.054398	0.0250553
ENST00000440404	0.590169	0.010324	0	0	0	0	0	0	0	0	0	0	0	4.037	0	0
ENST00000420498	73.1664	120.856	35.0756	83.0512	82.8375	72.0258	78.3818	64.6522	158.056	151.719	149.914	168.496	57.9861	108.701	111.244	150.991
ENST00000433081	0.672604	3.5701	11.9523	1.13514	2.282	16.6426	3.89049	3.1905	0.299259	2.70185	3.83961	13.819	15.5812	2.55534	7.90405	0
ENST00000434447	0	0.443844	0.311146	0	0	0.703252	0.245346	0	0	0.578615	0	0	0	0.476317	0	0
ENST00000426709	0	0	1.61929	0	0	0	0	0	0	0	0	0	0	0	0	0
ENST00000367563	0	0.135081	0.110213	0.104998	0.00819815	0.0231641	0.0468324	0.00449316	0.00491734	0.083204	0.0558275	0.0271633	0.0424822	0.236909	0.11107	0.0203468
ENST00000415437	1.21969	2.85986	4.66035	2.08709	4.8063	6.69903	1.06107	0.137644	4.74028	2.45224	0.99241	17.281	1.44767	19.0529	8.52531	0.018299
ENST00000452199	0	0	0	0	0	0	0	0.430941	0	0	0	0	0	0	0	0
ENST00000455137	0.101111	0	0.105249	0	0	0	0	0.12833	0	0	0	0	0	0	0.213266	0
ENST00000438428	0	0	0.305109	0	0	0	0	0	0	6.2365	0.290845	0	0	0	0.53015	0
ENST00000453111	6.72065	12.0791	0.80212	6.76745	0.50042	8.57073	2.3952	15.6663	10.5378	36.8265	4.34934	18.2047	1.42955	4.03988	3.50967	41.2139
ENST00000447832	0.045689	0.165917	0.0694745	0.019897	0.00109074	0.166422	0.0191719	0.151839	0.587565	0.398057	2.37873	0.140945	0.0169562	9.27432	0.29291	0.0942055
ENST00000436031	0	0.061921	0.0112298	0.0607955	0	0	0	0	0	0	0	0	0	11.1171	0.408417	0
ENST00000448686	0	0.0845445	0.948821	0	0	0	0	0	0	0	0	0	0	2.99487	0	0
ENST00000443884	7.97258	27.6168	12.8598	8.60621	28.4225	0.0934376	60.0513	11.8367	13.609	0	10.2125	14.8669	0.83576	6.84995	12.5497	7.8591
ENST00000417409	0	0	0	0	0	0	0	0	0	0	0	0	0	0.99397	0	0
ENST00000453692	0.0126722	3.75734	0.0160359	0.0091249	0	0	0	0.0482508	0.455041	4.55025	0.0363346	0.543657	0.00691225	0.966091	0.00492871	9.15276
ENST00000448172	0.121976	0.204891	1.64727	0.373481	1.31269	4.78179	5.32465	0.29114	0.058067	0	1.35812	3.09186	0	0.76231	0.236133	0
ENST00000417563	0	0.0100909	0	0	0	0	0.335855	0	0.311933	0	0.551195	0	0	7.12183	0.058834	0
ENST00000433869	0.466344	0.529071	0.0377827	0.0829265	0.24245	0.487146	5.72834	8.70377	0.3167	0.84094	2.33171	0.901519	0	4.79093	0.929878	0.160462
ENST00000432978	0.089437	0.866628	0.575745	0.0386407	0.0225945	0.143643	0.26426	0	0.706466	0.343973	0.129998	0.0826686	0.00487845	0.92443	0.220486	0.0224307
ENST00000440162	0	0.131411	0	0	0	0	0	0	0	0	0	0	0	1.66555	0	0
ENST00000414848	2.71305	0	0	0.388558	0	1.37362	0	0	0	0.78111	0	0	0	1.45637	0.458789	0
ENST00000442684	0.0959925	0.994609	0	0	0	0	0	10.1871	0.228125	0	0	0	0	4.05258	0	0
ENST00000443636	0	0	0	0	0	0	0	0	0	0	0	0	0	0.627136	0	0
ENST00000421020	0	0	1.48121	0.387891	0	1.14777	0	0.113996	0	0	0	0	0	0	0.231056	0
ENST00000448412	0.0991465	0.305066	0.066422	0.069293	0.0276258	0.0624461	0.101972	0.236197	0.092793	0.0373838	0.194397	0.0183068	0.00954365	0.114012	0.0476353	0.054851
ENST00000437831	0	0	0.00866995	0	0	0.0061132	0	0	0	0	0	0	0	2.05586	0.0304395	0
ENST00000417969	0.227711	2.3807	0.547885	0.942943	0.372241	2.79121	0	0.550925	0.166101	0.168261	0.00691065	0.824214	2.92647	0	1.56303	0.560695
ENST00000423844	0	0.494679	0.832275	0.145619	0	0	0	0	0	0	0	0	0	1.02234	0	0
ENST00000438275	0	0.0339385	0	0.0485271	0.123648	0.840119	0	0	0	0.165785	0.0642305	0	0	5.91955	0.95873	0.104051
ENST00000457991	0.34838	5.84989	7.89555	2.9298	16.8533	1.8734	0.15334	22.722	0.257173	8.9174	5.75931	1.08465	0	0.128571	1.09819	2.19508
ENST00000448869	0.218115	0.279597	24.8497	0.122187	0.39167	0.0791492	0.161437	0.00438645	0.0720085	0.140796	1.75852	0.490602	0.0589735	3.97472	0.173073	0.0238363
ENST00000450199	21.6662	10.4343	72.3924	19.9351	21.1745	3.88822	66.5914	123.667	76.1757	111.063	7.61068	32.5632	8.1633	56.3199	12.4015	42.3188
ENST00000449915	0	0.53882	0.345778	0	0	0	0.452362	0.281866	1.76894	0	0.210737	0.78456	0	0	0	3.22097
ENST00000454538	0	0	0	0	0	0	0	0.772869	0	0.517625	0	0	0	0	0	0
ENST00000421068	11.2813	16.5389	30.3394	14.8876	4.13284	6.5192	13.9159	11.7503	72.194	11.9978	30.4846	9.11063	1.43364	2.23591	3.36441	19.1569
ENST00000412772	1.47662	0.388721	3.66089	0.335973	0.486397	1.97092	0.58328	0	3.32243	0.810805	1.34637	4.70493	4.01168	0.149409	1.93828	4.13901
ENST00000453293	1.30748	3.5947	16.9766	2.52965	0.145325	2.25281	2.72225	0.75504	9.12254	28.3016	0	13.8874	7.20459	4.44702	3.75406	4.2962
ENST00000431268	79.309	30.3301	39.9313	107.447	124.714	1.49861	45.0513	54.8299	142.489	152.52	57.7029	27.2371	4.05772	124.077	72.9187	22.3109
ENST00000421449	0	0	0	0	0	0	0	0	0.105598	0	0	0	0	0	0	0
ENST00000457941	0	0	0.54092	0	0	0	0	0	0	0	0	0	0	0	0	0
ENST00000452356	0.096099	0	0.177147	0	0	45.4588	0.0158727	0.446186	0.071907	0	8.00915	0.124244	0	7.32282	4.32787	2.42524
ENST00000454068	0	23.3388	0	0	0	0	0	1.29449	0	0	0	0	0	0	0	0
ENST00000443602	23.6181	6.07709	29.358	17.3799	18.2302	1.12023	15.0142	2.04588	13.4661	169.199	7.77305	17.4069	0.967428	18.2013	24.6104	80.3007
ENST00000415754	0	0	0.0345974	0	0	0	0	0	0	0	0	0	0	0.537968	0	0
ENST00000441225	0.0293748	0.0352719	0.361527	0.475919	0.222629	0.216234	1.69792	0.0915115	0.100151	0	0	0.0614705	0.0240343	0.287121	0.171375	0.0414404
ENST00000450800	0	0.305757	0.965328	0	0	0	0.88269	0	0.356318	0	0	0.167142	0	15.279	0	0
ENST00000416416	18.293	3.98785	0	3.35622	1.19252	0.649137	0	1.50733	2.81899	13.6648	2.35767	1.38177	0	6.14221	1.46719	0
ENST00000426090	0	0	0	0	0	0	0	0	0	0	0	0	0	0	0	0
ENST00000439699	0.24321	0.320115	3.42142	0.866831	1.75026	0	2.08733	0	0.52002	0.279882	1.17081	1.4824	0	5.17621	1.42947	0.573298
ENST00000425624	0	2.45266	2.23408	0.564195	0	0	0.261537	0	0	0.381176	0.789875	0.580497	0.083455	1.46994	0.892465	0.285907
ENST00000427169	0	0	0.178675	0.184847	0	0.0424515	0.0264083	0	0	0.036383	0.192302	0.518613	0	1.37074	0.105689	0.358316
ENST00000430905	0.0508386	0	0	0	0	0	0	0	0	0	0	0	0	0.131659	0.0164944	0
ENST00000426030	1.67627	0.613015	1.95947	0.211021	0.288876	1.22508	0	0.256107	8.08559	1.48301	0.372935	3.56742	0.56055	0.671527	0.578027	4.56678
ENST00000432858	5.54715	8.98715	0.077422	8.8551	7.3611	14.5757	3.95632	6.62865	9.4563	12.811	7.60905	15.2997	16.5026	4.98347	6.16315	10.5876
ENST00000413577	0.504738	4.58399	0.0584385	0.515425	0.0072916	0.257534	0.499845	0.871195	7.62755	12.8076	0.281375	0.346289	0	0.5099	0.293685	76.5806
ENST00000429469	0	0.0377304	0	0	0	0.0118054	0	0	0	0	0	0	0	0	0.0102919	0
ENST00000455257	3.83783	7.77441	0.85822	3.73304	2.91093	1.80306	1.81308	3.87949	6.70712	4.05059	4.02329	2.35453	1.64583	5.32865	4.48341	1.17155
ENST00000443996	0	0	0	0	0	0	0	0	0	0	0	0	0	0	0	0
ENST00000367716	1.40617	1.24222	2.63793	2.8922	0.268669	0.550958	0.676843	2.28941	2.61433	11.5373	0.87413	3.28813	0.142651	4.19895	2.02686	5.81491
ENST00000447257	0	0	0	0	0	0	0	0	0	0	0	0	0	13.7482	0	0
ENST00000439443	4.14748	12.2207	0.0264469	0.588515	0.0756105	0.559234	1.91999	1.29972	2.41565	5.34147	0.787186	1.04027	0.351019	0.383467	0.259676	54.4774
ENST00000449525	0	0	0.0182511	0.0103854	0.00910905	0	0.0080055	0.00998475	0.0109274	0	0.0103385	0.0201209	0.0157341	0.020885	0	0
ENST00000456812	2.71981	24.2414	32.7704	6.84982	2.96575	2.01057	8.5724	12.6301	43.2731	3.58636	38.9873	42.1088	11.8484	4.5476	9.15325	10.2144
ENST00000421866	0	0.139978	10.963	0.252825	0.272123	0	0.091353	0	0	0.183735	0.158683	0	0	1.01974	0	0
ENST00000440084	10.5514	10.1332	129.419	19.0569	10.2852	15.9444	6.89965	21.4476	13.9832	11.5159	16.9434	94.5803	1.59648	23.831	21.3672	397.49
ENST00000429725	0.0147181	0	0.0279372	0	0	0	0	0	0	0	0.0158252	0	0	0.0769358	0	0
ENST00000414927	5.91645	12.5826	0.56213	2.18532	0	4.61093	3.22347	0.0219138	12.2414	3.00565	0	69.6367	27.2626	18.2077	11.9492	0
ENST00000389897	0.158907	0.264146	0.655744	0.152299	0.229742	0.0302395	0.199912	0.0215789	0.088272	0.495456	0.0860526	0.130871	0.0649528	0.346048	0.404853	0.437815
ENST00000444037	1.55863	37.9843	2.33029	9.72241	0.765057	1.5275	6.25287	4.40883	1.22153	73.7693	8.30181	7.60445	0.419164	9.1387	6.4144	6.38509
ENST00000415338	0.776221	2.8192	4.67725	1.21576	0.123426	0.708174	0.641498	0.554334	1.15254	2.02345	2.5613	1.71469	0.114706	0.94209	1.53802	8.03199
ENST00000452178	0.0053187	0.08941	0.863344	0.19817	0.141085	0.113897	0.39539	0.0552315	0.0241782	0.170462	0.0629065	0.360346	0.0087034	1.43799	0.310056	0.110048
ENST00000443799	5.9869	19.3188	4.95954	0	2.38587	0	20.249	1.21995	15.9175	6.35633	42.4189	54.3553	0	1.24679	16.6924	1.95443
ENST00000452197	0	0	6.4552	47.4139	0	0	0	0	0	0	0	0	0	0	0	0
ENST00000424181	0	0.063837	0.0889543	0	0	0	0	0	0	0	0.0205535	0.255047	0	1.37804	0.133718	0.169909
ENST00000366437	3.00236	4.84803	0	5.21862	2.38305	11.8185	6.07505	2.31613	8.22715	6.79235	8.68137	10.7542	1.6205	4.60192	7.96113	4.45579
ENST00000457106	0	0	0	0.189506	0	0.043349	0	0	0	0	0	0	0	0.400874	0.0053988	0
ENST00000411804	0	0	0	0	0	0	0	0	0	0	0	0	0	0	0	0
ENST00000454327	0	0	0	0	0	0	0	0	0	0	0	0	0	0	0	0
ENST00000457216	0	0	0	0	0	0	0	0	0	0	0	0	0	0.282406	0	0
ENST00000450040	0	0.09943	0	0	0	0	0	0	0	0	0.0296785	0	0	0	0	0
ENST00000446687	0	0	0	0	0	0	0	0	0	0	0	0	0	0.100717	0	0
ENST00000421168	0	0	0	0	0	0	0	0	0	0.066304	0	0	0	0	0	0
ENST00000445097	0.119429	2.4867	0.624873	1.07174	0.728069	2.79504	2.77102	0	0.0506305	1.94976	8.29552	1.69569	0	1.43778	0.390054	3.09745
ENST00000447899	0.10981	0	0.0470221	0.668925	0.228819	0.373001	0.072189	0.192936	0.182997	0	0.156852	0.149039	0	0.497347	0.11562	0
ENST00000430519	0.00515595	0.0247641	0.0287289	0	0	0.00690072	0	0	0.058596	0.0066099	0	0	0	0.0515599	0	0
ENST00000427145	0.00142051	0.0136455	0.0323564	0.00767155	0.005383	0.00760489	0.0165581	0	0	0	0.204211	0	0	0.0401115	0.0099449	0
ENST00000446880	34.608	16.901	57.1363	42.3622	24.4848	13.9577	28.9391	36.8599	33.124	79.6319	16.1485	8.10463	2.31729	22.1928	45.7835	16.6399
ENST00000456771	0	0	0.0114241	0	0	0	0	0	0	0	0	0	0	0	0	0
ENST00000424735	0	0	28.4808	0	1.52682	0	0	0	0	0	0	0	0	0.96749	0	0
ENST00000381475	9.28923	7.16306	6.48874	12.4126	6.42969	4.89306	4.57369	14.7494	13.4361	19.904	9.87384	15.0908	1.55839	6.38901	16.7637	13.891
ENST00000455672	0	1.86425	0	0	0	0	0	0	0	0	0	0	0	0	0	0
ENST00000416401	0.109231	0.312528	0.120808	0.57516	0	0.0730979	0	0	0	0	0.662684	0	0	0.55608	0.0693942	0.0449452
ENST00000419820	4.42235	27.1099	17.8144	4.80097	6.70686	7.5199	11.7389	33.5819	10.6231	29.383	12.5732	22.2274	2.29324	31.5972	13.9176	4.93503
ENST00000457764	0	0	0	0	0	0.471868	0	0	0	0	0	0	0	0.29404	0	0
ENST00000455105	0.071379	1.46067	1.01272	0.257096	0.461838	0.0272953	0.235131	0.0923255	0.678575	5.51249	0.332363	0.456161	0.0250293	0.314684	0.448461	0.258936
ENST00000412357	0	0	0	0.0178495	0	0	0	0	0	0	0	0	0	0	0	0
ENST00000366136	0.016171	0.103559	0.101326	0.00582215	0.049459	0.0577154	0.00448795	0	0	0.0069103	50.0464	0	0	0.0979743	0.0422121	0.00506955
ENST00000458139	115.207	122.829	23.6055	31.1472	137.102	56.282	3.28539	2.04357	124.187	144.899	66.2995	912.6	72.5858	103.207	62.1769	0
ENST00000447167	0.0144358	0.00346677	0.0109605	0.205817	0	0	0.0384028	0	0.05578	0.0222078	0.00620865	0.237145	0	0.116016	0	0
ENST00000441932	5.53763	13.0636	18.7565	13.0967	14.8021	9.80874	33.8601	18.0815	1.34076	13.6479	18.7018	11.6299	1.41723	14.4383	37.243	23.4924
ENST00000435023	0	0.666995	0.93516	0	0	1.05682	0	0	0	0	0.154693	0	0	0	0	0
ENST00000429230	0	0.0097456	0.0693265	0.0262992	0.0346005	0.0923335	0.0396799	0.0168564	0.0184477	0.0312147	0.0720755	0.0127382	0.0365236	0.0846541	0.0378805	0.082753
ENST00000450872	0.717534	0.83465	0.0874043	0.967557	1.27766	0.757514	1.18867	2.07628	9.87048	0.891435	2.12991	6.18373	0.078183	2.04736	0.298366	14.169
ENST00000423721	1.00058	0.86676	1.54653	0.80283	0.819265	0.650457	0.589105	3.70343	0.414241	0.50393	1.31407	0.471114	0.298229	2.05238	1.0841	0.57807
ENST00000434265	0.095062	0.0311306	0.122499	0.112011	0.00409355	0.133014	0.230248	0.00897415	0.0147321	0.011079	0.0836285	0.158239	0.0247478	0.74146	0.358645	0.00812775
ENST00000417644	0.0354187	0.348739	0.053784	0.0994655	11.6233	0.379236	0	0	0.85335	1.24413	0.0076166	0.0518825	0	1.9933	0.0661235	4.5503
ENST00000426262	0.0214602	0.0412293	0.0570285	0.0092717	0.0081322	0.0402112	0.0464557	0.008914	0.068289	0.033014	0.0230744	0.0269448	0.00702345	0.027968	0.015024	0.0121099
ENST00000457390	0.809629	16.4343	1.12397	1.8303	0.566235	2.45429	0.134543	0.356612	1.83003	2.18696	0.90758	0.809152	0	1.82375	1.63361	11.2467
ENST00000421219	8.96288	3.1903	1.42358	5.77366	5.73084	6.13849	94.0049	116.617	3.25631	6.47635	36.7173	11.0093	1.1493	80.7963	12.7273	2.99412
ENST00000423405	4.59959	0.626942	5.53167	4.73676	4.33531	1.25265	4.3989	4.45751	4.28163	47.2125	5.4078	4.41878	0.369734	13.0537	3.49864	17.0922
ENST00000440959	0	8.49234	0.316019	0.692795	0.37283	0	1.04713	0.801417	0	6.4196	5.32627	1.28594	0	11.6294	1.01141	0.075478
ENST00000452442	0	0.74298	0	0	0	0	0	0	0	0	0	0	0	1.13626	0.085615	0
ENST00000429768	0.020394	0.206998	0.13299	0.077097	0.00966025	0.0272953	0.0509395	0.107553	0	0	0.0438561	0.318762	0	0	0.100217	0
ENST00000415414	1.20864	18.5461	2.29035	9.53806	5.35722	1.7091	13.7232	7.49574	4.26457	34.9451	21.8737	27.9361	1.96807	16.3564	9.72927	3.48127
ENST00000449289	42.6108	79.161	53.219	38.2434	8.75095	0	0	0	185.715	184.847	69.6765	194.812	0	43.4851	38.5374	0
ENST00000452618	0.175711	0.698156	0.233908	0.445247	0.11714	0.200332	0.124623	0.0473058	0.229275	0.39212	0.260844	0.115757	0.07987	0.670643	0.496785	0.263186
ENST00000428035	0	0.171105	1.11487	0	0	0	0	0	0	0	0.151081	0.112674	0	8.19938	0	0
ENST00000438080	3.8121	5.45803	4.23424	2.86045	3.65386	1.14254	1.46546	0.849349	4.87906	3.5777	3.81646	2.32174	1.32554	3.36585	3.04061	2.45889
ENST00000449680	0.360901	0	3.60149	2.51531	0.317497	0	0.119553	0	0	0	1.10855	0	0	0.883355	0.958394	0
ENST00000425161	0.685056	0.214784	0	0.756804	0.61005	0.981563	0.176809	0.0092875	0.132136	0.30656	0.161164	0.465575	0.0146354	4.81511	0.539646	0
ENST00000428508	1.14734	2.09649	10.1223	2.01395	1.20434	49.82	1.7844	1.0404	3.36416	3.57498	0.793716	1.58891	31.7748	2.30793	14.5083	2.83649
ENST00000452366	0.386752	0	0	0	0	0.290172	0	0	0	0	0	0	0	0.767498	0	0
ENST00000451784	0	0	0	0	0	0	0	0	0	0	0	0	0	0	0.297957	0
ENST00000476063	0.126039	0.352535	0.409023	0	0.961655	0	0.102641	0	0	0	0.439707	0	0	0	0.978185	0
ENST00000424663	0.580745	0.435098	0.765494	0.308632	1.46898	0	0.096466	0.374959	0.59398	0.100572	0.208088	2.06007	2.32679	1.81726	4.67889	1.30497
ENST00000421174	0	0.0297375	0.0067156	0.0182699	0	0	0	0	0	0.0045356	20.0038	0	0	0.00384237	0.0265153	0
ENST00000434245	0.136172	0	8.47348	0	0	0	0	0	0	0	0.528498	0.602035	0	19.496	0	0.435671
ENST00000432386	0.153168	0.145325	0.0452918	0.348578	0	0.172243	0	0.097826	0.38513	0.0310723	0.275707	0.0935845	0	9.36585	0.169017	0.364188
ENST00000428399	0.0472598	0.0567475	0.0224266	0.102091	0.011193	0	0.0834954	0	0	0.0151466	0.050815	0	0	0.0769895	0.120096	0
ENST00000422207	1.74142	21.755	2.40193	4.69698	3.36856	3.64054	0	0	119.876	38.1373	23.2847	44.745	9.4877	0	11.0564	39.8177
ENST00000424741	0.0716835	0.648019	2.29593	0.581584	0.392385	0.335793	0.246011	0.0310161	0.132601	0.80935	1.45942	0.673498	0	0.762856	1.696	0
ENST00000442621	0	0	0	0.324642	0	0	0	0	0	0	0	0	0	0	0	0
ENST00000425698	0	4.39984	0.085519	0	0	0	0	0	0.892125	0	0	0.609326	0	1.23231	0	0.074215
ENST00000416676	0	0	0	0	0	0	0	0	0	0	0	0	0	1.93422	0	0
ENST00000453778	0.259257	1.96245	1.61997	2.19482	1.01462	2.59865	0.87152	0.165781	0.75121	2.69873	1.77372	2.74436	0.970025	6.2653	1.31817	1.29293
ENST00000434796	0.606952	0	0	1.29001	0.332814	3.66904	0	13.5226	27.1373	47.9065	0	14.9456	4.25176	0.236836	0	6.37935
ENST00000452867	0	0	0.324569	0	0.0249853	0	0.117571	0.691348	0.0113254	0.332083	0.093476	0	4.52802	0.189588	0	0
ENST00000451690	1.36891	4.40182	2.42224	1.19037	0.703375	0.807387	0.270448	0.0963745	1.47832	0.208211	0.336786	1.10458	0.607475	2.11594	0.0270722	0.0109106
ENST00000444470	0	0	0	0	0.0863945	0	0	2.30828	0	0.123532	0	0.325205	0	0	0	0.287479
ENST00000429443	3.26856	0.432842	4.29164	2.83474	0	1.22074	0.387614	0	0.180293	5.70061	0.979992	0	0	1.03105	1.51799	0
ENST00000421505	2.84485	2.18145	1.9742	6.2081	0.67022	5.97042	2.75084	1.88794	1.33509	3.24907	0	1.40931	0.55861	8.93487	6.10853	0.067359
ENST00000449024	0.429815	1.45861	1.25849	0	0	2.48888	0	0	1.89798	1.60896	0.371078	0.486599	0.122296	2.97715	0	0
ENST00000434575	0.372011	1.15589	1.04956	2.03937	1.02262	1.05396	0.65279	0.424511	0.218174	0.69687	3.8688	1.4035	0.100687	9.16826	1.57483	0.78659
ENST00000435492	0	0.0445324	0	0.0133527	0	0	0	0.0256751	0.084297	0	0.0233829	0.0129349	0	0.929449	0.0144245	0
ENST00000454813	0	6.8923	0.780835	0.440167	0	0	0	0	37.5419	0	10.7927	0	0	0	0.52559	0.0430816
ENST00000455295	0.966685	0.99382	9.50565	5.39035	5.13298	23.4583	0.358714	2.43358	0.961288	8.40813	0.982876	7.14306	12.4806	6.88461	38.509	0.606451
ENST00000453895	0	1.3093	1.43058	0.394964	0.09664	0	0	0	0	1.02692	0.853766	0.411045	0	0.317752	1.105	0
ENST00000294854	0	0	0	0	0	0	0	0	0	0	0	0	0	26.6048	0	0
ENST00000430471	2.40622	3.15506	1.87429	4.95525	2.23086	0.422803	0.275849	0.0095581	1.03455	0.624281	2.30017	2.75378	0.83038	0.922515	2.51464	0.0503565
ENST00000430114	0.365701	1.93589	1.36892	0.724865	0	0.74795	1.92913	1.60334	0	4.93396	0	0.434833	0	0	0	0
ENST00000420597	1.26998	0	0	2.5989	0	0	0	0	0.88305	0	0	0	0	0	0	0.35826
ENST00000416894	0.050913	0.275526	0.342225	0.047543	0.0538924	0.0984271	0.00941995	0.0176233	0.012858	0.0679422	0.269318	0.053271	0	0.18269	0.052805	0.00532035
ENST00000454271	0	0	0.0086876	0	0	0	0	0.0885671	0	0	0	0	0	1.38231	0	0
ENST00000422253	0.283786	0.585215	0.316177	0.626365	0.245471	0.322021	0.231143	0.566785	0.259415	0.173996	0.623535	0.639045	0.610765	0.482407	0.640655	0.0232087
ENST00000428782	0.00650785	0.454445	0.367398	0.0773205	0.0246611	0.261303	0.345125	0	0	0.32626	0.238422	0.08852	0	0.874156	0.0737438	0
ENST00000426101	0.32938	0.513777	1.35185	1.68641	0.0815725	0	0.389682	0.0772055	0.5422	0.437623	0.638078	1.76648	0.396415	0.705924	0	2.85525
ENST00000445225	61.4112	69.5691	46.7692	57.9291	45.4296	22.8769	67.5652	153.652	71.0616	103.45	114.896	67.1248	6.08573	88.5825	81.5197	69.8933
ENST00000441672	0	0.240081	0.778358	0.189069	0	0.840745	0	1.6739	0	0	0.059444	0	0	0	0.69932	0
ENST00000452399	12.7998	28.6025	21.3001	32.0323	28.9695	16.4207	79.5367	2.0091	12.8822	51.0195	27.2822	59.13	7.0017	24.6648	46.0165	4.84661
ENST00000432081	1.45301	1.11787	0.264244	5.2721	0.88197	1.71182	1.09387	1.13843	3.11475	0.8031	4.59339	2.38516	0.113902	5.32	4.01007	0.261855
ENST00000457321	0	0.0449664	0.11379	0.0303363	0	0.0501212	0.0233846	0	0.0212797	0.066012	0	0.0146937	0	0.00508385	0.0273097	0
ENST00000439719	0	0	0.93705	0.425528	0	0	0	0	0	0	0	0	0	0	0	0
ENST00000435580	0.0248206	0.232466	1.07449	0.219832	0	0.019932	0.082662	0.0103099	0	0.17819	0.0747255	0.0467462	0	0.320628	0.063714	0
ENST00000419578	1.2408	0.232495	0.0365205	0.335823	0.0182272	0.856214	0.319226	0.158171	0.268868	0.234321	0.462715	0.545886	0.0301722	0.355132	0.118345	0
ENST00000439184	0.0800465	0.136585	0.367856	0.168367	0.083815	0.439814	0.0420922	0.0174996	0.067031	0.0432078	0.099657	0.0484889	0.0517055	0.79821	0.132725	0.0475474
ENST00000421764	1.07598	1.23777	0.674339	1.61367	0	0.138654	0	0	0	2.8251	0.107739	0.9569	0	9.43145	6.25451	0
ENST00000442435	10.8076	6.98818	0.328466	5.37058	5.29787	5.76888	1.24736	2.42232	11.2094	6.2092	14.1105	12.2269	5.46105	4.50814	5.0214	6.06488
ENST00000448561	0	0	1.39523	0	0	0	0	0	0	0	0	0	0	1.64923	0	0
ENST00000415647	8.84933	5.61445	17.9682	7.84241	3.42159	10.7462	11.3816	0.6603	4.53206	3.09355	14.7081	11.9071	0.0395121	5.35571	11.3419	1.30516
ENST00000453331	0	0	0	0	0	0	0	0	0	0	0	0	0	0	0	0
ENST00000458371	1.10635	1.70077	0	0.449006	0	0	0.026471	0	0	0	0.346885	0	0	0	0	0
ENST00000449492	1.18299	0.484207	0.114109	0.48529	0.429588	0.658717	0.194332	0	0.395934	0.90035	0.196216	0.416598	0	0.318307	0.083882	0
ENST00000446766	0	0.768827	0	0	0	0.382079	0	0	0	0.309609	0.256899	0	0	7.90478	0	0
ENST00000415019	0.201818	0.0365422	0	0.0328707	0.0288309	0.0407313	0	0	0	0.860377	0.065444	0	0	0.350738	0.0355094	0.302268
ENST00000425109	1.12964	4.46867	7.6054	2.52586	6.2	35.7418	6.47446	6.49296	11.3576	3.41101	8.76622	17.8869	57.6989	7.08201	15.9692	6.72947
ENST00000423943	20.6711	2.43281	0	36.6403	29.5763	1.41182	0.0204022	0.288078	8.91279	2.63079	21.2196	12.2811	0.00124253	26.7972	3.736	0
ENST00000430776	0.0314678	0.0869055	0.083623	0.050983	0.0253397	0.484341	0.0170299	0.0196065	0.0804655	0.0080683	0.0439855	0.0214014	0.0064367	1.10845	0.0569115	0.364804
ENST00000432837	0	0.446464	0.20954	0	0	0	0	0	0	0	0	0	0	27.9751	0	0
ENST00000412995	0.0473181	0.340904	0.83829	0.13629	0.104597	0.0211101	0.157587	0.0163789	0.0537755	0.384188	0.57661	0.87467	0.0774305	0.393986	3.68075	0.0148342
ENST00000444286	0	0.0710565	0	9.13246	0	0	0	0	6.84706	0	0	0.53635	0	0	0	0.189017
ENST00000420807	0.127416	0.43431	0.218451	0.204215	0.112922	0.181537	0.289129	0.0512185	0.646611	0.163347	0.119323	0.0860115	0.0874365	0.308007	0.100713	0.111724
ENST00000454467	0	0	0	0	0	0	0.0137199	0	0	0	0	0	0	0	0	0
ENST00000454651	0.409286	2.85602	1.718	0.593515	0.327968	1.72571	0.814231	2.02667	0.219622	0.670263	1.12478	0.245133	0	2.87108	5.6865	1.87668
ENST00000435113	0	0	1.23182	0	0	0	0	0	1.28703	0	2.70678	0	0	0	2.25277	0
ENST00000438575	0	0	1.25083	0	0	0	0.7954	0	0	0	0	0	0	0.270092	0.071882	0
ENST00000496508	2.97712	5.76537	9.90774	6.97843	0.220587	10.0907	0.153244	0	0.0450547	1.63006	19.3125	2.73666	0	5.56809	7.97837	0
ENST00000442067	3.07566	1.97712	7.92956	0.07972	2.88624	4.11828	17.933	7.61499	33.3873	6.86133	14.0678	34.9233	0.140489	1.09149	2.72244	0.621395
ENST00000456469	0.0392384	0.0691997	0.505026	0.0847635	0.0074346	0.0420134	0.128846	0.0570455	0.169455	0.050303	0.025314	0.0841731	0	0.20455	0.0274704	0
ENST00000414075	20.5375	27.1427	0	26.6662	6.5127	43.633	3.09693	2.74804	0	16.356	109.184	27.5317	5.8122	2.48855	0	28.511
ENST00000432488	0.120916	0.087114	0.815898	0.146274	0.0229102	0.0453135	0.0604045	0.0502255	0.076954	0.086807	0.078007	0.131577	0.0079146	0.105056	0.084652	0.0409395
ENST00000429648	42.045	74.4491	3.82398	29.7822	27.2567	31.4782	44.6172	73.6611	76.3315	60.9658	45.5213	45.1996	15.7431	33.7201	37.5073	46.7801
ENST00000430312	0	0	1.38729	1.05469	0.121933	0	0.0943515	1.06637	0	1.64793	2.08482	3.89837	0	2.19814	2.0748	0
ENST00000417554	7.9879	49.9535	29.7076	26.6075	37.5502	28.2041	4.04403	6.67274	21.8179	67.6775	11.5885	63.6618	3.2645	25.7958	82.6797	56.7153
ENST00000419446	0.0189263	0.0166435	0	0	0	0	0.0057702	0	0	0	0	0	0	0	0	0
ENST00000426899	0	0.756637	3.36376	0	0	0	0.219012	0	0	0	0.0918735	0	0	0.951916	0.625785	0
ENST00000421530	1.7045	0.62086	0.00309609	0.0176176	0.00154524	0.622174	0.98649	0	0	0	0.163846	2.24151	0.180165	0.663061	0.112288	0.00153404
ENST00000366408	1.41517	2.07045	1.99108	1.57142	3.23482	2.31539	1.27035	3.37499	1.8597	3.61391	4.95213	2.81602	2.47587	1.91578	2.1476	3.83551
ENST00000422157	0	1.13293	0.383375	0.125851	0	0	0.0902575	0	0	0.335425	0	0.0538985	0	1.33388	0	0
ENST00000421055	0	0	0.471039	0	0.0079824	0.0338318	0.452236	0	0.0603108	0.0108019	0.0181195	0.103593	0	0.155566	0.331435	0
ENST00000421703	1.06201	0.936581	0.97528	0.489086	0.199302	0	0.393678	1.46881	0.329654	1.79466	1.83134	0.322775	1.07708	111.077	1.45069	0.141333
ENST00000430623	0	0	0	0	0	0	0	0	0	0	0	0	0	0.161257	0	0
ENST00000431157	0	0.160121	0.090558	0.199154	0.391199	0	7.91918	0	29.5019	13.3498	0.664626	33.0767	0	6.00251	0	7.53319
ENST00000449529	0.397608	0	0	0.779715	0	0	10.4975	0.0379364	0	1.67542	0	0	0	0.695915	1.08538	2.57972
ENST00000357671	4.14825	4.82059	2.72187	0	0.312497	0.388836	1.811	0	4.56673	0.288856	2.49625	2.47138	0	5.3037	2.11668	0
ENST00000418372	9.78219	1.41951	0	3.3333	17.354	15.3113	2.83404	2.31316	3.18494	1.24737	0.647161	2.3718	18.0447	3.90255	38.9665	0
ENST00000427630	22.487	0.356637	0	7.7457	0	0.31116	0	0	0	0	0.227107	0	6.11006	0.67518	0	0
[truncated: 7,991 more rows]

## Sheet: miRNA
ensemblid	adipose	adrenal	brain	breast	colon	heart	kidney	liver	lung	lymphnode	ovary	prostate	skeletalmuscle	testes	thyroid	whiteblood
[truncated: 528 more rows]

[truncated: 8 more sheets: TF, Kruskal, Wilcox, RBP-Cancer, RBP-Tumor-Matched, Surv-Exp, Surv-Var, Interaction-Var]
