# Supplementary material for: Dissecting the expression landscape of RNA-binding proteins in human cancers
Source: Genome Biol. 2014 Jan 10;15(1):R14. doi: 10.1186/gb-2014-15-1-r14 (PMC4053825; doi:10.1186/gb-2014-15-1-r14)
Supplement: Additional file 4: Table S2 — Strongly upregulated RNA-binding proteins (SUR RBPs), including functional description, currently annotated disease associations and additional database identifiers. [file gb-2014-15-1-r14-S4.xlsx]

## Sheet: SUR-RBPs
Input	Gene_Symbol	Aliases & Descriptions	EntrezGene_summary	UniProtKB_summary	OMIM_Disorders	MalaCards_Diseases	DISEASES_Disorders	UniProt_ID_additional_data	InterPro_Domains_And_Families	HMDB_Compounds	DrugBank_Compounds	EntrezGene_ID	Ensembl_ID
GNL3L	GNL3L	guanine nucleotide-binding protein-like 3-like protein | novel GTPase | guanine nucleotide binding protein-like 3 (nucleolar)-like | FLJ10613	The protein encoded by this gene appears to be a nucleolar GTPase that is essential for ribosomal pre-rRNA processing and cell proliferation. Two transcript variants encoding the same protein have been found for this gene. (provided by RefSeq, May 2010)	Function: Required for normal processing of ribosomal pre-rRNA. Required for cell proliferation. Binds GTP	300873			SwissProt| Q9NVN8 # Guanine nucleotide-binding protein-like 3-like protein # 582 amino acids; 65573 Da ### Nucleus, nucleolus####	IPR006073#GTP_binding_domain|IPR023179#GTP-bd_ortho_bundle	Guanosine triphosphate #5'-GTP# GTG# GTP# Guanosine 5'-(tetrahydrogen triphosphate)# Guanosine 5'-triphosphate# Guanosine 5'-triphosphorate# Guanosine 5'-triphosphoric acid# Guanosine Triphosphate# Guanosine mono(tetrahydrogen triphosphate) (ester)# H4gtp #86-01-1 ##		54552	ENSG00000130119
FMR1	FMR1	POF1 | protein FMR-1 |fragile X mental retardation 1 protein | FMRP | fragile X mental retardation protein 1 | POF | FRAXA | premature ovarian failure 1 | Protein FMR-1 | MGC87458 | fragile X mental retardation 1	The protein encoded by this gene binds RNA and is associated with polysomes. The encoded protein may be involved in mRNA trafficking from the nucleus to the cytoplasm. A trinucleotide repeat (CGG) in the 5' UTR is normally found at 6-53 copies, but an expansion to 55-230 repeats is the cause of fragile X syndrome. Expansion of the trinucleotide repeat may also cause one form of premature ovarian …	Function: Translation repressor. Component of the CYFIP1-EIF4E-FMR1 complex which binds to the mRNA cap and mediates translational repression. In the CYFIP1-EIF4E-FMR1 complex this subunit mediates translation repression (By similarity). RNA-binding protein that plays a role in intracellular RNA transport and in the regulation of translation of target mRNAs. Associated with polysomes. May play a …	309550#[MIM:300624]|[MIM:300623]	premature ovarian failure |fragile x syndrome |attention deficit hyperactivity disorder |prader-willi syndrome |myotonic dystrophy |essential tremor |learning disability |friedreich ataxia |tremor |short stature |multiple system atrophy |spinocerebellar ataxia |developmental disabilities |intellectual disability |ataxia |was-related disorders |macrocephaly |neurological disorder |seizures |down s…	Fragile X syndrome |Intellectual disability |Premature ovarian failure |Autism |Ovarian dysfunction |Learning disability |Attention deficit hyperactivity disease	SwissProt: FMRP # Protein FMR-1 | Q06787 # Fragile X mental retardation protein 1 # 632 amino acids; 71174 Da ## Component of the CYFIP1-EIF4E-FMR1 complex which is composed of CYFIP, EIF4E and FMR1. Interacts with CYFIP1 and CYFIP2. The interaction with brain cytoplasmic RNA 1 (BC1) increases binding affinity for the CYFIP1-EIF4E complex in the brain (By similarity). Homooligomer. Found in a RNP…	IPR004087#KH_dom|IPR008395#Agenet|IPR022034#Frag_X_MRP_fam|IPR004088#KH_dom_type_1			2332	ENSG00000102081
	FRAXA	FMR1 | FMR1 | fragile site, folic acid type, rare, fra(X)(q27.3) A (macroorchidism, mental retardation)			309550#[MIM:300624]|[MIM:300623]	fragile x syndrome |tremor |macrocephaly |ataxia |premature ovarian failure |spinocerebellar ataxia |pervasive developmental disorder |multiple system atrophy |parkinson's disease |cardiomyopathy						2477
UBA1	UBA1	GXP1 | UBE1X | UBA1, ubiquitin-activating enzyme E1 homolog A | A1S9T | POC20 centriolar protein homolog | Ubiquitin-activating enzyme E1 | ubiquitin-like modifier activating enzyme 1 | ubiquitin-activating enzyme E1 (A1S9T and BN75 temperature sensitivity complementing) | SMAX2 | A1ST | UBE1 | UBA1A |A1S9 | ubiquitin-activating enzyme E1 | Protein A1S9 | A1S9T and BN75 temperature sensitivity co…	The protein encoded by this gene catalyzes the first step in ubiquitin conjugation to mark cellular proteins for degradation. This gene complements an X-linked mouse temperature-sensitive defect in DNA synthesis, and thus may function in DNA repair. It is part of a gene cluster on chromosome Xp11.23. Alternatively spliced transcript variants that encode the same protein have been described. (prov…	Function: Activates ubiquitin by first adenylating its C-terminal glycine residue with ATP, and thereafter linking this residue to the side chain of a cysteine residue in E1, yielding an ubiquitin-E1 thioester and free AMP	314370#[MIM:301830]	spinal muscular atrophy, x-linked 2, infantile |"spinal muscular atrophy, x-linked infantile" |spinal muscular atrophy |muscular atrophy |wallerian degeneration |arthrogryposis |congenital contractures |fanconi's anemia |cockayne syndrome |rett syndrome |parkinson's disease |rheumatoid arthritis |hypotonia |x inactivation |anemia |ataxia |hypertension |breast cancer |arthritis |hypoxia |neuroniti…		SwissProt: A1S9T # UBE1 # Protein A1S9 # Ubiquitin-activating enzyme E1 | P22314 # Ubiquitin-like modifier-activating enzyme 1 # 1058 amino acids; 117849 Da ## Monomer (By similarity). Interacts with GAN (via BTB domain)#### ISGylated# There are two active sites within the E1 molecule, allowing it to accommodate two ubiquitin moieties at a time, with a new ubiquitin forming an adenylate intermedi…	IPR018074#UBQ-activ_enz_E1_AS|IPR018075#UBQ-activ_enz_E1|IPR018965#Ub-activating_enz_e1_C|IPR000127#UBact_repeat|IPR023280#Ub-like_act_enz_cat_cys_dom|IPR019572#Ubiquitin-activating_enzyme|IPR009036#Molybdenum_cofac_synth_MoeB|IPR000594#ThiF_NAD_FAD-bd|IPR016040#NAD(P)-bd_dom|IPR000011#UBQ/SUMO-activ_enz_E1-like	Phosphoric acid #acide phosphorique (FRENCH)# acido fosforico [Italian]# acidum phosphoricum# diphosphate tetrasodium# Fosforzuuroplossingen [Dutch]# Marphos# NFB# Orthophosphoric acid# ortho- phosphoric acid# Phosphorsaeure# Phosphorsaeureloesungen [German]# Sodium Pyrophosphate# Sodium pyrophosphate decahydrate# Sodium pyrophosphate decahydrate BioChemica# Sonac# Tetrasodium Pyrophosphate Decah…	Hexatantalum Dodecabromide # # #target##17139284 17016423 10592235#	7317	ENSG00000130985
CSTF2	CSTF2	cleavage stimulation factor subunit 2 | CF-1 64 kDa subunit | cleavage stimulation factor, 3' pre-RNA, subunit 2, 64kD | Cleavage stimulation factor 64 kDa subunit | cleavage stimulation factor, 3' pre-RNA, subunit 2, 64kDa |betaCstF-64 variant 2 | CSTF 64 kDa subunit | CstF-64 | cleavage stimulation factor 64 kDa subunit	This gene encodes a nuclear protein with an RRM (RNA recognition motif) domain. The protein is a member of the cleavage stimulation factor (CSTF) complex that is involved in the 3' end cleavage and polyadenylation of pre-mRNAs. Specifically, this protein binds GU-rich elements within the 3'-untranslated region of mRNAs. (provided by RefSeq, Jul 2008)	Function: One of the multiple factors required for polyadenylation and 3'-end cleavage of mammalian pre-mRNAs. This subunit is directly involved in the binding to pre-mRNAs (By similarity)	600368	cytomegalovirus infectious disease |male infertility |infertility |cytomegalovirus infection |ataxia |sarcoma |lung cancer |interferon		SwissProt: Cleavage stimulation factor 64 kDa subunit # CF-1 64 kDa subunit # CSTF 64 kDa subunit # CstF-64 | P33240 # Cleavage stimulation factor subunit 2 # 577 amino acids; 60959 Da ## The CSTF complex is composed of CSTF1 (50 kDa subunit), CSTF2 (64 kDa subunit) and CSTF3 (77 kDa subunit). CSTF2 directly interacts with CSTF3, SYMPK and RPO2TC1. Interacts with HSF1 in heat-stressed cells. Inte…	IPR012677#Nucleotide-bd_a/b_plait|IPR000504#RRM_dom|IPR025742#CSTF2_hinge			1478	ENSG00000101811
MECP2	MECP2	MRXSL | methyl-CpG-binding protein 2 | mental retardation, X-linked 16 | MRX16 | meCp-2 protein | MRX79 | MeCp-2 protein | methyl CpG binding protein 2 (Rett syndrome) | RTT | MRXS13 | PPMX | mental retardation, X-linked 79 |RS | MeCp2 | RTS | AUTSX3	DNA methylation is the major modification of eukaryotic genomes and plays an essential role in mammalian development. Human proteins MECP2, MBD1, MBD2, MBD3, and MBD4 comprise a family of nuclear proteins related by the presence in each of a methyl-CpG binding domain (MBD). Each of these proteins, with the exception of MBD3, is capable of binding specifically to methylated DNA. MECP2, MBD1 and MB…	Function: Chromosomal protein that binds to methylated DNA. It can bind specifically to a single methyl-CpG pair. It is not influenced by sequences flanking the methyl-CpGs. Mediates transcriptional repression through interaction with histone deacetylase and the corepressor SIN3A	300005#[MIM:312750]|[MIM:300055]|[MIM:312750]|[MIM:300673]|[MIM:300496]|[MIM:105830]|[MIM:300260]	rett syndrome |"mental retardation, x-linked" |"rett syndrome, preserved speech variant" |"autism susceptibility, x-linked 3" |"mental retardation, x-linked syndromic" |attention deficit hyperactivity disorder |prader-willi syndrome |pervasive developmental disorder |"encephalopathy, neonatal severe" |fragile x syndrome |angelman syndrome |x inactivation |language disorder |neurological disorder …	Rett syndrome |Intellectual disability |Autism |Angelman syndrome |Microcephaly |Apraxia |Brain disease |Learning disability	SwissProt: MeCp-2 protein # MeCp2 | P51608 # Methyl-CpG-binding protein 2 # 486 amino acids; 52441 Da ## Interacts with FNBP3 (By similarity). Interacts with CDKL5# Nucleus. Note=Colocalized with methyl-CpG in the genome# Present in all adult somatic tissues tested## Phosphorylated on Ser-423 in brain upon synaptic activity, which attenuates its repressor activity and seems to regulate dendritic …	IPR017956#AT_hook_DNA-bd_motif|IPR001739#Methyl_CpG_DNA-bd|IPR017353#Me_CpG-bd_MeCP2|IPR016177#DNA-bd_integrase-typ			4204	ENSG00000169057
PHF6	PHF6	BFLS | CENP-31 | MGC14797 | PHD-like zinc finger protein | KIAA1823 |centromere protein 31 | BORJ | Borjeson-Forssman-Lehmann syndrome | PHD finger protein 6	This gene is a member of the plant homeodomain (PHD)-like finger (PHF) family. It encodes a protein with two PHD-type zinc finger domains, indicating a potential role in transcriptional regulation, that localizes to the nucleolus. Mutations affecting the coding region of this gene or the splicing of the transcript have been associated with Borjeson-Forssman-Lehmann syndrome (BFLS), a disorder cha…	Function: May play a role in transcriptional regulation	300414#[MIM:301900]	borjeson-forssman-lehmann syndrome |intellectual disability |gynecomastia |obesity |acute lymphoblastic leukemia |mental retardation epilepsy |lymphoblastic leukemia |pituitary hormone deficiency |acute myeloid leukemia |hypogonadism |myeloid leukemia |leukemia	Borjeson-Forssman-Lehmann syndrome |Intellectual disability |Microcephaly	SwissProt: KIAA1823 # PHD-like zinc finger protein | Q8IWS0 # PHD finger protein 6 # 365 amino acids; 41290 Da ### Nucleus. Nucleus, nucleolus. Note=Nuclear, it particularly localizes to the nucleolus# Ubiquitously expressed## Phosphorylated upon DNA damage, probably by ATM or ATR#	IPR001965#Znf_PHD|IPR013083#Znf_RING/FYVE/PHD			84295	ENSG00000156531
RBM10	RBM10	RNA-binding motif protein 10 | GPATCH9 |RNA-binding protein 10 | RNA binding motif protein 10 | TARPS | G patch domain-containing protein 9 | GPATC9 | KIAA0122 | ZRANB5 | S1-1 | DXS8237E | RNA-binding protein S1-1 | g patch domain-containing protein 9	This gene encodes a nuclear protein that belongs to a family proteins that contain an RNA-binding motif. The encoded protein associates with hnRNP proteins and may be involved in regulating alternative splicing. Defects in this gene are the cause of the X-linked recessive disorder, TARP syndrome. Alternate splicing results in multiple transcript variants.(provided by RefSeq, Mar 2011)	Function: May be involved in post-transcriptional processing, most probably in mRNA splicing. Binds to RNA homopolymers, with a preference for poly(G) and poly(U) and little for poly(A) (By similarity)	300080#[MIM:311900]	atrial heart septal defect |heart septal defect |tarp syndrome |talipes equinovarus |cleft palate |pierre robin syndrome |breast cancer |colorectal cancer |ataxia |x inactivation	Absence epilepsy |Lymphogranuloma venereum |Atrial heart septal defect	SwissProt: GPATC9 # GPATCH9 # KIAA0122 # DXS8237E # G patch domain-containing protein 9 # RNA-binding motif protein 10 # RNA-binding protein S1-1 # S1-1 | P98175 # RNA-binding protein 10 # 930 amino acids; 103533 Da ## Associates with the spliceosome. Component of a large chromatin remodeling complex, at least composed of MYSM1, PCAF, RBM10 and KIF11/TRIP5# Nucleus. Note=In the extranucleolar nuc…	IPR012677#Nucleotide-bd_a/b_plait|IPR015880#Znf_C2H2-like|IPR000467#G_patch_dom|IPR001876#Znf_RanBP2|IPR000504#RRM_dom|IPR007087#Znf_C2H2			8241	ENSG00000182872
GSPT2	GSPT2	Eukaryotic peptide chain release factor subunit 3b | G1 to S phase transition protein 2 homolog | eukaryotic peptide chain release factor subunit 3b | FLJ10441 | G1 to S phase transition 2 |eukaryotic peptide chain release factor GTP-binding subunit ERF3B | GST2 | eRF3b | ERF3B	This gene encodes a GTPase that belongs to the GTP-binding elongation factor family. The encoded protein is a polypeptide release factor that complexes with eukaryotic peptide chain release factor 1 to mediate translation termination. This protein may also be involved in mRNA stability.(provided by RefSeq, Mar 2010)	Function: Involved in translation termination in response to the termination codons UAA, UAG and UGA. May play a role as a potent stimulator of the release factor activity of ETF1. Exhibits GTPase activity, which is ribosome- and ETF1-dependent. May play a role in cell cycle progression. Component of the transient SURF complex which recruits UPF1 to stalled ribosomes in the context of nonsense-me…	300418	neisseria meningitidis |colorectal cancer |prostate cancer |tuberculosis |malaria |prostatitis		SwissProt: eRF3b # ERF3B # Eukaryotic peptide chain release factor subunit 3b # G1 to S phase transition protein 2 homolog | Q8IYD1 # Eukaryotic peptide chain release factor GTP-binding subunit ERF3B # 628 amino acids; 68883 Da ## Interacts with ETF1 (By similarity). Component of the transient SURF (SMG1-UPF1-eRF1-eRF3) complex. Interacts with UPF1 and PABPC1# Cytoplasm (Probable)# Highly express…	IPR000795#ProtSyn_GTP-bd|IPR009818#Ataxin-2_C|IPR004160#Transl_elong_EFTu/EF1A_C|IPR004161#Transl_elong_EFTu/EF1A_2|IPR009000#Transl_elong_init/rib_B-barrel|IPR009001#Transl_elong_EF1A/Init_IF2_C	Guanosine triphosphate #5'-GTP# GTG# GTP# Guanosine 5'-(tetrahydrogen triphosphate)# Guanosine 5'-triphosphate# Guanosine 5'-triphosphorate# Guanosine 5'-triphosphoric acid# Guanosine Triphosphate# Guanosine mono(tetrahydrogen triphosphate) (ester)# H4gtp #86-01-1 ##		23708	ENSG00000189369
SLC25A5	SLC25A5	ADP,ATP carrier protein 2 | solute carrier family 25 member 5 | Solute carrier family 25 member 5 | Adenine nucleotide translocator 2 | T2 | adenine nucleotide translocator 2 (fibroblast) | solute carrier family 25 (mitochondrial carrier; adenine nucleotide translocator), member 5 | ADP/ATP translocase 2 | ADP/ATP carrier protein | ADP,ATP carrier protein, fibroblast isoform | T3 |AAC2 | 2F1 | AN…	This gene is a member of the mitochondrial carrier subfamily of solute carrier protein genes. The product of this gene functions as a gated pore that translocates ADP from the mitochondrial matrix into the cytoplasm. The protein forms a homodimer embedded in the inner mitochondria membrane. Suppressed expression of this gene has been shown to induce apoptosis and inhibit tumor growth. The human g…	Function: Catalyzes the exchange of cytoplasmic ADP with mitochondrial ATP across the mitochondrial inner membrane. As part of the mitotic spindle-associated MMXD complex it may play a role in chromosome segregation	300150	dilated cardiomyopathy |herpes simplex |cardiomyopathy |obesity |carcinoma |treacher collins syndrome |huntington's disease |parkinson's disease |breast cancer |x inactivation |lung cancer |thyroiditis |pancreatitis |malaria |complex i		SwissProt: ANT2 # Adenine nucleotide translocator 2 # Solute carrier family 25 member 5 # ADP,ATP carrier protein 2 # ADP,ATP carrier protein, fibroblast isoform # ANT 2 | P05141 # ADP/ATP translocase 2 # 298 amino acids; 32852 Da ## Homodimer. Component of the MMXD complex, which includes CIAO1, ERCC2, FAM96B, MMS19 and SLC25A5. Interacts with HIV-1 Vpr# Mitochondrion inner membrane; Multi-pass …	IPR002067#Mit_carrier|IPR023395#Mt_carrier_dom|IPR018108#Mitochondrial_sb/sol_carrier|IPR002113#Aden_trnslctor		Clodronate # #10596-23-3 #target#inhibitor#11961144#	292	ENSG00000005022
EIF1AX	EIF1AX	eukaryotic translation initiation factor 1A, X chromosome | Eukaryotic translation initiation factor 4C | EIF1A | EIF4C | eIF-1A X isoform | eukaryotic translation initiation factor 4C | Putative eukaryotic translation initiation factor 1A |EIF1AP1 | eIF-4C | eukaryotic translation initiation factor 1A, X-chromosomal | eIF-1A | eukaryotic translation initiation factor 1A, X-linked	This gene encodes an essential eukaryotic translation initiation factor. The protein is required for the binding of the 43S complex (a 40S subunit, eIF2/GTP/Met-tRNAi and eIF3) to the 5' end of capped RNA. (provided by RefSeq, Jul 2008)	Function: Seems to be required for maximal rate of protein biosynthesis. Enhances ribosome dissociation into subunits and stabilizes the binding of the initiator Met-tRNA(I) to 40 S ribosomal subunits	300186	interferon |malaria		SwissProt: eIF-4C # EIF1A # EIF4C # Eukaryotic translation initiation factor 4C # eIF-1A X isoform | P47813 # Eukaryotic translation initiation factor 1A, X-chromosomal # 144 amino acids; 16460 Da #######	IPR012340#NA-bd_OB-fold|IPR006196#RNA-binding_domain_S1_IF1|IPR016027#NA-bd_OB-fold-like|IPR018104#TIF_eIF-1A_CS|IPR001253#TIF_eIF-1A			1964	ENSG00000173674
NKRF	NKRF	Protein ITBA4 | NFkB-repressing factor | ITBA4 | NRF | NFKB repressing factor | NF-kappaB repressing factor |NF-kappa-B-repressing factor | Transcription factor NRF | transcription factor NRF	This gene encodes a transcriptional repressor that interacts with specific negative regulatory elements to mediate transcriptional repression of certain nuclear factor kappa B responsive genes. The protein localizes predominantly to the nucleolus with a small fraction found in the nucleoplasm and cytoplasm. Alternate splicing results in multiple transcript variants. (provided by RefSeq, Mar 2010)	Function: Interacts with a specific negative regulatory element (NRE) 5'-AATTCCTCTGA-3' to mediate transcriptional repression of certain NK-kappa-B responsive genes. Involved in the constitutive silencing of the interferon beta promoter, independently of the virus-induced signals, and in the inhibition of the basal and cytokine-induced iNOS promoter activity. Also involved in the regulation of IL…	300440	mastitis |interferon |pharyngitis |colorectal cancer |immunodeficiency		SwissProt: ITBA4 # NRF # NFkB-repressing factor # Protein ITBA4 # Transcription factor NRF | O15226 # NF-kappa-B-repressing factor # 690 amino acids; 77673 Da ## Interacts with NF-kappa-B# Nucleus, nucleolus# Widely and constitutively expressed. Expressed at lower level in colon, peripheral blood lymphocytes, lung and kidney###	IPR001159#Ds-RNA-bd|IPR001374#R3H_ss-bd|IPR014720#dsRNA-bd-like|IPR000467#G_patch_dom			55922	ENSG00000186416
RPS4X	RPS4X	S4 | FLJ40595 | ribosomal protein S4, X-linked | single-copy abundant mRNA | SCAR | ribosomal protein S4X isoform | DXS306 |40S ribosomal protein S4, X isoform | SCR10 | cell cycle gene 2 | CCG2 | single copy abundant mRNA protein | Single copy abundant mRNA protein | RPS4	Cytoplasmic ribosomes, organelles that catalyze protein synthesis, consist of a small 40S subunit and a large 60S subunit. Together these subunits are composed of 4 RNA species and approximately 80 structurally distinct proteins. This gene encodes ribosomal protein S4, a component of the 40S subunit. Ribosomal protein S4 is the only ribosomal protein known to be encoded by more than one gene, nam…		312760	stevens-johnson syndrome |band keratopathy |cardiac tamponade |turner syndrome |keratopathy |wiskott-aldrich syndrome |fanconi's anemia |treacher collins syndrome |x inactivation |anemia |breast cancer |interferon |malaria	Turner's syndrome	SwissProt: RPS4 # SCR10 # CCG2 # SCAR # Single copy abundant mRNA protein | P62701 # 40S ribosomal protein S4, X isoform # 263 amino acids; 29598 Da ## Identified in a mRNP granule complex, at least composed of ACTB, ACTN4, DHX9, ERG, HNRNPA1, HNRNPA2B1, HNRNPAB, HNRNPD, HNRNPL, HNRNPR, HNRNPU, HSPA1, HSPA8, IGF2BP1, ILF2, ILF3, NCBP1, NCL, PABPC1, PABPC4, PABPN1, RPLP0, RPS3, RPS3A, RPS4X, RPS8,…	IPR013845#Ribosomal_S4e_central|IPR002942#S4_RNA-bd|IPR013843#Ribosomal_S4e_N|IPR000876#Ribosomal_S4e|IPR018199#Ribosomal_S4e_N_CS|IPR005824#KOW			6191	ENSG00000198034
RBMX2	RBMX2	RNA-binding motif protein, X-linked 2 | RNA binding motif protein, X-linked 2 | CGI-79				malaria		SwissProt| Q9Y388 # RNA-binding motif protein, X-linked 2 # 322 amino acids; 37336 Da #######	IPR012677#Nucleotide-bd_a/b_plait|IPR000504#RRM_dom			51634	ENSG00000134597
HTATSF1	HTATSF1	Tat-SF1 | HIV TAT specific factor 1 | HIV-1 Tat specific factor 1 | dJ196E23.2 |HIV Tat-specific factor 1 | cofactor required for Tat activation of HIV-1 transcription | TAT-SF1	The protein encoded by this gene functions as a cofactor for the stimulation of transcriptional elongation by HIV-1 Tat, which binds to the HIV-1 promoter through Tat-TAR interaction. This protein may also serve as a dual-function factor to couple transcription and splicing and to facilitate their reciprocal activation. Alternatively spliced transcript variants have been found for this gene.(prov…	Function: Functions as a general transcription factor playing a role in the process of transcriptional elongation. May mediate the reciprocal stimulatory effect of splicing on transcriptional elongation. In case of infection by HIV-1, it is up-regulated by the HIV-1 proteins NEF and gp120, acts as a cofactor required for the Tat-enhanced transcription of the virus	300346	anemia |immunodeficiency |malaria |neuronitis		SwissProt: Tat-SF1 | O43719 # HIV Tat-specific factor 1 # 755 amino acids; 85853 Da ## Component of a complex which is at least composed of HTATSF1/Tat-SF1, the P-TEFb complex components CDK9 and CCNT1, RNA polymerase II, SUPT5H, and NCL/nucleolin. Interacts with GTF2F2/RAP30 and POLR2A. Interacts with TCERG1/CA150. Interacts with SF3A2/SAP62 and the spliceosomal U small nuclear ribonucleoprotein…	IPR012677#Nucleotide-bd_a/b_plait|IPR000504#RRM_dom			27336	ENSG00000102241
LAS1L	LAS1L	Las1-like | LAS1-like (S. cerevisiae) | Protein LAS1 homolog | FLJ12525 | protein LAS1 homolog | ribosomal biogenesis protein LAS1L | dJ475B7.2		Function: Involved in the biogenesis of the 60S ribosomal subunit. Required for maturation of the 28S rRNA		pancreatic cancer |colorectal cancer |pancreatitis		SwissProt: Protein LAS1 homolog | Q9Y4W2 # Ribosomal biogenesis protein LAS1L # 734 amino acids; 83065 Da ## Component of some MLL1/MLL complex, at least composed of the core components MLL, ASH2L, HCFC1/HCF1, WDR5 and RBBP5, as well as the facultative components C17orf49, CHD8, E2F6, HSP70, INO80C, KANSL1, LAS1L, MAX, MCRS1, MGA, KAT8/MOF, PELP1, PHF20, PRP31, RING2, RUVB1/TIP49A, RUVB2/TIP49B, …	IPR007174#Las1			81887	ENSG00000001497
MBNL3	MBNL3	CHCR | MBXL | muscleblind-like 3 (Drosophila) | Protein HCHCR |MBLX | muscleblind-like X-linked protein | MBLX39 | Cys3His CCG1-required protein | Muscleblind-like X-linked protein | muscleblind-like protein 3 | muscleblind-like 3 | muscleblind-like splicing regulator 3 | FLJ11316	This gene encodes a member of the muscleblind-like family of proteins. The encoded protein may function in regulation of alternative splicing and may play a role in the pathophysiology of myotonic dystrophy. Alternatively spliced transcript variants have been described. (provided by RefSeq, Dec 2009)	Function: Mediates pre-mRNA alternative splicing regulation. Acts either as activator or repressor of splicing on specific pre-mRNA targets. Inhibits cardiac troponin-T (TNNT2) pre-mRNA exon inclusion but induces insulin receptor (IR) pre-mRNA exon inclusion in muscle. Antagonizes the alternative splicing activity pattern of CELF proteins. May play a role in myotonic dystrophy pathophysiology (DM…	300413	myotonic dystrophy |nystagmus	Myotonic dystrophy |C3 deficiency	SwissProt: CHCR # MBLX39 # MBXL # Muscleblind-like X-linked protein # Protein HCHCR # Cys3His CCG1-required protein | Q9NUK0 # Muscleblind-like protein 3 # 354 amino acids; 38532 Da ### Nucleus. Cytoplasm. Note=Greater concentration in the nucleus. In both DM1 and DM2 patients, colocalizes with nuclear foci of retained expanded-repeat transcripts# Highly expressed in the placenta###	IPR000571#Znf_CCCH			55796	ENSG00000076770
HUWE1	HUWE1	KIAA1578 | HECTH9 | homologous to E6AP carboxyl terminus homologous protein 9 | KIAA0312 | ARF-binding protein 1 | LASU1 | HECT, UBA and WWE domain containing 1, E3 ubiquitin protein ligase | ARF-BP1 | URE-B1 | HectH9 | upstream regulatory element-binding protein 1 | MULE | HECT, UBA and WWE domain-containing protein 1 | E3 ubiquitin-protein ligase HUWE1 |BJ-HCC-24 tumor antigen | UREB1 | large s…	This gene encodes a member of the HECT E3 ubiquitin ligase family. The HECT domain lies in the C-terminus and contains the active-site cysteine which forms an intermediate ubiquitin-thioester bond. E3 family members are divided into three subfamilies based on their protein-protein interaction domains; this gene encodes a member of the SI(ngle)-HECT E3 subfamily. In lung, breast, and colorectal ca…	Function: E3 ubiquitin-protein ligase which mediates ubiquitination and subsequent proteasomal degradation of target proteins. Regulates apoptosis by catalyzing the polyubiquitination and degradation of MCL1. Mediates monoubiquitination of DNA polymerase beta (POLB) at 'Lys-41', 'Lys-61' and 'Lys-81', thereby playing a role in base-excision repair. Also ubiquitinates the p53/TP53 tumor suppressor…	300697#[MIM:300706]	mental retardation, x-linked, syndromic, turner type |la crosse encephalitis |"mental retardation, x-linked syndromic" |"mental retardation, x-linked" |epizootic hemorrhagic disease |chronic wasting disease |angelman syndrome |neurological disorder |hemorrhagic disease |parkinson's disease |diarrhea |encephalitis |macrocephaly |amyotrophic lateral sclerosis |ataxia telangiectasia |mental retardat…	Dientamoebiasis |Chronic wasting disease |Rhinosporidiosis |Glanders |Enophthalmos |Coccidiosis |Tracheitis	SwissProt: KIAA0312 # UREB1 # LASU1 # HECT, UBA and WWE domain-containing protein 1 # HectH9 # Homologous to E6AP carboxyl terminus homologous protein 9 # KIAA1578 # Large structure of UREB1 # Mule # Upstream regulatory element-binding protein 1 # ARF-BP1 # ARF-binding protein 1 # Mcl-1 ubiquitin ligase E3 # URE-B1 # URE-binding protein 1 | Q7Z6Z7 # E3 ubiquitin-protein ligase HUWE1 # 4374 amino …	IPR011989#ARM-like|IPR025527#DUF4414|IPR004170#WWE-dom|IPR010314#E3_Ub_ligase_DUF913|IPR010309#E3_Ub_ligase_DUF908|IPR000569#HECT|IPR009060#UBA-like|IPR000449#UBA/transl_elong_EF1B_N|IPR015940#UBA/transl_elong_EF1B_N_euk|IPR016024#ARM-type_fold	Phosphoric acid #acide phosphorique (FRENCH)# acido fosforico [Italian]# acidum phosphoricum# diphosphate tetrasodium# Fosforzuuroplossingen [Dutch]# Marphos# NFB# Orthophosphoric acid# ortho- phosphoric acid# Phosphorsaeure# Phosphorsaeureloesungen [German]# Sodium Pyrophosphate# Sodium pyrophosphate decahydrate# Sodium pyrophosphate decahydrate BioChemica# Sonac# Tetrasodium Pyrophosphate Decah…		10075	ENSG00000086758
RPL10	RPL10	tumor suppressor QM | DXS648E | Laminin receptor homolog | L10 | ribosomal protein L10 | Tumor suppressor QM | DXS648 | FLJ23544 | AUTSX5 | Wilms tumor-related protein | QM | laminin receptor homolog | Protein QM | NOV |60S ribosomal protein L10	Ribosomes, the organelles that catalyze protein synthesis, consist of a small 40S subunit and a large 60S subunit. Together these subunits are composed of four RNA species and approximately 80 structurally distinct proteins. This gene encodes a ribosomal protein that is a component of the 60S subunit. The protein belongs to the L10E family of ribosomal proteins. It is located in the cytoplasm. In…		312173	wilms tumor |autism spectrum disorder |pervasive developmental disorder |gonadal dysgenesis |premature ovarian failure |fanconi's anemia |multiple endocrine neoplasia |treacher collins syndrome |pancreatic endocrine tumors |prostate adenocarcinoma |ovarian cancer |anemia |adenocarcinoma |pancreatitis |malaria |prostatitis |carcinoma		SwissProt: DXS648E # QM # Laminin receptor homolog # Protein QM # Tumor suppressor QM | P27635 # 60S ribosomal protein L10 # 214 amino acids; 24604 Da ## Component of the large ribosomal subunit. Mature ribosomes consist of a small (40S) and a large (60S) subunit. The 40S subunit contains about 33 different proteins and 1 molecule of RNA (18S). The 60S subunit contains about 49 different proteins…	IPR001197#Ribosomal_L10e|IPR016180#Ribosomal_L10e/L16|IPR018255#Ribosomal_L10e_CS			6134	ENSG00000147403
	RPL15	60S ribosomal protein L15 | RPL10 | EC45 | ribosomal protein L15 | RPYL10 | RPLY10 | L15	Ribosomes, the organelles that catalyze protein synthesis, consist of a small 40S subunit and a large 60S subunit. Together these subunits are composed of 4 RNA species and approximately 80 structurally distinct proteins. This gene encodes a ribosomal protein that is a component of the 60S subunit. The protein belongs to the L15E family of ribosomal proteins. It is located in the cytoplasm. This …		604174	diamond-blackfan anemia |actinic keratosis |keratosis |anemia |papillary thyroid carcinoma |folliculitis |treacher collins syndrome |gastric cancer |thyroid carcinoma |esophageal cancer |esophagitis |thyroiditis |interferon |malaria |carcinoma	Diamond-Blackfan anemia	SwissProt: EC45 | P61313 # 60S ribosomal protein L15 # 204 amino acids; 24146 Da #######	IPR020925#Ribosomal_L15e_CS|IPR000439#Ribosomal_L15e|IPR012678#Ribosomal_L23/L15e_core_dom|IPR024794#Rbsml_L15e_core_dom		Alpha-Hydroxy-Beta-Phenyl-Propionic Acid # # #target##10592235 #|ANISOMYCIN # # #target##10592235 #|PUROMYCIN # # #target##10592235#	6138	ENSG00000174748
RBMX	RBMX	glycoprotein p43 | HNRPG | Glycoprotein p43 | RNA binding motif protein, X chromosome | RNA binding motif protein, X-linked | hnRNP G | RNA-binding motif protein, X chromosome |RBMXRT | heterogeneous nuclear ribonucleoprotein G | RNMX | Heterogeneous nuclear ribonucleoprotein G | RBMXP1 | hnRNP-G	This gene belongs to the RBMY gene family which includes candidate Y chromosome spermatogenesis genes. This gene, an active X chromosome homolog of the Y chromosome RBMY gene, is widely expressed whereas the RBMY gene evolved a male-specific function in spermatogenesis. Pseudogenes of this gene, found on chromosomes 1, 4, 9, 11, and 6, were likely derived by retrotransposition from the original g…	Function: RNA-binding protein that plays several role in the regulation of pre- and post-transcriptional processes. Implicated in tissue-specific regulation of gene transcription and alternative splicing of several pre-mRNAs. Binds to and stimulates transcription from the tumor suppressor TXNIP gene promoter; may thus be involved in tumor suppression. When associated with SAFB, binds to and stimu…	300199	oral squamous cell carcinoma |systemic lupus erythematosus |squamous cell carcinoma |lupus erythematosus |azoospermia |colon adenocarcinoma |oral cancer |neuronitis |breast cancer |adenocarcinoma |carcinoma		SwissProt: Glycoprotein p43 # Heterogeneous nuclear ribonucleoprotein G # HNRPG # RBMXP1 # hnRNP G | P38159 # RNA-binding motif protein, X chromosome # 391 amino acids; 42332 Da ## Homomultimer. Interacts with SAFB/SAFB1 (By similarity). Found in the supraspliceosome complex. Identified in the spliceosome C complex. Interacts with KHDRBS3. Forms a complex with ILF2, ILF3, YLPM1, KHDRBS1, NCOA5 an…	IPR012604#RBM1CTR|IPR012677#Nucleotide-bd_a/b_plait|IPR000504#RRM_dom			27316	ENSG00000147274
NONO	NONO	non-POU domain-containing octamer-binding protein | 54 kDa nuclear RNA- and DNA-binding protein | NonO protein | non-POU domain containing, octamer-binding | 55 kDa nuclear protein | DNA-binding p52/p100 complex, 52 kDa subunit | P54 | NMT55 | non-POU-domain-containing, octamer-binding | p54nrb | p54(nrb) |non-POU domain-containing octamer (ATGCAAAT) binding protein | NRB54 | P54NRB	This gene encodes an RNA-binding protein which plays various roles in the nucleus, including transcriptional regulation and RNA splicing. A rearrangement between this gene and the transcription factor E3 gene has been observed in papillary renal cell carcinoma. Alternatively spliced transcript variants have been described. Pseudogenes exist on Chromosomes 2 and 16. (provided by RefSeq, Feb 2009)	Function: DNA- and RNA binding protein, involved in several nuclear processes. Binds the conventional octamer sequence in double stranded DNA. Also binds single-stranded DNA and RNA at a site independent of the duplex site (By similarity). Involved in pre-mRNA splicing, probably as an heterodimer with SFPQ. Interacts with U5 snRNA, probably by binding to a purine-rich sequence located on the 3' s…	300084	gastroenteritis |cholera |x-linked dystonia-parkinsonism |papillary renal cell carcinoma |fanconi's anemia |dna topoisomerase i |renal cell carcinoma |parkinson's disease |hepatocellular carcinoma |breast cancer |embryonal carcinoma |ischemia |anemia |carcinoma |myeloma |prostate cancer |neuronitis |cerebritis |schizophrenia |immunodeficiency |melanoma |hepatitis |prostatitis	Gastroenteritis	SwissProt: NMT55 # NRB54 # NonO protein # p54nrb # 54 kDa nuclear RNA- and DNA-binding protein # 55 kDa nuclear protein # DNA-binding p52/p100 complex, 52 kDa subunit # p54(nrb) | Q15233 # Non-POU domain-containing octamer-binding protein # 471 amino acids; 54232 Da ## Monomer and component of the SFPQ-NONO complex, which is probably a heterotetramer of two 52 kDa (NONO) and two 100 kDa (SFPQ) su…	IPR012677#Nucleotide-bd_a/b_plait|IPR012975#NOPS|IPR000504#RRM_dom	Cyclic AMP #Cyclic AMP# 3'5'-cyclic AMP# 6-(6-Amino-9H-purin-9-yl)tetrahydro-4H-furo[3,2-d][1,3,2]dioxaphosphinine-2,7-diol 2-oxide# Acrasin# Adenosine 3',5'-cyclic monophosphate# Adenosine 3',5'-cyclic phosphate# Adenosine 3',5'-cyclophosphate# Adenosine 3',5'-monophosphate# Adenosine 3,5'-cyclic monophosphorate# Adenosine 3,5'-cyclic monophosphoric acid# Adenosine cyclic monophosphate# Cyclic 3…		4841	ENSG00000147140
RPGR	RPGR	retinitis pigmentosa 15 | RP3 | COD1 | X-linked retinitis pigmentosa GTPase regulator | CORDX1 | XLRP3 | CRD | RP15 | retinitis pigmentosa 3 GTPase regulator | orf15 | cone dystrophy 1 (X-linked) |PCDX | retinitis pigmentosa GTPase regulator	This gene encodes a protein with a series of six RCC1-like domains (RLDs), characteristic of the highly conserved guanine nucleotide exchange factors. The encoded protein is found in the Golgi body and interacts with RPGRIP1. This protein localizes to the outer segment of rod photoreceptors and is essential for their viability. Mutations in this gene have been associated with X-linked retinitis p…	Function: Could be a guanine-nucleotide releasing factor. Play a role in ciliogenesis. Probably regulates cilia formation by regulating actin stress filaments and cell contractility	312610#[MIM:300029]|[MIM:304020]|[MIM:300455]	retinitis pigmentosa |retinitis pigmentosa 3 |"retinitis pigmentosa, x-linked, and sinorespiratory infections, with or without deafness" |cone-rod dystrophy |"macular degeneration, x-linked atrophic" |cone dystrophy |retinitis |cone-rod dystrophy 1 |primary ciliary dyskinesia |leber congenital amaurosis |ciliary dyskinesia |night blindness |retinitis pigmentosa 15 |macular degeneration |blindness…	Retinitis pigmentosa |cone-rod dystrophy |Leber congenital amaurosis |Night blindness |Blindness |Primary ciliary dyskinesia |Usher syndrome |Senior-Loken syndrome |Myopia |Fundus dystrophy |Peripheral retinal degeneration |Laurence-Moon syndrome |Alstrom syndrome |Orofaciodigital syndrome	SwissProt: RP3 # XLRP3 | Q92834 # X-linked retinitis pigmentosa GTPase regulator precursor # 1020 amino acids; 113387 Da ## Interacts with PDE6D and RPGRIP1. Interacts with NPM1. Interacts with RPGRIP1L# Golgi apparatus (By similarity). Cytoplasm, cytoskeleton, cilium basal body (By similarity). Cytoplasm, cytoskeleton, centrosome# Heart, brain, placenta, lung, liver, muscle, kidney, retina, panc…	IPR009091#Reg_csome_cond/b-lactamase_inh|IPR000408#Reg_chr_condens			6103	ENSG00000156313
UPF3B	UPF3B	Up-frameshift suppressor 3 homolog on chromosome X | regulator of nonsense transcripts 3B | hUpf3p-X | up-frameshift suppressor 3 homolog B | UPF3X | Up-frameshift suppressor 3 homolog B | RENT3B | Nonsense mRNA reducing factor 3B | HUPF3B | hUpf3B |nonsense mRNA reducing factor 3B | MRXS14 | up-frameshift suppressor 3 homolog on chromosome X | UPF3 regulator of nonsense transcripts homolog B (ye…	This gene encodes a protein that is part of a post-splicing multiprotein complex involved in both mRNA nuclear export and mRNA surveillance. The encoded protein is one of two functional homologs to yeast Upf3p. mRNA surveillance detects exported mRNAs with truncated open reading frames and initiates nonsense-mediated mRNA decay (NMD). When translation ends upstream from the last exon-exon junctio…	Function: Involved in nonsense-mediated decay (NMD) of mRNAs containing premature stop codons by associating with the nuclear exon junction complex (EJC) and serving as link between the EJC core and NMD machinery. Recruits UPF2 at the cytoplasmic side of the nuclear envelope and the subsequent formation of an UPF1-UPF2-UPF3 surveillance complex (including UPF1 bound to release factors at the stal…	300298#[MIM:300676]	mental retardation, x-linked, syndromic 14 |"mental retardation, x-linked syndromic" |"mental retardation, x-linked" |mental retardation syndrome |prostatitis |neuronitis	Autism	SwissProt: UPF3X # RENT3B # Nonsense mRNA reducing factor 3B # Up-frameshift suppressor 3 homolog B # Up-frameshift suppressor 3 homolog on chromosome X # hUpf3B # hUpf3p-X | Q9BZI7 # Regulator of nonsense transcripts 3B # 483 amino acids; 57762 Da ## Found in a post-splicing messenger ribonucleoprotein (mRNP) complex. Associates with the exon junction complex (EJC); the EJC core components EIF4A…	IPR005120#Nonsense_mediated_decay_UPF3|IPR012677#Nucleotide-bd_a/b_plait			65109	ENSG00000125351
RBM3	RBM3	IS1-RNPL |putative RNA-binding protein 3 | RNA binding motif (RNP1, RRM) protein 3 | RNPL | RNA binding motif protein 3 | RNA-binding motif protein 3	This gene is a member of the glycine-rich RNA-binding protein family and encodes a protein with one RNA recognition motif (RRM) domain. Expression of this gene is induced by cold shock and low oxygen tension. A pseudogene exists on chromosome 1. Multiple alternatively spliced transcript variants that are predicted to encode different isoforms have been characterized although some of these variant…	Function: Cold-inducible mRNA binding protein that enhances global protein synthesis at both physiological and mild hypothermic temperatures. Reduces the relative abundance of microRNAs, when overexpressed. Enhances phosphoryaltion of translation initiation factors and active polysome formation (By similarity)	300027	amyotrophic lateral sclerosis |cryptorchidism |lateral sclerosis |epithelial ovarian cancer |vaccinia |breast cancer |ovarian cancer |prostate cancer |hypoxia |melanoma |prostatitis		SwissProt: RNA-binding motif protein 3 # RNPL | P98179 # Putative RNA-binding protein 3 # 157 amino acids; 17170 Da ## Interacts with RPL4. Associates with the 60S ribosomal subunits in an RNA-independent manner. Associates with ribosomes (By similarity)# Nucleus (By similarity). Cytoplasm (By similarity). Cell projection, dendrite (By similarity). Note=Localizes in mRNA granules in dentrites (By…	IPR012677#Nucleotide-bd_a/b_plait|IPR000504#RRM_dom			5935	ENSG00000102317
HNRNPH2	HNRNPH2	hnRNP H' | HNRPH2 | heterogeneous nuclear ribonucleoprotein H2 | hnRNP H2 | FTP3 | hnRNPH' |heterogeneous nuclear ribonucleoprotein H-prime | heterogeneous nuclear ribonucleoprotein H2 (H') | HNRPH' | Heterogeneous nuclear ribonucleoprotein H' | FTP-3	This gene belongs to the subfamily of ubiquitously expressed heterogeneous nuclear ribonucleoproteins (hnRNPs). The hnRNPs are RNA binding proteins and they complex with heterogeneous nuclear RNA (hnRNA). These proteins are associated with pre-mRNAs in the nucleus and appear to influence pre-mRNA processing and other aspects of mRNA metabolism and transport. While all of the hnRNPs are present in…	Function: This protein is a component of the heterogeneous nuclear ribonucleoprotein (hnRNP) complexes which provide the substrate for the processing events that pre-mRNAs undergo before becoming functional, translatable mRNAs in the cytoplasm. Binds poly(RG)	300610	agammaglobulinemia |down syndrome |neuronitis		SwissProt: FTP3 # HNRPH2 # Heterogeneous nuclear ribonucleoprotein H' # FTP-3 # hnRNP H' # hnRNP H2 | P55795 # Heterogeneous nuclear ribonucleoprotein H2 # 449 amino acids; 49264 Da ## Interacts with TXNL4/DIM1# Nucleus, nucleoplasm# Expressed ubiquitously###	IPR012996#Znf_CHHC|IPR012677#Nucleotide-bd_a/b_plait|IPR000504#RRM_dom			3188	ENSG00000126945
UTP14A	UTP14A	serologically defined colon cancer antigen 16 | Serologically defined colon cancer antigen 16 | dJ537K23.3 |NYCO16 | UTP14, U3 small nucleolar ribonucleoprotein, homolog A (yeast) | antigen NY-CO-16 | NY-CO-16 | U3 small nucleolar RNA-associated protein 14 homolog A | Antigen NY-CO-16 | SDCCAG16	This gene encodes a member of the uridine triphosphate 14 family. As an essential component of a large ribonucleoprotein complex bound to the U3 small nucleolar RNA, the encoded protein is involved in ribosome biogenesis and 18S rRNA synthesis. An autosomal retrotransposed copy of this X-linked gene exists on chromosome 13. Alternative splicing results in multiple transcript variants.(provided by…	Function: May be required for ribosome biogenesis (By similarity)	300508	male infertility |colon cancer |infertility |huntington's disease		SwissProt: SDCCAG16 # Antigen NY-CO-16 # Serologically defined colon cancer antigen 16 | Q9BVJ6 # U3 small nucleolar RNA-associated protein 14 homolog A # 771 amino acids; 87978 Da ### Nucleus, nucleolus# Ubiquitously expressed## Phosphorylated upon DNA damage, probably by ATM or ATR# The human genome also contains the UTP14C gene, an autosomal retrotransposed copy of this X-linked gene. Evolutio…	IPR006709#SSU_processome_Utp14			10813	ENSG00000156697
DKC1	DKC1	nucleolar protein NAP57 | CBF5 homolog | NOLA4 | H/ACA ribonucleoprotein complex subunit 4 | dyskerin | Nopp140-associated protein of 57 kDa | nopp140-associated protein of 57 kDa | DKCX | snoRNP protein DKC1 | NAP57 | XAP101 | Nucleolar protein family A member 4 | DKC | nucleolar protein family A member 4 | dyskeratosis congenita 1, dyskerin | cbf5p homolog | Dyskerin |CBF5 | Nucleolar protein N…	This gene is a member of the H/ACA snoRNPs (small nucleolar ribonucleoproteins) gene family. snoRNPs are involved in various aspects of rRNA processing and modification and have been classified into two families: C/D and H/ACA. The H/ACA snoRNPs also include the NOLA1, 2 and 3 proteins. The protein encoded by this gene and the three NOLA proteins localize to the dense fibrillar components of nucl…	Function: Isoform 1: Required for ribosome biogenesis and telomere maintenance. Probable catalytic subunit of H/ACA small nucleolar ribonucleoprotein (H/ACA snoRNP) complex, which catalyzes pseudouridylation of rRNA. This involves the isomerization of uridine such that the ribose is subsequently attached to C5, instead of the normal N1. Each rRNA can contain up to 100 pseudouridine ('psi') residu…	300126#[MIM:305000]|[MIM:300240]	dyskeratosis congenita |hoyeraal-hreidarsson syndrome |dyskeratosis |dyskeratosis congenita-1 |leukoplakia |dyskeratosis congenita autosomal dominant |cerebellar hypoplasia |fanconi's anemia |skin abnormality |pancytopenia |anemia |dyskeratosis congenita x-linked |aplastic anemia |spinal muscular atrophy |torch syndrome |microcephaly |renal agenesis |muscular atrophy |head and neck cancer |intrau…	Dyskeratosis congenita |pseudo-TORCH syndrome	SwissProt: NOLA4 # Dyskerin # Nopp140-associated protein of 57 kDa # Nucleolar protein NAP57 # Nucleolar protein family A member 4 # CBF5 homolog # snoRNP protein DKC1 | O60832 # H/ACA ribonucleoprotein complex subunit 4 # 514 amino acids; 57674 Da ## Part of the H/ACA small nucleolar ribonucleoprotein (H/ACA snoRNP) complex, which contains NHP2/NOLA2, GAR1/NOLA1, NOP10/NOLA3, and DKC1/NOLA4, whi…	IPR020103#PsdUridine_synth_cat_dom|IPR015947#PUA-like_domain|IPR002478#PUA|IPR004802#Pseudouridine_synthase-related|IPR002501#PsdUridine_synth|IPR012960#Dyskerin-like|IPR004521#Uncharacterised_CHP00451	Uridine #1-b-D-Ribofuranosyl-2,4(1H,3H)-pyrimidinedione# 1-b-D-Ribofuranosyluracil# Uridin# b-D-Ribofuranoside 2,4(1H,3H)-pyrimidinedione-1# b-Uridine# beta-Uridine# 1-beta-delta-Ribofuranosyl-2,4(1H,3H)-pyrimidinedione# 1-beta-delta-Ribofuranosyluracil# beta-delta-Ribofuranoside 2,4(1H,3H)-pyrimidinedione-1 #58-96-8 ##|Pseudouridine #1-b-D-Ribofuranosyl-2,4(1H,3H)-pyrimidinedione# 1-b-D-Ribofura…		1736	ENSG00000130826
MEX3C	MEX3C	mex-3 homolog C (C. elegans) |MEX-3C | RING finger and KH domain-containing protein 2 | RKHD2 | RING finger protein 194 | FLJ38871 | ring finger and KH domain containing 2 | RNF194 | RNA-binding protein MEX3C	This gene encodes a member of a family of proteins with two K homology (KH) RNA-binding domains and a C-terminal RING-finger domain. The protein interacts with mRNA via the KH domains, and the protein shuttles between the nucleus and cytoplasm. Polymorphisms in this gene may contribute to hypertension. (provided by RefSeq, Oct 2009)	Function: RNA-binding protein. May be involved in post-transcriptional regulatory mechanisms	611005	essential hypertension |hypertension		SwissProt: RNF194 # RKHD2 # RING finger and KH domain-containing protein 2 # RING finger protein 194 | Q5U5Q3 # RNA-binding protein MEX3C # 659 amino acids; 69366 Da ### Cytoplasm. Nucleus. Note=Predominantly expressed in the cytoplasm and shuttles between the cytoplasm and the nucleus through the CRM1 export pathway# Highest levels found in fetal brain and testis. Also expressed in thymus, saliv…	IPR001841#Znf_RING|IPR004087#KH_dom|IPR013083#Znf_RING/FYVE/PHD|IPR004088#KH_dom_type_1			51320	ENSG00000176624
DDX3X	DDX3X	DDX14 | helicase like protein 2 | DEAD/H box-3 | Helicase-like protein 2 | helicase-like protein 2 | DEAD/H (Asp-Glu-Ala-Asp/His) box polypeptide 3 | CAP-Rf | DDX3 | DBX | DEAD (Asp-Glu-Ala-Asp) box polypeptide 3, X-linked | DEAD box protein 3, X-chromosomal | DEAD box, X isoform | HLP2 |ATP-dependent RNA helicase DDX3X |EC 3.6.4.13	DEAD box proteins, characterized by the conserved motif Asp-Glu-Ala-Asp (DEAD), are putative RNA helicases. They are implicated in a number of cellular processes involving alteration of RNA secondary structure such as translation initiation, nuclear and mitochondrial splicing, and ribosome and spliceosome assembly. Based on their distribution patterns, some members of this family are believed to …	Function: ATP-dependent RNA helicase. Acts as a cofactor for XPO1-mediated nuclear export of incompletely spliced HIV-1 Rev RNAs. Also involved in HIV-1 replication. Interacts specifically with hepatitis C virus core protein resulting in a change in intracellular location	300160	hepatitis c |hepatitis |intrahepatic cholangiocarcinoma |male infertility |hepatocellular carcinoma |breast cancer |infertility |cholangiocarcinoma |gastric cancer |colorectal cancer |hypoxia |hepatitis b |malaria |carcinoma		SwissProt: HLP2 # DBX # DDX3 # Helicase-like protein 2 # DEAD box protein 3, X-chromosomal # DEAD box, X isoform | O00571 # ATP-dependent RNA helicase DDX3X # 662 amino acids; 73243 Da ## Identified in a mRNP complex, at least composed of DHX9, DDX3X, ELAVL1, HNRNPU, IGF2BP1, ILF3, PABPC1, PCBP2, PTBP2, STAU1, STAU2, SYNCRIP and YBX1. Found in a complex with Rev and XPO1. Interacts with XPO1 and …	IPR011545#DNA/RNA_helicase_DEAD/DEAH_N|IPR000629#RNA-helicase_DEAD-box_CS|IPR014014#RNA_helicase_DEAD_Q_motif|IPR014001#Helicase_ATP-bd|IPR001650#Helicase_C			1654	ENSG00000215301
FLNA	FLNA	Endothelial actin-binding protein | Alpha-filamin | NHBP | Non-muscle filamin | ABP-280 | filamin-1 | CVD1 | endothelial actin-binding protein | filamin A, alpha (actin binding protein 280) | Filamin-1 | Actin-binding protein 280 | MNS | filamin-A | OPD2 | XMVD | FLN | FLN1 | actin binding protein 280 | filamin A, alpha | FLN-A | non-muscle filamin | alpha-filamin | OPD | OPD1 | XLVD |ABPX | FMD	The protein encoded by this gene is an actin-binding protein that crosslinks actin filaments and links actin filaments to membrane glycoproteins. The encoded protein is involved in remodeling the cytoskeleton to effect changes in cell shape and migration. This protein interacts with integrins, transmembrane receptor complexes, and second messengers. Defects in this gene are a cause of several syn…	Function: Promotes orthogonal branching of actin filaments and links actin filaments to membrane glycoproteins. Anchors various transmembrane proteins to the actin cytoskeleton and serves as a scaffold for a wide range of cytoplasmic signaling proteins. Interaction with FLNA may allow neuroblast migration from the ventricular zone into the cortical plate. Tethers cell surface-localized furin, mod…	300017#[MIM:300049]|[MIM:311300]|[MIM:304120]|[MIM:300048]|[MIM:309350]|[MIM:305620]|[MIM:300537]|[MIM:300321]|[MIM:314400]|[MIM:300244]	melnick-needles syndrome |periventricular nodular heterotopia |frontometaphyseal dysplasia |otopalatodigital syndrome |heterotopia |"heterotopia, periventricular, ed variant" |"cardiac valvular dysplasia, x-linked" |terminal osseous dysplasia |"intestinal pseudoobstruction, neuronal" |otopalatodigital spectrum disorders |ehlers-danlos syndrome |"hand, foot and mouth disease" |periventricular hete…	Periventricular nodular heterotopia |Astigmatism |Borderline personality disease |Lissencephaly |Aicardi syndrome |Senile entropion |Cervicitis |Myopia	SwissProt: ABP-280 # FLN # FLN1 # Actin-binding protein 280 # Alpha-filamin # Endothelial actin-binding protein # Filamin-1 # Non-muscle filamin # FLN-A | P21333 # Filamin-A # 2647 amino acids; 280739 Da ## Interacts with PDLIM2 (By similarity). Homodimer. Interacts with FCGR1A, FLNB, FURIN, HSPB7, INPPL1, KCND2, MYOT, MYOZ1, ARHGAP24, PSEN1, PSEN2 and ECSCR. Interacts also with various other bin…	IPR001298#Filamin|IPR014756#Ig_E-set|IPR013783#Ig-like_fold|IPR001715#CH-domain|IPR017868#Filamin/ABP280_repeat-like|IPR001589#Actinin_actin-bd_CS			2316	ENSG00000196924
FAM120C	FAM120C	Tumor antigen BJ-HCC-21 | ORF34 | FLJ20506 | Protein FAM120C | CXorf17 |constitutive coactivator of PPAR-gamma-like protein 2 | chromosome X open reading frame 17 | tumor antigen BJ-HCC-21 | family with sequence similarity 120C	This gene encodes a potential transmembrane protein and lies in a region where mutations and deletions have been associated with intellectual disability and autism. Alternative splicing results in multiple transcript variants. (provided by RefSeq, Aug 2011)		300741	kaposi's sarcoma |sarcoma	Kaposi's sarcoma	SwissProt: CXorf17 # Protein FAM120C # Tumor antigen BJ-HCC-21 | Q9NX05 # Constitutive coactivator of PPAR-gamma-like protein 2 # 1096 amino acids; 120588 Da #### Expressed at low levels in a number of tissues###				54954	ENSG00000184083

## Sheet: FunctionalClusteringAnalysisRBP
Annotation Cluster 1	Enrichment Score: 7.595016622544831
Category	Term	Count	%	PValue	Genes	List Total	Pop Hits	Pop Total	Fold Enrichment	Bonferroni	Benjamini	FDR
INTERPRO	IPR012677:Nucleotide-binding, alpha-beta plait	9	29.0323	2.13406e-09	NONO, HNRNPH2, CSTF2, UPF3B, RBM3, HTATSF1, RBMX2, RBM10, RBMX	30	213	16659	23.4634	1.85663e-07	1.85663e-07	2.3064e-06
INTERPRO	IPR000504:RNA recognition motif, RNP-1	8	25.8065	5.8319e-08	NONO, HNRNPH2, CSTF2, RBM3, HTATSF1, RBMX2, RBM10, RBMX	30	211	16659	21.054	5.07374e-06	2.53687e-06	6.30287e-05
SMART	SM00360:RRM	8	25.8065	1.31806e-07	NONO, HNRNPH2, CSTF2, RBM3, HTATSF1, RBMX2, RBM10, RBMX	20	211	9079	17.2114	2.89972e-06	2.89972e-06	0.000103156
Annotation Cluster 2	Enrichment Score: 6.706509547835421
Category	Term	Count	%	PValue	Genes	List Total	Pop Hits	Pop Total	Fold Enrichment	Bonferroni	Benjamini	FDR
GOTERM_CC_FAT	GO:0005730~nucleolus	12	38.7097	2.54337e-09	NKRF, HNRNPH2, CSTF2, DKC1, HUWE1, HTATSF1, FMR1, LAS1L, GNL3L, MBNL3, UTP14A, PHF6	22	698	12782	9.98854	1.60232e-07	1.60232e-07	2.5753e-06
GOTERM_CC_FAT	GO:0031981~nuclear lumen	13	41.9355	4.78709e-07	NKRF, CSTF2, FMR1, LAS1L, GNL3L, HNRNPH2, DDX3X, HUWE1, DKC1, HTATSF1, MBNL3, UTP14A, PHF6	22	1450	12782	5.20897	3.01582e-05	1.00528e-05	0.000484718
GOTERM_CC_FAT	GO:0070013~intracellular organelle lumen	14	45.1613	4.81195e-07	NKRF, CSTF2, SLC25A5, FMR1, LAS1L, GNL3L, HNRNPH2, DDX3X, HUWE1, DKC1, HTATSF1, MBNL3, UTP14A, PHF6	22	1779	12782	4.57223	3.03148e-05	7.5788e-06	0.000487235
GOTERM_CC_FAT	GO:0043233~organelle lumen	14	45.1613	6.3032e-07	NKRF, CSTF2, SLC25A5, FMR1, LAS1L, GNL3L, HNRNPH2, DDX3X, HUWE1, DKC1, HTATSF1, MBNL3, UTP14A, PHF6	22	1820	12782	4.46923	3.97094e-05	7.942e-06	0.000638231
GOTERM_CC_FAT	GO:0031974~membrane-enclosed lumen	14	45.1613	7.9449e-07	NKRF, CSTF2, SLC25A5, FMR1, LAS1L, GNL3L, HNRNPH2, DDX3X, HUWE1, DKC1, HTATSF1, MBNL3, UTP14A, PHF6	22	1856	12782	4.38254	5.00517e-05	8.34212e-06	0.000804462
Annotation Cluster 3	Enrichment Score: 3.6578582583711676
Category	Term	Count	%	PValue	Genes	List Total	Pop Hits	Pop Total	Fold Enrichment	Bonferroni	Benjamini	FDR
GOTERM_BP_FAT	GO:0008380~RNA splicing	6	19.3548	0.000120581	NONO, HNRNPH2, CSTF2, UPF3B, RBM10, RBMX	25	284	13528	11.4321	0.0267676	0.0134746	0.153938
GOTERM_BP_FAT	GO:0006397~mRNA processing	6	19.3548	0.000213802	NONO, HNRNPH2, CSTF2, UPF3B, RBM10, RBMX	25	321	13528	10.1144	0.0469715	0.0159089	0.272797
GOTERM_BP_FAT	GO:0016071~mRNA metabolic process	6	19.3548	0.000412225	NONO, HNRNPH2, CSTF2, UPF3B, RBM10, RBMX	25	370	13528	8.77492	0.0885967	0.0183829	0.525359
Annotation Cluster 4	Enrichment Score: 2.6176718783644017
Category	Term	Count	%	PValue	Genes	List Total	Pop Hits	Pop Total	Fold Enrichment	Bonferroni	Benjamini	FDR
GOTERM_BP_FAT	GO:0000375~RNA splicing, via transesterification reactions	4	12.9032	0.00241173	HNRNPH2, CSTF2, UPF3B, RBMX	25	153	13528	14.1469	0.419168	0.0865704	3.03771
GOTERM_BP_FAT	GO:0000377~RNA splicing, via transesterification reactions with bulged adenosine as nucleophile	4	12.9032	0.00241173	HNRNPH2, CSTF2, UPF3B, RBMX	25	153	13528	14.1469	0.419168	0.0865704	3.03771
GOTERM_BP_FAT	GO:0000398~nuclear mRNA splicing, via spliceosome	4	12.9032	0.00241173	HNRNPH2, CSTF2, UPF3B, RBMX	25	153	13528	14.1469	0.419168	0.0865704	3.03771
Annotation Cluster 5	Enrichment Score: 1.9003290896111764
Category	Term	Count	%	PValue	Genes	List Total	Pop Hits	Pop Total	Fold Enrichment	Bonferroni	Benjamini	FDR
SP_PIR_KEYWORDS	ribosome biogenesis	3	9.67742	0.0025369	DKC1, GNL3L, UTP14A	31	48	19235	38.7802	0.192143	0.023429	2.6897
GOTERM_BP_FAT	GO:0042254~ribosome biogenesis	3	9.67742	0.0195594	DKC1, GNL3L, UTP14A	25	122	13528	13.3062	0.988257	0.426249	22.3032
GOTERM_BP_FAT	GO:0022613~ribonucleoprotein complex biogenesis	3	9.67742	0.0401192	DKC1, GNL3L, UTP14A	25	180	13528	9.01867	0.9999	0.64072	40.7322
Annotation Cluster 6	Enrichment Score: 1.4476937774459107
Category	Term	Count	%	PValue	Genes	List Total	Pop Hits	Pop Total	Fold Enrichment	Bonferroni	Benjamini	FDR
KEGG_PATHWAY	hsa03010:Ribosome	3	9.67742	0.00757808	HNRNPH2, RPL10, RPS4X	9	87	5085	19.4828	0.0661715	0.0661715	4.28336
GOTERM_BP_FAT	GO:0006414~translational elongation	3	9.67742	0.0136879	HNRNPH2, RPL10, RPS4X	25	101	13528	16.0729	0.954998	0.357897	16.1446
SP_PIR_KEYWORDS	ribosomal protein	3	9.67742	0.0345546	HNRNPH2, RPL10, RPS4X	31	188	19235	9.90134	0.947865	0.203259	31.4402
GOTERM_MF_FAT	GO:0003735~structural constituent of ribosome	3	9.67742	0.0441587	HNRNPH2, RPL10, RPS4X	27	168	12983	8.58664	0.982039	0.738114	38.7534
GOTERM_MF_FAT	GO:0005198~structural molecule activity	3	9.67742	0.364848	HNRNPH2, RPL10, RPS4X	27	634	12983	2.27532	1	0.999959	99.2753
