# Supplementary material for: Dissecting the expression landscape of RNA-binding proteins in human cancers
Source: Genome Biol. 2014 Jan 10;15(1):R14. doi: 10.1186/gb-2014-15-1-r14 (PMC4053825; doi:10.1186/gb-2014-15-1-r14)
Supplement: Additional file 9: Table S3 — Accession numbers of TCGA patient samples for all nine cancers analyzed in this study. [file gb-2014-15-1-r14-S9.xls]

## Sheet: Accession-numbers-all-cancers
TCGA Accession ID	Cancer Type
TCGA-HT-7606-01A-11R-2090-07	LGG
TCGA-FG-7641-01B-11R-2256-07	LGG
TCGA-AY-4071-01A-01R-1113-07	LGG
TCGA-AA-3861-01A-01R-1022-07	LGG
TCGA-HW-7491-01A-11R-2027-07	LGG
TCGA-IK-8125-01A-11R-2256-07	LGG		Please see the website: https://wiki.nci.nih.gov/display/TCGA/TCGA+barcode for further details about the TCGA accession numbers
TCGA-DH-5140-01A-01R-1470-07	LGG
TCGA-DB-5280-01A-01R-1470-07	LGG
TCGA-DU-6406-01A-11R-1708-07	LGG
TCGA-DU-6408-01A-11R-1708-07	LGG
TCGA-AA-3672-01A-01R-0905-07	LGG
TCGA-AA-3971-01A-01R-1022-07	LGG
TCGA-DU-7010-01A-11R-2027-07	LGG
TCGA-DU-6407-01A-13R-1708-07	LGG
TCGA-IK-7675-01A-11R-2090-07	LGG
TCGA-HT-7854-01A-11R-2256-07	LGG
TCGA-CS-4942-01A-01R-1470-07	LGG
TCGA-EZ-7264-01A-11R-2027-07	LGG
TCGA-DU-7302-01A-11R-2090-07	LGG
TCGA-CM-5341-01A-01R-1410-07	LGG
TCGA-AA-3518-01A-02R-0826-07	LGG
TCGA-AA-3667-01A-01R-0905-07	LGG
TCGA-E1-5303-01A-01R-1470-07	LGG
TCGA-AA-3968-01A-01R-1022-07	LGG
TCGA-HT-7472-01A-11R-2027-07	LGG
TCGA-AA-A02O-01A-21R-A16W-07	LGG
TCGA-FG-6688-01A-11R-1896-07	LGG
TCGA-AA-3695-01A-01R-0905-07	LGG
TCGA-AA-3488-01A-01R-1410-07	LGG
TCGA-AA-3548-01A-01R-1873-07	LGG
TCGA-AA-3553-01A-01R-0821-07	LGG
TCGA-AA-3552-01A-01R-0821-07	LGG
TCGA-AA-3949-01A-01R-1022-07	LGG
TCGA-AA-A00K-01A-02R-A002-07	LGG
TCGA-AA-3522-01A-01R-0821-07	LGG
TCGA-HT-7602-01A-21R-2090-07	LGG
TCGA-AA-3837-01A-01R-0905-07	LGG
TCGA-CS-6668-01A-11R-1896-07	LGG
TCGA-AA-3869-01A-01R-1022-07	LGG
TCGA-AA-A01D-01A-01R-A00A-07	LGG
TCGA-CS-4943-01A-01R-1470-07	LGG
TCGA-AA-A01C-01A-01R-A00A-07	LGG
TCGA-AA-A010-01A-01R-A089-07	LGG
TCGA-CS-5394-01A-01R-1470-07	LGG
TCGA-DU-7018-01A-11R-2027-07	LGG
TCGA-HW-7490-01A-11R-2027-07	LGG
TCGA-AA-3848-01A-01R-0905-07	LGG
TCGA-E1-5302-01A-01R-1470-07	LGG
TCGA-AA-3833-01A-01R-0905-07	LGG
TCGA-A6-2683-01A-01R-0821-07	LGG
TCGA-DU-7292-01A-11R-2027-07	LGG
TCGA-AA-A00N-01A-02R-A00A-07	LGG
TCGA-A6-2681-01A-01R-1410-07	LGG
TCGA-DU-6394-01A-11R-1708-07	LGG
TCGA-AA-3819-01A-01R-0905-07	LGG
TCGA-HT-7467-01A-11R-2027-07	LGG
TCGA-DU-7294-01A-11R-2027-07	LGG
TCGA-HT-7468-01A-11R-2027-07	LGG
TCGA-AA-3549-01A-02R-0821-07	LGG
TCGA-HT-7469-01A-11R-2256-07	LGG
TCGA-AA-3815-01A-01R-1022-07	LGG
TCGA-DU-7009-01A-11R-2027-07	LGG
TCGA-DU-8165-01A-11R-2256-07	LGG
TCGA-AA-A00Q-01A-01R-A002-07	LGG
TCGA-CM-4747-01A-01R-1410-07	LGG
TCGA-DU-7019-01A-11R-2027-07	LGG
TCGA-AA-3532-01A-01R-0821-07	LGG
TCGA-A6-2684-01A-01R-1410-07	LGG
TCGA-HT-7610-01A-21R-2090-07	LGG
TCGA-CS-5395-01A-01R-1470-07	LGG
TCGA-FG-6692-01A-11R-1896-07	LGG
TCGA-DU-5851-01A-13R-1896-07	LGG
TCGA-HT-7479-01A-11R-2027-07	LGG
TCGA-CM-4746-01A-01R-1410-07	LGG
TCGA-A6-3809-01A-01R-1022-07	LGG
TCGA-AA-A00L-01A-01R-A002-07	LGG
TCGA-E1-5318-01A-01R-1470-07	LGG
TCGA-AA-3696-01A-01R-0905-07	LGG
TCGA-AA-A00J-01A-02R-A002-07	LGG
TCGA-DU-5871-01A-12R-1708-07	LGG
TCGA-DU-7299-01A-21R-2027-07	LGG
TCGA-AA-3867-01A-01R-1022-07	LGG
TCGA-HT-7603-01A-21R-2090-07	LGG
TCGA-HT-7688-01A-11R-2256-07	LGG
TCGA-HW-7486-01A-11R-2027-07	LGG
TCGA-DU-8162-01A-21R-2256-07	LGG
TCGA-AA-3521-01A-01R-0821-07	LGG
TCGA-AA-3506-01A-01R-1410-07	LGG
TCGA-A6-2679-01A-02R-1410-07	LGG
TCGA-AA-3955-01A-02R-1022-07	LGG
TCGA-DB-5275-01A-01R-1470-07	LGG
TCGA-AA-3693-01A-01R-0905-07	LGG
TCGA-AA-3979-01A-01R-1022-07	LGG
TCGA-AA-3975-01A-01R-1022-07	LGG
TCGA-A6-3808-01A-01R-1022-07	LGG
TCGA-AA-3860-01A-02R-0905-07	LGG
TCGA-DU-8167-01A-11R-2256-07	LGG
TCGA-AA-A01R-01A-21R-A083-07	LGG
TCGA-DU-5849-01A-11R-1708-07	LGG
TCGA-AZ-4315-01A-01R-1410-07	LGG
TCGA-HT-7485-01A-11R-2027-07	LGG
TCGA-AA-3984-01A-02R-1022-07	LGG
TCGA-AA-3855-01A-01R-1022-07	LGG
TCGA-DH-5142-01A-01R-1470-07	LGG
TCGA-HT-7609-01A-11R-2090-07	LGG
TCGA-CA-5256-01A-01R-1410-07	LGG
TCGA-E1-5322-01A-01R-1470-07	LGG
TCGA-CS-5397-01A-01R-1896-07	LGG
TCGA-DU-7306-01A-11R-2090-07	LGG
TCGA-CS-5393-01A-01R-1470-07	LGG
TCGA-AA-3554-01A-01R-0826-07	LGG
TCGA-AA-3841-01A-01R-0905-07	LGG
TCGA-FG-5962-01B-11R-1896-07	LGG
TCGA-AA-A01F-01A-01R-A002-07	LGG
TCGA-AA-3956-01A-02R-1022-07	LGG
TCGA-AA-3673-01A-01R-0905-07	LGG
TCGA-AZ-4684-01A-01R-1410-07	LGG
TCGA-FG-5964-01A-11R-1708-07	LGG
TCGA-FG-8182-01A-11R-2256-07	LGG
TCGA-DU-5872-01A-11R-1708-07	LGG
TCGA-AA-A004-01A-01R-A00A-07	LGG
TCGA-CS-6670-01A-11R-1896-07	LGG
TCGA-AA-A00D-01A-01R-A002-07	LGG
TCGA-AA-A02W-01A-01R-A00A-07	LGG
TCGA-AA-3950-01A-02R-1022-07	LGG
TCGA-A6-2678-01A-01R-0821-07	LGG
TCGA-AA-3947-01A-01R-1022-07	LGG
TCGA-FG-5963-01A-11R-1708-07	LGG
TCGA-DH-5143-01A-01R-1470-07	LGG
TCGA-AA-3941-01A-01R-1022-07	LGG
TCGA-DB-5279-01A-03R-2347-07	LGG
TCGA-AA-3812-01A-01R-0905-07	LGG
TCGA-AA-A00R-01A-01R-A002-07	LGG
TCGA-AA-3509-01A-01R-1410-07	LGG
TCGA-AY-4070-01A-01R-1113-07	LGG
TCGA-HT-7475-01A-11R-2027-07	LGG
TCGA-HT-7695-01A-11R-2256-07	LGG
TCGA-AA-A01G-01A-01R-A002-07	LGG
TCGA-DU-6392-01A-11R-1708-07	LGG
TCGA-AA-A029-01A-01R-A00A-07	LGG
TCGA-AA-3525-01A-02R-0826-07	LGG
TCGA-AA-3845-01A-01R-1022-07	LGG
TCGA-AZ-4313-01A-01R-1410-07	LGG
TCGA-AA-3679-01A-02R-0905-07	LGG
TCGA-AA-3517-01A-01R-0821-07	LGG
TCGA-AA-3864-01A-01R-1022-07	LGG
TCGA-AA-A01I-01A-02R-A089-07	LGG
TCGA-FG-5965-01B-11R-1896-07	LGG
TCGA-A6-3810-01A-01R-1022-07	LGG
TCGA-FN-7833-01A-11R-2090-07	LGG
TCGA-AA-A024-01A-02R-A00A-07	LGG
TCGA-AA-3560-01A-01R-0821-07	LGG
TCGA-DU-5852-01A-11R-1708-07	LGG
TCGA-CM-4748-01A-01R-1410-07	LGG
TCGA-AA-A00W-01A-01R-A002-07	LGG
TCGA-AA-3976-01A-01R-1022-07	LGG
TCGA-DU-6402-01A-11R-1708-07	LGG
TCGA-DU-5847-01A-11R-1708-07	LGG
TCGA-AA-3842-01A-01R-1022-07	LGG
TCGA-DH-5141-01A-01R-1470-07	LGG
TCGA-AA-A017-01A-01R-A00A-07	LGG
TCGA-FG-8188-01A-11R-2256-07	LGG
TCGA-DU-7309-01A-11R-2090-07	LGG
TCGA-DU-7012-01A-11R-2027-07	LGG
TCGA-AA-A03J-01A-21R-A16W-07	LGG
TCGA-E1-5307-01A-01R-1896-07	LGG
TCGA-AA-3980-01A-02R-1022-07	LGG
TCGA-HT-7686-01A-11R-2256-07	LGG
TCGA-HT-7687-01A-11R-2256-07	LGG
TCGA-CS-6667-01A-12R-2027-07	LGG
TCGA-AA-3939-01A-01R-1022-07	LGG
TCGA-DU-6395-01A-13R-1708-07	LGG
TCGA-HT-7483-01A-11R-2027-07	LGG
TCGA-AZ-4615-01A-01R-1410-07	LGG
TCGA-AA-3664-01A-01R-0905-07	LGG
TCGA-DU-5854-01A-11R-1708-07	LGG
TCGA-HT-7478-01A-11R-2027-07	LGG
TCGA-CS-6669-01A-11R-1896-07	LGG
TCGA-AA-3821-01A-01R-1022-07	LGG
TCGA-AA-3502-01A-01R-1410-07	LGG
TCGA-AA-3986-01A-02R-1022-07	LGG
TCGA-DU-7013-01A-11R-2027-07	LGG
TCGA-E1-5305-01A-01R-1896-07	LGG
TCGA-HT-7473-01A-11R-2027-07	LGG
TCGA-AA-3977-01A-01R-1022-07	LGG
TCGA-AA-A02R-01A-01R-A00A-07	LGG
TCGA-AA-A01Z-01A-11R-A083-07	LGG
TCGA-FG-6691-01A-11R-1896-07	LGG
TCGA-CS-4938-01B-11R-1896-07	LGG
TCGA-DU-6401-01A-11R-1708-07	LGG
TCGA-CS-6290-01A-11R-1708-07	LGG
TCGA-AA-3710-01A-01R-1022-07	LGG
TCGA-FG-8187-01A-11R-2256-07	LGG
TCGA-HT-7601-01A-11R-2090-07	LGG
TCGA-AA-3543-01A-01R-0826-07	LGG
TCGA-A6-4107-01A-02R-1410-07	LGG
TCGA-AA-3684-01A-02R-0905-07	LGG
TCGA-AA-3872-01A-01R-1022-07	LGG
TCGA-AA-A02E-01A-01R-A00A-07	LGG
TCGA-DU-6405-01A-11R-1708-07	LGG
TCGA-AA-3850-01A-01R-1022-07	LGG
TCGA-HT-7680-01A-11R-2256-07	LGG
TCGA-AA-3495-01A-01R-1410-07	LGG
TCGA-AA-A01Q-01A-01R-A002-07	LGG
TCGA-AA-3844-01A-01R-1022-07	LGG
TCGA-FG-7634-01A-11R-2090-07	LGG
TCGA-AA-A02H-01A-01R-A089-07	LGG
TCGA-DU-7298-01A-11R-2027-07	LGG
TCGA-HT-7694-01A-11R-2256-07	LGG
TCGA-AA-3555-01A-01R-0821-07	LGG
TCGA-AA-3544-01A-01R-1873-07	LGG
TCGA-AA-3678-01A-01R-0905-07	LGG
TCGA-DU-8164-01A-11R-2256-07	LGG
TCGA-AA-3492-01A-01R-1410-07	LGG
TCGA-AA-A01X-01A-21R-A083-07	LGG
TCGA-AA-A00U-01A-01R-A002-07	LGG
TCGA-AA-3516-01A-02R-0826-07	LGG
TCGA-AA-A03F-01A-11R-A16W-07	LGG
TCGA-HT-7480-01A-11R-2090-07	LGG
TCGA-AA-A01T-01A-21R-A16W-07	LGG
TCGA-A6-2680-01A-01R-1410-07	LGG
TCGA-AA-3875-01A-01R-0905-07	LGG
TCGA-HT-7692-01A-12R-2256-07	LGG
TCGA-DB-5278-01A-01R-1470-07	LGG
TCGA-DU-5874-01A-11R-1708-07	LGG
TCGA-FG-8191-01A-11R-2256-07	LGG
TCGA-AA-3831-01A-01R-0905-07	LGG
TCGA-AA-3814-01A-01R-0905-07	LGG
TCGA-AZ-4614-01A-01R-1410-07	LGG
TCGA-DU-6403-01A-11R-1708-07	LGG
TCGA-AA-A02J-01A-01R-A00A-07	LGG
TCGA-AA-3680-01A-01R-0905-07	LGG
TCGA-CS-6666-01A-11R-1896-07	LGG
TCGA-DU-5870-01A-11R-1708-07	LGG
TCGA-AA-3538-01A-01R-0821-07	LGG
TCGA-AA-3818-01A-01R-0905-07	LGG
TCGA-DU-5855-01A-11R-1708-07	LGG
TCGA-DU-7304-01A-12R-2090-07	LGG
TCGA-FG-6690-01A-11R-1896-07	LGG
TCGA-AA-3852-01A-01R-0905-07	LGG
TCGA-HT-7690-01A-11R-2256-07	LGG
TCGA-HT-7482-01A-11R-2027-07	LGG
TCGA-AZ-4681-01A-01R-1410-07	LGG
TCGA-DU-7301-01A-11R-2090-07	LGG
TCGA-AA-3862-01A-01R-1022-07	LGG
TCGA-DU-7006-01A-11R-2027-07	LGG
TCGA-DU-6542-01A-11R-1896-07	LGG
TCGA-E1-5319-01A-01R-1896-07	LGG
TCGA-DH-5144-01A-01R-1470-07	LGG
TCGA-AA-3692-01A-01R-0905-07	LGG
TCGA-DU-6396-01A-11R-1708-07	LGG
TCGA-HT-7689-01A-11R-2256-07	LGG
TCGA-FG-7637-01A-11R-2090-07	LGG
TCGA-FG-8185-01A-11R-2256-07	LGG
TCGA-AA-A00A-01A-01R-A002-07	LGG
TCGA-AA-3494-01A-01R-1410-07	LGG
TCGA-AA-3531-01A-01R-0821-07	LGG
TCGA-CK-4951-01A-01R-1410-07	LGG
TCGA-AA-3520-01A-01R-0821-07	LGG
TCGA-AA-A01P-01A-21R-A083-07	LGG
TCGA-HT-7677-01A-11R-2256-07	LGG
TCGA-DU-8166-01A-11R-2256-07	LGG
TCGA-AA-3534-01A-01R-0821-07	LGG
TCGA-CM-4750-01A-01R-1410-07	LGG
TCGA-AA-A00F-01A-01R-A002-07	LGG
TCGA-AA-3527-01A-01R-0821-07	LGG
TCGA-A6-2677-01A-01R-0821-07	LGG
TCGA-DU-7290-01A-11R-2027-07	LGG
TCGA-A6-2676-01A-01R-0826-07	LGG
TCGA-DB-5276-01A-01R-1470-07	LGG
TCGA-DU-8158-01A-11R-2256-07	LGG
TCGA-AA-3877-01A-01R-1022-07	LGG
TCGA-HW-7487-01A-11R-2027-07	LGG
TCGA-DB-5281-01A-01R-1470-07	LGG
TCGA-AA-3930-01A-01R-1022-07	LGG
TCGA-CS-5390-01A-02R-1470-07	LGG
TCGA-DB-5277-01A-01R-1470-07	LGG
TCGA-CM-4752-01A-01R-1410-07	LGG
TCGA-HT-7693-01A-11R-2256-07	LGG
TCGA-AA-3514-01A-02R-0821-07	LGG
TCGA-AA-3989-01A-01R-1022-07	LGG
TCGA-AA-3562-01A-02R-0821-07	LGG
TCGA-HT-7607-01A-11R-2090-07	LGG
TCGA-AA-A022-01A-21R-A16W-07	LGG
TCGA-HT-7470-01A-12R-2090-07	LGG
TCGA-AA-3681-01A-01R-0905-07	LGG
TCGA-HW-7495-01A-11R-2027-07	LGG
TCGA-CS-4941-01A-01R-1470-07	LGG
TCGA-DU-6397-01A-11R-1708-07	LGG
TCGA-FG-7636-01A-11R-2090-07	LGG
TCGA-AA-A00O-01A-02R-A089-07	LGG
TCGA-DU-7300-01A-21R-2090-07	LGG
TCGA-DU-6393-01A-11R-1708-07	LGG
TCGA-CS-6186-01A-12R-2027-07	LGG
TCGA-AA-3966-01A-01R-1113-07	LGG
TCGA-DU-7008-01A-11R-2027-07	LGG
TCGA-HW-7493-01A-11R-2027-07	LGG
TCGA-A6-2674-01A-02R-0821-07	LGG
TCGA-E1-5304-01A-01R-1470-07	LGG
TCGA-AA-3542-01A-02R-1873-07	LGG
TCGA-HT-7474-01A-11R-2027-07	LGG
TCGA-DU-8163-01A-11R-2256-07	LGG
TCGA-A6-3807-01A-01R-1022-07	LGG
TCGA-FG-8186-01A-11R-2256-07	LGG
TCGA-HT-7620-01A-11R-2256-07	LGG
TCGA-FG-7643-01A-11R-2090-07	LGG
TCGA-E1-5311-01A-01R-1470-07	LGG
TCGA-AA-3561-01A-01R-0821-07	LGG
TCGA-AA-3866-01A-01R-1022-07	LGG
TCGA-DU-6404-01A-11R-1708-07	LGG
TCGA-AA-3811-01A-01R-1022-07	LGG
TCGA-DU-6410-01A-11R-1896-07	LGG
TCGA-AA-3952-01A-01R-1022-07	LGG
TCGA-AA-A01K-01A-01R-A00A-07	LGG
TCGA-FG-8181-01A-11R-2256-07	LGG
TCGA-AA-3856-01A-01R-0905-07	LGG
TCGA-AA-A00E-01A-01R-A002-07	LGG
TCGA-DB-5274-01A-01R-1470-07	LGG
TCGA-DB-5273-01A-01R-1470-07	LGG
TCGA-AA-3556-01A-01R-0821-07	LGG
TCGA-A6-2682-01A-01R-1410-07	LGG
TCGA-A6-2671-01A-01R-1410-07	LGG
TCGA-DU-6400-01A-12R-1708-07	LGG
TCGA-FG-6689-01A-11R-1896-07	LGG
TCGA-AA-3688-01A-01R-0905-07	LGG
TCGA-A6-2685-01A-01R-1410-07	LGG
TCGA-AA-3715-01A-01R-0905-07	LGG
TCGA-AA-A01S-01A-21R-A083-07	LGG
TCGA-DB-5270-01A-02R-1470-07	LGG
TCGA-AA-3666-01A-02R-0905-07	LGG
TCGA-FG-7638-01B-12R-2090-07	LGG
TCGA-AA-3858-01A-01R-0905-07	LGG
TCGA-AA-3973-01A-01R-1022-07	LGG
TCGA-DU-8168-01A-11R-2256-07	LGG
TCGA-AA-3846-01A-01R-1022-07	LGG
TCGA-AA-3524-01A-02R-0821-07	LGG
TCGA-CS-4944-01A-01R-1470-07	LGG
TCGA-AA-3982-01A-02R-1022-07	LGG
TCGA-HT-7604-01A-11R-2090-07	LGG
TCGA-AA-3972-01A-01R-1022-07	LGG
TCGA-DU-7011-01A-11R-2027-07	LGG
TCGA-HT-7616-01A-11R-2256-07	LGG
TCGA-HT-7476-01A-11R-2027-07	LGG
TCGA-DU-7007-01A-11R-2027-07	LGG
TCGA-AA-3519-01A-02R-0821-07	LGG
TCGA-DU-6399-01A-12R-1708-07	LGG
TCGA-HT-7608-01A-11R-2090-07	LGG
TCGA-AA-3530-01A-01R-1022-07	LGG
TCGA-A6-2672-01A-01R-0826-07	LGG
TCGA-AA-A02F-01A-01R-A089-07	LGG
TCGA-AA-3529-01A-02R-0821-07	LGG
TCGA-AA-A01V-01A-23R-A083-07	LGG
TCGA-AA-3970-01A-01R-1022-07	LGG
TCGA-AA-3854-01A-01R-0905-07	LGG
TCGA-AA-3994-01A-01R-1113-07	LGG
TCGA-HT-7481-01A-11R-2027-07	LGG
TCGA-AZ-4308-01A-01R-1410-07	LGG
TCGA-HT-7684-01A-11R-2256-07	LGG
TCGA-AA-3851-01A-01R-1022-07	LGG
TCGA-CS-5396-01A-02R-1470-07	LGG
TCGA-A6-2670-01A-02R-0821-07	LGG
TCGA-AA-3870-01A-01R-1022-07	LGG
TCGA-HT-7605-01A-11R-2090-07	LGG
TCGA-DU-8161-01A-11R-2256-07	LGG
TCGA-HT-7471-01A-11R-2256-07	LGG
TCGA-AA-A00Z-01A-01R-A002-07	LGG
TCGA-94-7557-01A-11R-2125-07	LUSC
TCGA-56-7579-01A-11R-2045-07	LUSC
TCGA-60-2708-01A-01R-0851-07	LUSC
TCGA-66-2795-01A-02R-0980-07	LUSC
TCGA-22-5483-01A-01R-1820-07	LUSC
TCGA-AY-4071-01A-01R-1113-07	LUSC
TCGA-AA-3861-01A-01R-1022-07	LUSC
TCGA-34-5232-01A-21R-1820-07	LUSC
TCGA-94-7033-01A-11R-1949-07	LUSC
TCGA-46-6025-01A-11R-1820-07	LUSC
TCGA-AA-3672-01A-01R-0905-07	LUSC
TCGA-AA-3971-01A-01R-1022-07	LUSC
TCGA-39-5036-01A-01R-1443-07	LUSC
TCGA-CM-5341-01A-01R-1410-07	LUSC
TCGA-AA-3518-01A-02R-0826-07	LUSC
TCGA-34-2596-01A-01R-0851-07	LUSC
TCGA-34-2608-01A-02R-0851-07	LUSC
TCGA-60-2712-01A-01R-0851-07	LUSC
TCGA-AA-3667-01A-01R-0905-07	LUSC
TCGA-AA-3968-01A-01R-1022-07	LUSC
TCGA-60-2715-01A-01R-0851-07	LUSC
TCGA-66-2759-01A-01R-0851-07	LUSC
TCGA-37-3792-01A-01R-0980-07	LUSC
TCGA-21-1079-01A-01R-0692-07	LUSC
TCGA-63-6202-01A-11R-1820-07	LUSC
TCGA-18-3412-01A-01R-0980-07	LUSC
TCGA-AA-A02O-01A-21R-A16W-07	LUSC
TCGA-AA-3695-01A-01R-0905-07	LUSC
TCGA-AA-3488-01A-01R-1410-07	LUSC
TCGA-AA-3548-01A-01R-1873-07	LUSC
TCGA-34-5231-01A-21R-1820-07	LUSC
TCGA-56-5897-01A-11R-1635-07	LUSC
TCGA-AA-3553-01A-01R-0821-07	LUSC
TCGA-22-5478-01A-01R-1635-07	LUSC
TCGA-66-2754-01A-01R-0980-07	LUSC
TCGA-AA-3552-01A-01R-0821-07	LUSC
TCGA-AA-3949-01A-01R-1022-07	LUSC
TCGA-AA-A00K-01A-02R-A002-07	LUSC
TCGA-AA-3522-01A-01R-0821-07	LUSC
TCGA-37-4132-01A-01R-1100-07	LUSC
TCGA-46-3768-01A-01R-0980-07	LUSC
TCGA-18-3415-01A-01R-0980-07	LUSC
TCGA-21-5783-01A-41R-2187-07	LUSC
TCGA-66-2780-01A-01R-0851-07	LUSC
TCGA-34-5927-01A-11R-1820-07	LUSC
TCGA-AA-3837-01A-01R-0905-07	LUSC
TCGA-18-4721-01A-01R-1443-07	LUSC
TCGA-AA-3869-01A-01R-1022-07	LUSC
TCGA-AA-A01D-01A-01R-A00A-07	LUSC
TCGA-77-7139-01A-11R-2045-07	LUSC
TCGA-AA-A01C-01A-01R-A00A-07	LUSC
TCGA-AA-A010-01A-01R-A089-07	LUSC
TCGA-34-5240-01A-01R-1443-07	LUSC
TCGA-AA-3848-01A-01R-0905-07	LUSC
TCGA-56-6546-01A-11R-1820-07	LUSC
TCGA-22-1002-01A-01R-0692-07	LUSC
TCGA-AA-3833-01A-01R-0905-07	LUSC
TCGA-A6-2683-01A-01R-0821-07	LUSC
TCGA-AA-A00N-01A-02R-A00A-07	LUSC
TCGA-A6-2681-01A-01R-1410-07	LUSC
TCGA-33-4586-01A-01R-1443-07	LUSC
TCGA-18-3408-01A-01R-0980-07	LUSC
TCGA-AA-3819-01A-01R-0905-07	LUSC
TCGA-AA-3549-01A-02R-0821-07	LUSC
TCGA-AA-3815-01A-01R-1022-07	LUSC
TCGA-21-5782-01A-01R-1635-07	LUSC
TCGA-63-7022-01A-11R-1949-07	LUSC
TCGA-AA-A00Q-01A-01R-A002-07	LUSC
TCGA-CM-4747-01A-01R-1410-07	LUSC
TCGA-21-1081-01A-01R-0692-07	LUSC
TCGA-60-2695-01A-01R-0851-07	LUSC
TCGA-AA-3532-01A-01R-0821-07	LUSC
TCGA-A6-2684-01A-01R-1410-07	LUSC
TCGA-56-7822-01A-11R-2125-07	LUSC
TCGA-85-6175-01A-11R-1820-07	LUSC
TCGA-CM-4746-01A-01R-1410-07	LUSC
TCGA-66-2758-01A-02R-0851-07	LUSC
TCGA-A6-3809-01A-01R-1022-07	LUSC
TCGA-39-5030-01A-01R-1443-07	LUSC
TCGA-39-5021-01A-01R-1443-07	LUSC
TCGA-43-6770-01A-11R-1820-07	LUSC
TCGA-AA-A00L-01A-01R-A002-07	LUSC
TCGA-AA-3696-01A-01R-0905-07	LUSC
TCGA-AA-A00J-01A-02R-A002-07	LUSC
TCGA-94-7943-01A-11R-2187-07	LUSC
TCGA-85-7844-01A-11R-2125-07	LUSC
TCGA-18-4086-01A-01R-1100-07	LUSC
TCGA-66-2771-01A-01R-0980-07	LUSC
TCGA-AA-3867-01A-01R-1022-07	LUSC
TCGA-43-6647-01A-11R-1820-07	LUSC
TCGA-43-2578-01A-01R-0851-07	LUSC
TCGA-22-5473-01A-01R-1635-07	LUSC
TCGA-AA-3521-01A-01R-0821-07	LUSC
TCGA-34-5234-01A-01R-1635-07	LUSC
TCGA-22-5474-01A-01R-1635-07	LUSC
TCGA-22-4595-01A-01R-1201-07	LUSC
TCGA-AA-3506-01A-01R-1410-07	LUSC
TCGA-51-4081-01A-01R-1100-07	LUSC
TCGA-33-4547-01A-01R-1201-07	LUSC
TCGA-66-2773-01A-01R-1201-07	LUSC
TCGA-A6-2679-01A-02R-1410-07	LUSC
TCGA-AA-3955-01A-02R-1022-07	LUSC
TCGA-AA-3693-01A-01R-0905-07	LUSC
TCGA-39-5019-01A-01R-1820-07	LUSC
TCGA-AA-3979-01A-01R-1022-07	LUSC
TCGA-51-6867-01A-11R-2045-07	LUSC
TCGA-92-7341-01A-31R-2045-07	LUSC
TCGA-33-4533-01A-01R-1201-07	LUSC
TCGA-AA-3975-01A-01R-1022-07	LUSC
TCGA-A6-3808-01A-01R-1022-07	LUSC
TCGA-85-7950-01A-11R-2187-07	LUSC
TCGA-AA-3860-01A-02R-0905-07	LUSC
TCGA-AA-A01R-01A-21R-A083-07	LUSC
TCGA-AZ-4315-01A-01R-1410-07	LUSC
TCGA-22-4604-01A-01R-1201-07	LUSC
TCGA-21-1070-01A-01R-0692-07	LUSC
TCGA-77-7465-01A-11R-2045-07	LUSC
TCGA-66-2787-01A-01R-0980-07	LUSC
TCGA-34-5239-01A-21R-1820-07	LUSC
TCGA-AA-3984-01A-02R-1022-07	LUSC
TCGA-AA-3855-01A-01R-1022-07	LUSC
TCGA-66-2778-01A-02R-0851-07	LUSC
TCGA-60-2714-01A-01R-0851-07	LUSC
TCGA-66-2794-01A-01R-1201-07	LUSC
TCGA-21-1080-01A-01R-0692-07	LUSC
TCGA-CA-5256-01A-01R-1410-07	LUSC
TCGA-33-6737-01A-11R-1820-07	LUSC
TCGA-33-4587-01A-11R-2125-07	LUSC
TCGA-66-2737-01A-01R-0980-07	LUSC
TCGA-66-2744-01A-01R-0980-07	LUSC
TCGA-AA-3554-01A-01R-0826-07	LUSC
TCGA-AA-3841-01A-01R-0905-07	LUSC
TCGA-22-4607-01A-01R-1201-07	LUSC
TCGA-18-4083-01A-01R-1100-07	LUSC
TCGA-37-5819-01A-01R-1635-07	LUSC
TCGA-63-7023-01A-11R-1949-07	LUSC
TCGA-AA-A01F-01A-01R-A002-07	LUSC
TCGA-92-7340-01A-21R-2045-07	LUSC
TCGA-66-2756-01A-01R-0851-07	LUSC
TCGA-21-1076-01A-02R-0692-07	LUSC
TCGA-AA-3956-01A-02R-1022-07	LUSC
TCGA-56-6545-01A-11R-1820-07	LUSC
TCGA-AA-3673-01A-01R-0905-07	LUSC
TCGA-AZ-4684-01A-01R-1410-07	LUSC
TCGA-21-5786-01A-01R-1635-07	LUSC
TCGA-77-8009-01A-11R-2187-07	LUSC
TCGA-AA-A004-01A-01R-A00A-07	LUSC
TCGA-AA-A00D-01A-01R-A002-07	LUSC
TCGA-66-2767-01A-01R-0851-07	LUSC
TCGA-66-2790-01A-01R-0980-07	LUSC
TCGA-AA-A02W-01A-01R-A00A-07	LUSC
TCGA-66-2793-01A-01R-1201-07	LUSC
TCGA-21-1071-01A-01R-0692-07	LUSC
TCGA-51-4079-01A-01R-1100-07	LUSC
TCGA-AA-3950-01A-02R-1022-07	LUSC
TCGA-A6-2678-01A-01R-0821-07	LUSC
TCGA-56-7222-01A-11R-2045-07	LUSC
TCGA-AA-3947-01A-01R-1022-07	LUSC
TCGA-AA-3941-01A-01R-1022-07	LUSC
TCGA-79-5596-01A-31R-1949-07	LUSC
TCGA-22-5477-01A-01R-1635-07	LUSC
TCGA-AA-3812-01A-01R-0905-07	LUSC
TCGA-66-2786-01A-01R-0851-07	LUSC
TCGA-AA-A00R-01A-01R-A002-07	LUSC
TCGA-AA-3509-01A-01R-1410-07	LUSC
TCGA-AY-4070-01A-01R-1113-07	LUSC
TCGA-39-5011-01A-01R-1443-07	LUSC
TCGA-60-2723-01A-01R-0851-07	LUSC
TCGA-18-3411-01A-01R-0980-07	LUSC
TCGA-22-5471-01A-01R-1635-07	LUSC
TCGA-AA-A01G-01A-01R-A002-07	LUSC
TCGA-18-3416-01A-01R-0980-07	LUSC
TCGA-77-7138-01A-41R-2045-07	LUSC
TCGA-AA-A029-01A-01R-A00A-07	LUSC
TCGA-AA-3525-01A-02R-0826-07	LUSC
TCGA-60-2726-01A-01R-0851-07	LUSC
TCGA-AA-3845-01A-01R-1022-07	LUSC
TCGA-43-2581-01A-01R-0851-07	LUSC
TCGA-66-2757-01A-01R-0851-07	LUSC
TCGA-AZ-4313-01A-01R-1410-07	LUSC
TCGA-AA-3679-01A-02R-0905-07	LUSC
TCGA-AA-3517-01A-01R-0821-07	LUSC
TCGA-AA-3864-01A-01R-1022-07	LUSC
TCGA-AA-A01I-01A-02R-A089-07	LUSC
TCGA-A6-3810-01A-01R-1022-07	LUSC
TCGA-22-0944-01A-01R-0692-07	LUSC
TCGA-21-1072-01A-01R-0692-07	LUSC
TCGA-AA-A024-01A-02R-A00A-07	LUSC
TCGA-AA-3560-01A-01R-0821-07	LUSC
TCGA-39-5031-01A-01R-1443-07	LUSC
TCGA-34-2600-01A-01R-0851-07	LUSC
TCGA-CM-4748-01A-01R-1410-07	LUSC
TCGA-AA-A00W-01A-01R-A002-07	LUSC
TCGA-AA-3976-01A-01R-1022-07	LUSC
TCGA-33-4532-01A-01R-1201-07	LUSC
TCGA-18-3421-01A-01R-0980-07	LUSC
TCGA-AA-3842-01A-01R-1022-07	LUSC
TCGA-AA-A017-01A-01R-A00A-07	LUSC
TCGA-77-7337-01A-21R-2045-07	LUSC
TCGA-96-7545-01A-21R-2045-07	LUSC
TCGA-66-2789-01A-01R-0980-07	LUSC
TCGA-39-5029-01A-01R-1443-07	LUSC
TCGA-60-2704-01A-11R-2045-07	LUSC
TCGA-60-2720-01A-01R-0851-07	LUSC
TCGA-96-7544-01A-11R-2045-07	LUSC
TCGA-AA-A03J-01A-21R-A16W-07	LUSC
TCGA-70-6722-01A-11R-1820-07	LUSC
TCGA-22-1011-01A-01R-0692-07	LUSC
TCGA-AA-3980-01A-02R-1022-07	LUSC
TCGA-66-2727-01A-01R-0980-07	LUSC
TCGA-18-3407-01A-01R-0980-07	LUSC
TCGA-37-3783-01A-01R-1201-07	LUSC
TCGA-33-4566-01A-01R-1443-07	LUSC
TCGA-AA-3939-01A-01R-1022-07	LUSC
TCGA-22-5480-01A-01R-1635-07	LUSC
TCGA-63-7020-01A-11R-1949-07	LUSC
TCGA-46-3765-01A-01R-0980-07	LUSC
TCGA-60-2703-01A-11R-2045-07	LUSC
TCGA-34-7107-01A-11R-1949-07	LUSC
TCGA-AZ-4615-01A-01R-1410-07	LUSC
TCGA-AA-3664-01A-01R-0905-07	LUSC
TCGA-60-2722-01A-01R-0851-07	LUSC
TCGA-37-3789-01A-01R-0980-07	LUSC
TCGA-21-1077-01A-01R-0692-07	LUSC
TCGA-22-4591-01A-01R-1201-07	LUSC
TCGA-66-2765-01A-01R-0851-07	LUSC
TCGA-AA-3821-01A-01R-1022-07	LUSC
TCGA-66-2763-01A-01R-0851-07	LUSC
TCGA-43-3394-01A-01R-0980-07	LUSC
TCGA-AA-3502-01A-01R-1410-07	LUSC
TCGA-AA-3986-01A-02R-1022-07	LUSC
TCGA-22-4593-01A-21R-1820-07	LUSC
TCGA-46-6026-01A-11R-1820-07	LUSC
TCGA-18-3414-01A-01R-0980-07	LUSC
TCGA-AA-3977-01A-01R-1022-07	LUSC
TCGA-18-3406-01A-01R-0980-07	LUSC
TCGA-AA-A02R-01A-01R-A00A-07	LUSC
TCGA-AA-A01Z-01A-11R-A083-07	LUSC
TCGA-66-2783-01A-01R-1201-07	LUSC
TCGA-60-2706-01A-01R-0851-07	LUSC
TCGA-66-2734-01A-01R-0980-07	LUSC
TCGA-56-1622-01A-01R-0692-07	LUSC
TCGA-43-6771-01A-11R-1820-07	LUSC
TCGA-77-7335-01A-11R-2045-07	LUSC
TCGA-AA-3710-01A-01R-1022-07	LUSC
TCGA-39-5039-01A-01R-1443-07	LUSC
TCGA-18-3419-01A-01R-0980-07	LUSC
TCGA-AA-3543-01A-01R-0826-07	LUSC
TCGA-A6-4107-01A-02R-1410-07	LUSC
TCGA-AA-3684-01A-02R-0905-07	LUSC
TCGA-66-2800-01A-01R-1201-07	LUSC
TCGA-AA-3872-01A-01R-1022-07	LUSC
TCGA-66-2788-01A-01R-0980-07	LUSC
TCGA-AA-A02E-01A-01R-A00A-07	LUSC
TCGA-39-5034-01A-01R-1443-07	LUSC
TCGA-AA-3850-01A-01R-1022-07	LUSC
TCGA-AA-3495-01A-01R-1410-07	LUSC
TCGA-AA-A01Q-01A-01R-A002-07	LUSC
TCGA-AA-3844-01A-01R-1022-07	LUSC
TCGA-21-1082-01A-01R-0692-07	LUSC
TCGA-AA-A02H-01A-01R-A089-07	LUSC
TCGA-66-2785-01A-01R-0851-07	LUSC
TCGA-21-1078-01A-01R-0692-07	LUSC
TCGA-21-5787-01A-01R-1635-07	LUSC
TCGA-AA-3555-01A-01R-0821-07	LUSC
TCGA-33-4538-01A-01R-1201-07	LUSC
TCGA-AA-3544-01A-01R-1873-07	LUSC
TCGA-AA-3678-01A-01R-0905-07	LUSC
TCGA-18-3410-01A-01R-0980-07	LUSC
TCGA-37-4130-01A-01R-1100-07	LUSC
TCGA-AA-3492-01A-01R-1410-07	LUSC
TCGA-AA-A01X-01A-21R-A083-07	LUSC
TCGA-AA-A00U-01A-01R-A002-07	LUSC
TCGA-43-6143-01A-11R-1820-07	LUSC
TCGA-AA-3516-01A-02R-0826-07	LUSC
TCGA-AA-A03F-01A-11R-A16W-07	LUSC
TCGA-AA-A01T-01A-21R-A16W-07	LUSC
TCGA-60-2709-01A-21R-1820-07	LUSC
TCGA-60-2721-01A-01R-0851-07	LUSC
TCGA-A6-2680-01A-01R-1410-07	LUSC
TCGA-AA-3875-01A-01R-0905-07	LUSC
TCGA-66-2770-01A-01R-0851-07	LUSC
TCGA-39-5027-01A-21R-1820-07	LUSC
TCGA-18-3409-01A-01R-0980-07	LUSC
TCGA-AA-3831-01A-01R-0905-07	LUSC
TCGA-AA-3814-01A-01R-0905-07	LUSC
TCGA-66-2777-01A-01R-1201-07	LUSC
TCGA-AZ-4614-01A-01R-1410-07	LUSC
TCGA-22-4594-01A-01R-1201-07	LUSC
TCGA-66-2791-01A-01R-0980-07	LUSC
TCGA-AA-A02J-01A-01R-A00A-07	LUSC
TCGA-AA-3680-01A-01R-0905-07	LUSC
TCGA-66-2753-01A-01R-0980-07	LUSC
TCGA-22-5485-01A-01R-1635-07	LUSC
TCGA-AA-3538-01A-01R-0821-07	LUSC
TCGA-22-4601-01A-01R-1443-07	LUSC
TCGA-AA-3818-01A-01R-0905-07	LUSC
TCGA-43-3920-01A-01R-0980-07	LUSC
TCGA-60-2707-01A-01R-0851-07	LUSC
TCGA-77-7140-01A-41R-2045-07	LUSC
TCGA-21-1075-01A-01R-0692-07	LUSC
TCGA-34-5236-01A-21R-1820-07	LUSC
TCGA-AA-3852-01A-01R-0905-07	LUSC
TCGA-56-7223-01A-11R-2045-07	LUSC
TCGA-22-1012-01A-01R-0692-07	LUSC
TCGA-AZ-4681-01A-01R-1410-07	LUSC
TCGA-37-4141-01A-02R-1100-07	LUSC
TCGA-AA-3862-01A-01R-1022-07	LUSC
TCGA-77-6845-01A-11R-1949-07	LUSC
TCGA-37-4133-01A-01R-1100-07	LUSC
TCGA-77-7338-01A-11R-2045-07	LUSC
TCGA-77-6843-01A-11R-1949-07	LUSC
TCGA-66-2766-01A-01R-0851-07	LUSC
TCGA-AA-3692-01A-01R-0905-07	LUSC
TCGA-AA-A00A-01A-01R-A002-07	LUSC
TCGA-AA-3494-01A-01R-1410-07	LUSC
TCGA-51-4080-01A-01R-1100-07	LUSC
TCGA-98-7454-01A-11R-2045-07	LUSC
TCGA-AA-3531-01A-01R-0821-07	LUSC
TCGA-CK-4951-01A-01R-1410-07	LUSC
TCGA-AA-3520-01A-01R-0821-07	LUSC
TCGA-77-8007-01A-11R-2187-07	LUSC
TCGA-66-2792-01A-01R-0980-07	LUSC
TCGA-33-6738-01A-11R-1949-07	LUSC
TCGA-AA-A01P-01A-21R-A083-07	LUSC
TCGA-77-6844-01A-11R-1949-07	LUSC
TCGA-22-5479-01A-31R-1949-07	LUSC
TCGA-AA-3534-01A-01R-0821-07	LUSC
TCGA-39-5016-01A-01R-1443-07	LUSC
TCGA-46-3766-01A-01R-0980-07	LUSC
TCGA-CM-4750-01A-01R-1410-07	LUSC
TCGA-22-5492-01A-01R-1635-07	LUSC
TCGA-AA-A00F-01A-01R-A002-07	LUSC
TCGA-AA-3527-01A-01R-0821-07	LUSC
TCGA-43-7656-01A-11R-2125-07	LUSC
TCGA-85-6798-01A-11R-1949-07	LUSC
TCGA-A6-2677-01A-01R-0821-07	LUSC
TCGA-63-7021-01A-11R-1949-07	LUSC
TCGA-A6-2676-01A-01R-0826-07	LUSC
TCGA-18-5592-01A-01R-1635-07	LUSC
TCGA-AA-3877-01A-01R-1022-07	LUSC
TCGA-39-5024-01A-21R-1820-07	LUSC
TCGA-AA-3930-01A-01R-1022-07	LUSC
TCGA-CM-4752-01A-01R-1410-07	LUSC
TCGA-34-5928-01A-11R-1820-07	LUSC
TCGA-AA-3514-01A-02R-0821-07	LUSC
TCGA-AA-3989-01A-01R-1022-07	LUSC
TCGA-22-5489-01A-01R-1635-07	LUSC
TCGA-66-2755-01A-01R-0851-07	LUSC
TCGA-AA-3562-01A-02R-0821-07	LUSC
TCGA-AA-A022-01A-21R-A16W-07	LUSC
TCGA-77-8008-01A-21R-2187-07	LUSC
TCGA-46-3767-01A-01R-0980-07	LUSC
TCGA-AA-3681-01A-01R-0905-07	LUSC
TCGA-70-6723-01A-11R-1820-07	LUSC
TCGA-60-2713-01A-01R-0851-07	LUSC
TCGA-AA-A00O-01A-02R-A089-07	LUSC
TCGA-77-7463-01A-11R-2045-07	LUSC
TCGA-39-5037-01A-01R-1443-07	LUSC
TCGA-60-2696-01A-01R-0851-07	LUSC
TCGA-60-2716-01A-01R-0851-07	LUSC
TCGA-AA-3966-01A-01R-1113-07	LUSC
TCGA-46-3769-01A-01R-0980-07	LUSC
TCGA-22-5491-01A-01R-1635-07	LUSC
TCGA-A6-2674-01A-02R-0821-07	LUSC
TCGA-60-2719-01A-01R-0851-07	LUSC
TCGA-AA-3542-01A-02R-1873-07	LUSC
TCGA-A6-3807-01A-01R-1022-07	LUSC
TCGA-63-5128-01A-01R-1443-07	LUSC
TCGA-77-6842-01A-11R-1949-07	LUSC
TCGA-60-2698-01A-01R-0851-07	LUSC
TCGA-66-2782-01A-01R-0851-07	LUSC
TCGA-43-5668-01A-01R-1635-07	LUSC
TCGA-66-2769-01A-02R-0851-07	LUSC
TCGA-34-5929-01A-11R-1820-07	LUSC
TCGA-AA-3561-01A-01R-0821-07	LUSC
TCGA-AA-3866-01A-01R-1022-07	LUSC
TCGA-60-2710-01A-01R-0851-07	LUSC
TCGA-AA-3811-01A-01R-1022-07	LUSC
TCGA-AA-3952-01A-01R-1022-07	LUSC
TCGA-AA-A01K-01A-01R-A00A-07	LUSC
TCGA-22-1017-01A-01R-0692-07	LUSC
TCGA-60-2725-01A-01R-1201-07	LUSC
TCGA-22-5472-01A-01R-1635-07	LUSC
TCGA-90-6837-01A-11R-1949-07	LUSC
TCGA-AA-3856-01A-01R-0905-07	LUSC
TCGA-AA-A00E-01A-01R-A002-07	LUSC
TCGA-60-2711-01A-01R-0851-07	LUSC
TCGA-AA-3556-01A-01R-0821-07	LUSC
TCGA-A6-2682-01A-01R-1410-07	LUSC
TCGA-39-5035-01A-01R-1443-07	LUSC
TCGA-A6-2671-01A-01R-1410-07	LUSC
TCGA-56-7580-01A-11R-2045-07	LUSC
TCGA-56-5898-01A-11R-1635-07	LUSC
TCGA-AA-3688-01A-01R-0905-07	LUSC
TCGA-22-5482-01A-01R-1635-07	LUSC
TCGA-22-4599-01A-01R-1443-07	LUSC
TCGA-66-2742-01A-01R-0980-07	LUSC
TCGA-A6-2685-01A-01R-1410-07	LUSC
TCGA-AA-3715-01A-01R-0905-07	LUSC
TCGA-AA-A01S-01A-21R-A083-07	LUSC
TCGA-66-2781-01A-01R-0851-07	LUSC
TCGA-22-4605-01A-21R-2125-07	LUSC
TCGA-AA-3666-01A-02R-0905-07	LUSC
TCGA-22-1016-01A-01R-0692-07	LUSC
TCGA-AA-3858-01A-01R-0905-07	LUSC
TCGA-AA-3973-01A-01R-1022-07	LUSC
TCGA-66-2768-01A-01R-0851-07	LUSC
TCGA-34-5241-01A-01R-1443-07	LUSC
TCGA-21-5784-01A-01R-1635-07	LUSC
TCGA-37-4135-01A-01R-1100-07	LUSC
TCGA-AA-3846-01A-01R-1022-07	LUSC
TCGA-21-1076-01A-01R-0692-07	LUSC
TCGA-85-6560-01A-11R-1820-07	LUSC
TCGA-AA-3524-01A-02R-0821-07	LUSC
TCGA-AA-3982-01A-02R-1022-07	LUSC
TCGA-63-5131-01A-01R-1443-07	LUSC
TCGA-21-1083-01A-01R-0692-07	LUSC
TCGA-77-7141-01A-11R-2045-07	LUSC
TCGA-77-7142-01A-11R-2045-07	LUSC
TCGA-37-4129-01A-01R-1100-07	LUSC
TCGA-AA-3972-01A-01R-1022-07	LUSC
TCGA-56-7221-01A-11R-2045-07	LUSC
TCGA-22-4613-01A-01R-1443-07	LUSC
TCGA-AA-3519-01A-02R-0821-07	LUSC
TCGA-22-5481-01A-31R-1949-07	LUSC
TCGA-AA-3530-01A-01R-1022-07	LUSC
TCGA-A6-2672-01A-01R-0826-07	LUSC
TCGA-AA-A02F-01A-01R-A089-07	LUSC
TCGA-AA-3529-01A-02R-0821-07	LUSC
TCGA-90-7964-01A-21R-2187-07	LUSC
TCGA-AA-A01V-01A-23R-A083-07	LUSC
TCGA-AA-3970-01A-01R-1022-07	LUSC
TCGA-33-4582-01A-01R-1443-07	LUSC
TCGA-85-6561-01A-11R-1820-07	LUSC
TCGA-18-3417-01A-01R-1443-07	LUSC
TCGA-33-4583-01A-01R-1443-07	LUSC
TCGA-AA-3854-01A-01R-0905-07	LUSC
TCGA-AA-3994-01A-01R-1113-07	LUSC
TCGA-AZ-4308-01A-01R-1410-07	LUSC
TCGA-22-4596-01A-01R-1201-07	LUSC
TCGA-18-5595-01A-01R-1635-07	LUSC
TCGA-22-0940-01A-01R-0692-07	LUSC
TCGA-AA-3851-01A-01R-1022-07	LUSC
TCGA-A6-2670-01A-02R-0821-07	LUSC
TCGA-AA-3870-01A-01R-1022-07	LUSC
TCGA-39-5028-01A-01R-1443-07	LUSC
TCGA-85-7710-01A-11R-2125-07	LUSC
TCGA-56-7582-01A-11R-2045-07	LUSC
TCGA-AA-A00Z-01A-01R-A002-07	LUSC
TCGA-60-2724-01A-01R-0851-07	LUSC
TCGA-AY-4071-01A-01R-1113-07	LIHC
TCGA-AA-3861-01A-01R-1022-07	LIHC
TCGA-AA-3672-01A-01R-0905-07	LIHC
TCGA-AA-3971-01A-01R-1022-07	LIHC
TCGA-CM-5341-01A-01R-1410-07	LIHC
TCGA-AA-3518-01A-02R-0826-07	LIHC
TCGA-AA-3667-01A-01R-0905-07	LIHC
TCGA-DD-A1EC-01A-21R-A131-07	LIHC
TCGA-AA-3968-01A-01R-1022-07	LIHC
TCGA-DD-A118-01A-11R-A131-07	LIHC
TCGA-AA-A02O-01A-21R-A16W-07	LIHC
TCGA-AA-3695-01A-01R-0905-07	LIHC
TCGA-AA-3488-01A-01R-1410-07	LIHC
TCGA-AA-3548-01A-01R-1873-07	LIHC
TCGA-DD-A1EI-01A-11R-A131-07	LIHC
TCGA-AA-3553-01A-01R-0821-07	LIHC
TCGA-AA-3552-01A-01R-0821-07	LIHC
TCGA-AA-3949-01A-01R-1022-07	LIHC
TCGA-AA-A00K-01A-02R-A002-07	LIHC
TCGA-AA-3522-01A-01R-0821-07	LIHC
TCGA-AA-3837-01A-01R-0905-07	LIHC
TCGA-AA-3869-01A-01R-1022-07	LIHC
TCGA-AA-A01D-01A-01R-A00A-07	LIHC
TCGA-AA-A01C-01A-01R-A00A-07	LIHC
TCGA-AA-A010-01A-01R-A089-07	LIHC
TCGA-AA-3848-01A-01R-0905-07	LIHC
TCGA-AA-3833-01A-01R-0905-07	LIHC
TCGA-A6-2683-01A-01R-0821-07	LIHC
TCGA-AA-A00N-01A-02R-A00A-07	LIHC
TCGA-A6-2681-01A-01R-1410-07	LIHC
TCGA-AA-3819-01A-01R-0905-07	LIHC
TCGA-AA-3549-01A-02R-0821-07	LIHC
TCGA-AA-3815-01A-01R-1022-07	LIHC
TCGA-BC-4073-01B-02R-A131-07	LIHC
TCGA-AA-A00Q-01A-01R-A002-07	LIHC
TCGA-CM-4747-01A-01R-1410-07	LIHC
TCGA-AA-3532-01A-01R-0821-07	LIHC
TCGA-A6-2684-01A-01R-1410-07	LIHC
TCGA-DD-A1EF-01A-11R-A131-07	LIHC
TCGA-CM-4746-01A-01R-1410-07	LIHC
TCGA-A6-3809-01A-01R-1022-07	LIHC
TCGA-AA-A00L-01A-01R-A002-07	LIHC
TCGA-CC-5258-01A-01R-A131-07	LIHC
TCGA-AA-3696-01A-01R-0905-07	LIHC
TCGA-AA-A00J-01A-02R-A002-07	LIHC
TCGA-AA-3867-01A-01R-1022-07	LIHC
TCGA-AA-3521-01A-01R-0821-07	LIHC
TCGA-AA-3506-01A-01R-1410-07	LIHC
TCGA-BC-A10U-01A-11R-A131-07	LIHC
TCGA-A6-2679-01A-02R-1410-07	LIHC
TCGA-AA-3955-01A-02R-1022-07	LIHC
TCGA-AA-3693-01A-01R-0905-07	LIHC
TCGA-AA-3979-01A-01R-1022-07	LIHC
TCGA-AA-3975-01A-01R-1022-07	LIHC
TCGA-A6-3808-01A-01R-1022-07	LIHC
TCGA-AA-3860-01A-02R-0905-07	LIHC
TCGA-AA-A01R-01A-21R-A083-07	LIHC
TCGA-AZ-4315-01A-01R-1410-07	LIHC
TCGA-DD-A1EE-01A-11R-A131-07	LIHC
TCGA-DD-A113-01A-11R-A131-07	LIHC
TCGA-AA-3984-01A-02R-1022-07	LIHC
TCGA-AA-3855-01A-01R-1022-07	LIHC
TCGA-CA-5256-01A-01R-1410-07	LIHC
TCGA-AA-3554-01A-01R-0826-07	LIHC
TCGA-AA-3841-01A-01R-0905-07	LIHC
TCGA-AA-A01F-01A-01R-A002-07	LIHC
TCGA-AA-3956-01A-02R-1022-07	LIHC
TCGA-AA-3673-01A-01R-0905-07	LIHC
TCGA-AZ-4684-01A-01R-1410-07	LIHC
TCGA-CC-5263-01A-01R-A131-07	LIHC
TCGA-AA-A004-01A-01R-A00A-07	LIHC
TCGA-AA-A00D-01A-01R-A002-07	LIHC
TCGA-AA-A02W-01A-01R-A00A-07	LIHC
TCGA-AA-3950-01A-02R-1022-07	LIHC
TCGA-A6-2678-01A-01R-0821-07	LIHC
TCGA-AA-3947-01A-01R-1022-07	LIHC
TCGA-AA-3941-01A-01R-1022-07	LIHC
TCGA-AA-3812-01A-01R-0905-07	LIHC
TCGA-AA-A00R-01A-01R-A002-07	LIHC
TCGA-AA-3509-01A-01R-1410-07	LIHC
TCGA-AY-4070-01A-01R-1113-07	LIHC
TCGA-DD-A119-01A-11R-A131-07	LIHC
TCGA-AA-A01G-01A-01R-A002-07	LIHC
TCGA-AA-A029-01A-01R-A00A-07	LIHC
TCGA-AA-3525-01A-02R-0826-07	LIHC
TCGA-BC-A10R-01A-11R-A131-07	LIHC
TCGA-AA-3845-01A-01R-1022-07	LIHC
TCGA-AZ-4313-01A-01R-1410-07	LIHC
TCGA-AA-3679-01A-02R-0905-07	LIHC
TCGA-AA-3517-01A-01R-0821-07	LIHC
TCGA-AA-3864-01A-01R-1022-07	LIHC
TCGA-AA-A01I-01A-02R-A089-07	LIHC
TCGA-A6-3810-01A-01R-1022-07	LIHC
TCGA-CC-5260-01A-01R-A131-07	LIHC
TCGA-AA-A024-01A-02R-A00A-07	LIHC
TCGA-AA-3560-01A-01R-0821-07	LIHC
TCGA-CC-5264-01A-01R-A131-07	LIHC
TCGA-CM-4748-01A-01R-1410-07	LIHC
TCGA-AA-A00W-01A-01R-A002-07	LIHC
TCGA-BC-4072-01B-11R-A155-07	LIHC
TCGA-AA-3976-01A-01R-1022-07	LIHC
TCGA-AA-3842-01A-01R-1022-07	LIHC
TCGA-AA-A017-01A-01R-A00A-07	LIHC
TCGA-DD-A1EA-01A-11R-A131-07	LIHC
TCGA-DD-A11D-01A-11R-A131-07	LIHC
TCGA-DD-A11C-01A-11R-A131-07	LIHC
TCGA-AA-A03J-01A-21R-A16W-07	LIHC
TCGA-AA-3980-01A-02R-1022-07	LIHC
TCGA-DD-A114-01A-11R-A131-07	LIHC
TCGA-AA-3939-01A-01R-1022-07	LIHC
TCGA-DD-A116-01A-11R-A131-07	LIHC
TCGA-DD-A11B-01A-11R-A131-07	LIHC
TCGA-AZ-4615-01A-01R-1410-07	LIHC
TCGA-AA-3664-01A-01R-0905-07	LIHC
TCGA-AA-3821-01A-01R-1022-07	LIHC
TCGA-EP-A12J-01A-11R-A131-07	LIHC
TCGA-AA-3502-01A-01R-1410-07	LIHC
TCGA-AA-3986-01A-02R-1022-07	LIHC
TCGA-AA-3977-01A-01R-1022-07	LIHC
TCGA-DD-A1EH-01A-11R-A131-07	LIHC
TCGA-AA-A02R-01A-01R-A00A-07	LIHC
TCGA-AA-A01Z-01A-11R-A083-07	LIHC
TCGA-BC-A10S-01A-22R-A131-07	LIHC
TCGA-AA-3710-01A-01R-1022-07	LIHC
TCGA-AA-3543-01A-01R-0826-07	LIHC
TCGA-A6-4107-01A-02R-1410-07	LIHC
TCGA-AA-3684-01A-02R-0905-07	LIHC
TCGA-AA-3872-01A-01R-1022-07	LIHC
TCGA-AA-A02E-01A-01R-A00A-07	LIHC
TCGA-AA-3850-01A-01R-1022-07	LIHC
TCGA-AA-3495-01A-01R-1410-07	LIHC
TCGA-AA-A01Q-01A-01R-A002-07	LIHC
TCGA-AA-3844-01A-01R-1022-07	LIHC
TCGA-AA-A02H-01A-01R-A089-07	LIHC
TCGA-AA-3555-01A-01R-0821-07	LIHC
TCGA-AA-3544-01A-01R-1873-07	LIHC
TCGA-AA-3678-01A-01R-0905-07	LIHC
TCGA-AA-3492-01A-01R-1410-07	LIHC
TCGA-AA-A01X-01A-21R-A083-07	LIHC
TCGA-AA-A00U-01A-01R-A002-07	LIHC
TCGA-AA-3516-01A-02R-0826-07	LIHC
TCGA-AA-A03F-01A-11R-A16W-07	LIHC
TCGA-CC-A1HT-01A-11R-A131-07	LIHC
TCGA-AA-A01T-01A-21R-A16W-07	LIHC
TCGA-A6-2680-01A-01R-1410-07	LIHC
TCGA-AA-3875-01A-01R-0905-07	LIHC
TCGA-AA-3831-01A-01R-0905-07	LIHC
TCGA-AA-3814-01A-01R-0905-07	LIHC
TCGA-AZ-4614-01A-01R-1410-07	LIHC
TCGA-AA-A02J-01A-01R-A00A-07	LIHC
TCGA-AA-3680-01A-01R-0905-07	LIHC
TCGA-AA-3538-01A-01R-0821-07	LIHC
TCGA-AA-3818-01A-01R-0905-07	LIHC
TCGA-AA-3852-01A-01R-0905-07	LIHC
TCGA-AZ-4681-01A-01R-1410-07	LIHC
TCGA-AA-3862-01A-01R-1022-07	LIHC
TCGA-AA-3692-01A-01R-0905-07	LIHC
TCGA-AA-A00A-01A-01R-A002-07	LIHC
TCGA-AA-3494-01A-01R-1410-07	LIHC
TCGA-AA-3531-01A-01R-0821-07	LIHC
TCGA-CK-4951-01A-01R-1410-07	LIHC
TCGA-AA-3520-01A-01R-0821-07	LIHC
TCGA-AA-A01P-01A-21R-A083-07	LIHC
TCGA-AA-3534-01A-01R-0821-07	LIHC
TCGA-CM-4750-01A-01R-1410-07	LIHC
TCGA-AA-A00F-01A-01R-A002-07	LIHC
TCGA-AA-3527-01A-01R-0821-07	LIHC
TCGA-A6-2677-01A-01R-0821-07	LIHC
TCGA-A6-2676-01A-01R-0826-07	LIHC
TCGA-AA-3877-01A-01R-1022-07	LIHC
TCGA-AA-3930-01A-01R-1022-07	LIHC
TCGA-CM-4752-01A-01R-1410-07	LIHC
TCGA-BC-A112-01A-11R-A131-07	LIHC
TCGA-AA-3514-01A-02R-0821-07	LIHC
TCGA-AA-3989-01A-01R-1022-07	LIHC
TCGA-AA-3562-01A-02R-0821-07	LIHC
TCGA-AA-A022-01A-21R-A16W-07	LIHC
TCGA-AA-3681-01A-01R-0905-07	LIHC
TCGA-BC-A10Q-01A-11R-A131-07	LIHC
TCGA-AA-A00O-01A-02R-A089-07	LIHC
TCGA-AA-3966-01A-01R-1113-07	LIHC
TCGA-A6-2674-01A-02R-0821-07	LIHC
TCGA-AA-3542-01A-02R-1873-07	LIHC
TCGA-A6-3807-01A-01R-1022-07	LIHC
TCGA-BC-A10W-01A-11R-A131-07	LIHC
TCGA-AA-3561-01A-01R-0821-07	LIHC
TCGA-AA-3866-01A-01R-1022-07	LIHC
TCGA-BC-A10T-01A-11R-A131-07	LIHC
TCGA-AA-3811-01A-01R-1022-07	LIHC
TCGA-AA-3952-01A-01R-1022-07	LIHC
TCGA-AA-A01K-01A-01R-A00A-07	LIHC
TCGA-DD-A115-01A-11R-A131-07	LIHC
TCGA-AA-3856-01A-01R-0905-07	LIHC
TCGA-AA-A00E-01A-01R-A002-07	LIHC
TCGA-AA-3556-01A-01R-0821-07	LIHC
TCGA-A6-2682-01A-01R-1410-07	LIHC
TCGA-A6-2671-01A-01R-1410-07	LIHC
TCGA-AA-3688-01A-01R-0905-07	LIHC
TCGA-A6-2685-01A-01R-1410-07	LIHC
TCGA-AA-3715-01A-01R-0905-07	LIHC
TCGA-AA-A01S-01A-21R-A083-07	LIHC
TCGA-AA-3666-01A-02R-0905-07	LIHC
TCGA-AA-3858-01A-01R-0905-07	LIHC
TCGA-BC-A10Z-01A-11R-A131-07	LIHC
TCGA-AA-3973-01A-01R-1022-07	LIHC
TCGA-CC-5262-01A-01R-A131-07	LIHC
TCGA-AA-3846-01A-01R-1022-07	LIHC
TCGA-AA-3524-01A-02R-0821-07	LIHC
TCGA-AA-3982-01A-02R-1022-07	LIHC
TCGA-AA-3972-01A-01R-1022-07	LIHC
TCGA-AA-3519-01A-02R-0821-07	LIHC
TCGA-AA-3530-01A-01R-1022-07	LIHC
TCGA-A6-2672-01A-01R-0826-07	LIHC
TCGA-AA-A02F-01A-01R-A089-07	LIHC
TCGA-AA-3529-01A-02R-0821-07	LIHC
TCGA-AA-A01V-01A-23R-A083-07	LIHC
TCGA-AA-3970-01A-01R-1022-07	LIHC
TCGA-AA-3854-01A-01R-0905-07	LIHC
TCGA-AA-3994-01A-01R-1113-07	LIHC
TCGA-AZ-4308-01A-01R-1410-07	LIHC
TCGA-DD-A1EL-01A-11R-A155-07	LIHC
TCGA-DD-A1EB-01A-11R-A131-07	LIHC
TCGA-AA-3851-01A-01R-1022-07	LIHC
TCGA-A6-2670-01A-02R-0821-07	LIHC
TCGA-AA-3870-01A-01R-1022-07	LIHC
TCGA-AA-A00Z-01A-01R-A002-07	LIHC
TCGA-A1-A0SF-01A-11R-A144-07	BRCA
TCGA-HN-A2NL-01A-11R-A18M-07	BRCA
TCGA-E2-A15K-06A-11R-A12P-07	BRCA
TCGA-A8-A07G-01A-11R-A034-07	BRCA
TCGA-A7-A13E-01A-11R-A12P-07	BRCA
TCGA-A7-A26F-01A-21R-A169-07	BRCA
TCGA-A2-A0CV-01A-31R-A115-07	BRCA
TCGA-AC-A2FK-01A-12R-A180-07	BRCA
TCGA-B6-A0WZ-01A-11R-A109-07	BRCA
TCGA-E9-A229-01A-31R-A157-07	BRCA
TCGA-AY-4071-01A-01R-1113-07	BRCA
TCGA-AA-3861-01A-01R-1022-07	BRCA
TCGA-AR-A252-01A-11R-A169-07	BRCA
TCGA-E9-A22E-01A-11R-A157-07	BRCA
TCGA-A2-A0CU-01A-12R-A034-07	BRCA
TCGA-A2-A1FV-01A-11R-A13Q-07	BRCA
TCGA-BH-A0H5-01A-21R-A115-07	BRCA
TCGA-A8-A0A6-01A-12R-A056-07	BRCA
TCGA-A8-A06T-01A-11R-A00Z-07	BRCA
TCGA-EW-A1PD-01A-11R-A144-07	BRCA
TCGA-A8-A08B-01A-11R-A00Z-07	BRCA
TCGA-AA-3672-01A-01R-0905-07	BRCA
TCGA-AA-3971-01A-01R-1022-07	BRCA
TCGA-BH-A1EX-01A-11R-A13Q-07	BRCA
TCGA-AR-A24H-01A-11R-A169-07	BRCA
TCGA-AN-A0FV-01A-11R-A00Z-07	BRCA
TCGA-E2-A15I-01A-21R-A137-07	BRCA
TCGA-AC-A2FF-01A-11R-A17B-07	BRCA
TCGA-AC-A2BK-01A-11R-A21T-07	BRCA
TCGA-AR-A1AR-01A-31R-A137-07	BRCA
TCGA-AR-A24U-01A-11R-A169-07	BRCA
TCGA-D8-A143-01A-11R-A115-07	BRCA
TCGA-D8-A1JF-01A-11R-A13Q-07	BRCA
TCGA-CM-5341-01A-01R-1410-07	BRCA
TCGA-AA-3518-01A-02R-0826-07	BRCA
TCGA-EW-A1P4-01A-21R-A144-07	BRCA
TCGA-A7-A0CH-01A-21R-A00Z-07	BRCA
TCGA-A8-A08G-01A-11R-A00Z-07	BRCA
TCGA-D8-A1JE-01A-11R-A13Q-07	BRCA
TCGA-A8-A07U-01A-11R-A034-07	BRCA
TCGA-B6-A0IN-01A-11R-A034-07	BRCA
TCGA-AA-3667-01A-01R-0905-07	BRCA
TCGA-A8-A099-01A-11R-A00Z-07	BRCA
TCGA-B6-A0RP-01A-21R-A084-07	BRCA
TCGA-AA-3968-01A-01R-1022-07	BRCA
TCGA-E2-A14S-01A-11R-A12D-07	BRCA
TCGA-AN-A0XR-01A-11R-A109-07	BRCA
TCGA-A2-A0YL-01A-21R-A109-07	BRCA
TCGA-AO-A03R-01A-21R-A034-07	BRCA
TCGA-A8-A07B-01A-11R-A00Z-07	BRCA
TCGA-BH-A0BC-01A-22R-A084-07	BRCA
TCGA-AA-A02O-01A-21R-A16W-07	BRCA
TCGA-AA-3695-01A-01R-0905-07	BRCA
TCGA-AA-3488-01A-01R-1410-07	BRCA
TCGA-A2-A0CS-01A-11R-A115-07	BRCA
TCGA-AA-3548-01A-01R-1873-07	BRCA
TCGA-AC-A2BM-01A-11R-A21T-07	BRCA
TCGA-E2-A1IJ-01A-11R-A144-07	BRCA
TCGA-A8-A093-01A-11R-A00Z-07	BRCA
TCGA-A8-A06O-01A-11R-A00Z-07	BRCA
TCGA-BH-A0B0-01A-21R-A115-07	BRCA
TCGA-AO-A125-01A-11R-A10J-07	BRCA
TCGA-A2-A0SX-01A-12R-A084-07	BRCA
TCGA-AR-A1AX-01A-11R-A12P-07	BRCA
TCGA-AA-3553-01A-01R-0821-07	BRCA
TCGA-E9-A1R6-01A-11R-A14D-07	BRCA
TCGA-B6-A0RN-01A-12R-A084-07	BRCA
TCGA-B6-A0RO-01A-22R-A084-07	BRCA
TCGA-AO-A0JA-01A-11R-A056-07	BRCA
TCGA-A7-A26J-01A-11R-A169-07	BRCA
TCGA-BH-A0DX-01A-11R-A115-07	BRCA
TCGA-AA-3552-01A-01R-0821-07	BRCA
TCGA-C8-A134-01A-11R-A115-07	BRCA
TCGA-BH-A0BR-01A-21R-A115-07	BRCA
TCGA-E9-A1N9-01A-11R-A14D-07	BRCA
TCGA-EW-A1OZ-01A-11R-A144-07	BRCA
TCGA-E2-A14V-01A-11R-A12D-07	BRCA
TCGA-AR-A0U0-01A-11R-A109-07	BRCA
TCGA-AA-3949-01A-01R-1022-07	BRCA
TCGA-A8-A09M-01A-11R-A00Z-07	BRCA
TCGA-AA-A00K-01A-02R-A002-07	BRCA
TCGA-E2-A1IP-01A-11R-A14D-07	BRCA
TCGA-AA-3522-01A-01R-0821-07	BRCA
TCGA-B6-A1KC-01B-11R-A157-07	BRCA
TCGA-A2-A04Y-01A-21R-A034-07	BRCA
TCGA-A7-A0CD-01A-11R-A00Z-07	BRCA
TCGA-D8-A140-01A-11R-A115-07	BRCA
TCGA-A2-A0CX-01A-21R-A00Z-07	BRCA
TCGA-B6-A0I5-01A-11R-A034-07	BRCA
TCGA-AR-A1AS-01A-11R-A12P-07	BRCA
TCGA-A7-A13F-01A-11R-A12P-07	BRCA
TCGA-AO-A0JI-01A-21R-A056-07	BRCA
TCGA-A8-A097-01A-11R-A034-07	BRCA
TCGA-A8-A06X-01A-21R-A00Z-07	BRCA
TCGA-A8-A090-01A-11R-A00Z-07	BRCA
TCGA-AA-3837-01A-01R-0905-07	BRCA
TCGA-BH-A18P-01A-11R-A12D-07	BRCA
TCGA-C8-A27B-01A-11R-A169-07	BRCA
TCGA-AA-3869-01A-01R-1022-07	BRCA
TCGA-AO-A0JD-01A-11R-A056-07	BRCA
TCGA-BH-A18I-01A-11R-A12D-07	BRCA
TCGA-AA-A01D-01A-01R-A00A-07	BRCA
TCGA-BH-A0H6-01A-21R-A056-07	BRCA
TCGA-AA-A01C-01A-01R-A00A-07	BRCA
TCGA-AR-A251-01A-12R-A169-07	BRCA
TCGA-A7-A0DA-01A-31R-A115-07	BRCA
TCGA-AA-A010-01A-01R-A089-07	BRCA
TCGA-EW-A1P7-01A-21R-A144-07	BRCA
TCGA-D8-A1JC-01A-11R-A13Q-07	BRCA
TCGA-C8-A26W-01A-11R-A16F-07	BRCA
TCGA-AA-3848-01A-01R-0905-07	BRCA
TCGA-EW-A1PF-01A-11R-A144-07	BRCA
TCGA-A1-A0SI-01A-11R-A144-07	BRCA
TCGA-AR-A1AP-01A-11R-A12P-07	BRCA
TCGA-AO-A1KS-01A-11R-A13Q-07	BRCA
TCGA-AO-A1KT-01A-11R-A13Q-07	BRCA
TCGA-BH-A2L8-01A-11R-A18M-07	BRCA
TCGA-AA-3833-01A-01R-0905-07	BRCA
TCGA-A8-A0A1-01A-11R-A00Z-07	BRCA
TCGA-BH-A0DD-01A-31R-A12P-07	BRCA
TCGA-A6-2683-01A-01R-0821-07	BRCA
TCGA-AA-A00N-01A-02R-A00A-07	BRCA
TCGA-EW-A1J3-01A-11R-A13Q-07	BRCA
TCGA-E2-A1IN-01A-11R-A13Q-07	BRCA
TCGA-A6-2681-01A-01R-1410-07	BRCA
TCGA-D8-A1X5-01A-11R-A14D-07	BRCA
TCGA-AR-A1AY-01A-21R-A12P-07	BRCA
TCGA-E9-A1R2-01A-11R-A14D-07	BRCA
TCGA-AA-3819-01A-01R-0905-07	BRCA
TCGA-AC-A2QH-01A-11R-A18M-07	BRCA
TCGA-AN-A0FJ-01A-11R-A00Z-07	BRCA
TCGA-AO-A0JL-01A-11R-A056-07	BRCA
TCGA-E9-A2JS-01A-11R-A180-07	BRCA
TCGA-BH-A18U-01A-21R-A12D-07	BRCA
TCGA-A8-A09W-01A-11R-A00Z-07	BRCA
TCGA-E2-A1LL-01A-11R-A144-07	BRCA
TCGA-BH-A1F8-01A-11R-A13Q-07	BRCA
TCGA-A8-A0A9-01A-11R-A00Z-07	BRCA
TCGA-AA-3549-01A-02R-0821-07	BRCA
TCGA-E2-A15G-01A-11R-A12D-07	BRCA
TCGA-AN-A0XW-01A-11R-A109-07	BRCA
TCGA-A2-A0YJ-01A-11R-A109-07	BRCA
TCGA-AA-3815-01A-01R-1022-07	BRCA
TCGA-BH-A0H9-01A-11R-A056-07	BRCA
TCGA-AO-A129-01A-21R-A10J-07	BRCA
TCGA-E9-A22D-01A-11R-A157-07	BRCA
TCGA-AA-A00Q-01A-01R-A002-07	BRCA
TCGA-CM-4747-01A-01R-1410-07	BRCA
TCGA-E2-A14N-01A-31R-A137-07	BRCA
TCGA-BH-A1ET-01A-11R-A137-07	BRCA
TCGA-AA-3532-01A-01R-0821-07	BRCA
TCGA-A6-2684-01A-01R-1410-07	BRCA
TCGA-C8-A273-01A-11R-A16F-07	BRCA
TCGA-A8-A07I-01A-11R-A00Z-07	BRCA
TCGA-AQ-A04L-01B-21R-A10J-07	BRCA
TCGA-AN-A0FY-01A-11R-A034-07	BRCA
TCGA-A2-A1FZ-01A-51R-A14D-07	BRCA
TCGA-AR-A255-01A-11R-A169-07	BRCA
TCGA-EW-A1P0-01A-11R-A144-07	BRCA
TCGA-E2-A1BD-01A-11R-A12P-07	BRCA
TCGA-B6-A0I2-01A-11R-A034-07	BRCA
TCGA-A7-A26I-01A-11R-A169-07	BRCA
TCGA-CM-4746-01A-01R-1410-07	BRCA
TCGA-AN-A046-01A-21R-A034-07	BRCA
TCGA-E9-A1RB-01A-11R-A157-07	BRCA
TCGA-AO-A1KQ-01A-11R-A13Q-07	BRCA
TCGA-E2-A1LB-01A-11R-A144-07	BRCA
TCGA-AN-A0FD-01A-11R-A034-07	BRCA
TCGA-A6-3809-01A-01R-1022-07	BRCA
TCGA-E9-A1NG-01A-21R-A14M-07	BRCA
TCGA-BH-A1FM-01A-11R-A13Q-07	BRCA
TCGA-A8-A08F-01A-11R-A00Z-07	BRCA
TCGA-E9-A1ND-01A-11R-A144-07	BRCA
TCGA-A2-A0EY-01A-11R-A034-07	BRCA
TCGA-E9-A1NE-01A-21R-A14M-07	BRCA
TCGA-AA-A00L-01A-01R-A002-07	BRCA
TCGA-BH-A18M-01A-11R-A12D-07	BRCA
TCGA-AR-A0TT-01A-31R-A084-07	BRCA
TCGA-AA-3696-01A-01R-0905-07	BRCA
TCGA-AA-A00J-01A-02R-A002-07	BRCA
TCGA-AR-A1AN-01A-11R-A12P-07	BRCA
TCGA-BH-A1FE-01A-11R-A13Q-07	BRCA
TCGA-A7-A3IZ-01A-11R-A213-07	BRCA
TCGA-A2-A0D1-01A-11R-A034-07	BRCA
TCGA-B6-A0IK-01A-12R-A056-07	BRCA
TCGA-AN-A0AM-01A-11R-A034-07	BRCA
TCGA-AR-A24X-01A-11R-A169-07	BRCA
TCGA-A7-A3IY-01A-21R-A21T-07	BRCA
TCGA-BH-A18K-01A-11R-A12D-07	BRCA
TCGA-E2-A1B5-01A-21R-A12P-07	BRCA
TCGA-D8-A142-01A-11R-A115-07	BRCA
TCGA-A8-A07S-01A-11R-A034-07	BRCA
TCGA-BH-A18T-01A-11R-A12D-07	BRCA
TCGA-AA-3867-01A-01R-1022-07	BRCA
TCGA-AN-A0FT-01A-11R-A034-07	BRCA
TCGA-AR-A0TX-01A-11R-A084-07	BRCA
TCGA-AR-A1AU-01A-11R-A12P-07	BRCA
TCGA-BH-A0B4-01A-11R-A00Z-07	BRCA
TCGA-GM-A2DA-01A-11R-A18M-07	BRCA
TCGA-A8-A06U-01A-11R-A00Z-07	BRCA
TCGA-D8-A13Y-01A-11R-A115-07	BRCA
TCGA-B6-A0WW-01A-11R-A109-07	BRCA
TCGA-C8-A1HO-01A-11R-A13Q-07	BRCA
TCGA-C8-A3M8-01A-11R-A213-07	BRCA
TCGA-D8-A27M-01A-11R-A16F-07	BRCA
TCGA-AO-A12B-01A-11R-A10J-07	BRCA
TCGA-AC-A3OD-01A-11R-A21T-07	BRCA
TCGA-GM-A2DB-01A-31R-A18M-07	BRCA
TCGA-AA-3521-01A-01R-0821-07	BRCA
TCGA-BH-A1F0-01A-11R-A137-07	BRCA
TCGA-E2-A1BC-01A-11R-A12P-07	BRCA
TCGA-A7-A13G-01A-11R-A13Q-07	BRCA
TCGA-AR-A2LE-01A-11R-A180-07	BRCA
TCGA-AA-3506-01A-01R-1410-07	BRCA
TCGA-D8-A27E-01A-11R-A16F-07	BRCA
TCGA-A6-2679-01A-02R-1410-07	BRCA
TCGA-AA-3955-01A-02R-1022-07	BRCA
TCGA-D8-A1X6-01A-11R-A14M-07	BRCA
TCGA-AA-3693-01A-01R-0905-07	BRCA
TCGA-BH-A0W5-01A-11R-A109-07	BRCA
TCGA-AN-A03Y-01A-21R-A00Z-07	BRCA
TCGA-C8-A26V-01A-11R-A16F-07	BRCA
TCGA-AA-3979-01A-01R-1022-07	BRCA
TCGA-A8-A079-01A-21R-A00Z-07	BRCA
TCGA-A8-A06N-01A-11R-A00Z-07	BRCA
TCGA-BH-A0AU-01A-11R-A12P-07	BRCA
TCGA-BH-A0E6-01A-11R-A034-07	BRCA
TCGA-BH-A18S-01A-11R-A12D-07	BRCA
TCGA-AR-A24N-01A-11R-A169-07	BRCA
TCGA-B6-A0RM-01A-11R-A084-07	BRCA
TCGA-A8-A0A7-01A-11R-A00Z-07	BRCA
TCGA-A8-A06Y-01A-21R-A00Z-07	BRCA
TCGA-E2-A156-01A-11R-A12D-07	BRCA
TCGA-AA-3975-01A-01R-1022-07	BRCA
TCGA-D8-A1JH-01A-11R-A13Q-07	BRCA
TCGA-A6-3808-01A-01R-1022-07	BRCA
TCGA-AA-3860-01A-02R-0905-07	BRCA
TCGA-E2-A1B0-01A-11R-A12P-07	BRCA
TCGA-B6-A0X7-01A-11R-A10J-07	BRCA
TCGA-A2-A25E-01A-11R-A169-07	BRCA
TCGA-A2-A0T1-01A-21R-A084-07	BRCA
TCGA-EW-A1PG-01A-11R-A144-07	BRCA
TCGA-D8-A1JD-01A-11R-A13Q-07	BRCA
TCGA-A8-A07J-01A-11R-A00Z-07	BRCA
TCGA-AA-A01R-01A-21R-A083-07	BRCA
TCGA-AZ-4315-01A-01R-1410-07	BRCA
TCGA-EW-A1PA-01A-11R-A144-07	BRCA
TCGA-D8-A27W-01A-11R-A16F-07	BRCA
TCGA-C8-A137-01A-11R-A115-07	BRCA
TCGA-AR-A24R-01A-11R-A169-07	BRCA
TCGA-A2-A0YT-01A-11R-A109-07	BRCA
TCGA-B6-A0RI-01A-11R-A056-07	BRCA
TCGA-C8-A132-01A-31R-A115-07	BRCA
TCGA-B6-A0RH-01A-21R-A115-07	BRCA
TCGA-BH-A203-01A-12R-A169-07	BRCA
TCGA-AR-A24L-01A-11R-A169-07	BRCA
TCGA-A2-A3KC-01A-11R-A213-07	BRCA
TCGA-AO-A12A-01A-21R-A115-07	BRCA
TCGA-E2-A1L8-01A-11R-A13Q-07	BRCA
TCGA-AO-A03U-01B-21R-A10J-07	BRCA
TCGA-AN-A0XT-01A-11R-A109-07	BRCA
TCGA-BH-A0DQ-01A-11R-A084-07	BRCA
TCGA-AA-3984-01A-02R-1022-07	BRCA
TCGA-AA-3855-01A-01R-1022-07	BRCA
TCGA-AR-A24W-01A-11R-A169-07	BRCA
TCGA-BH-A0DL-01A-11R-A115-07	BRCA
TCGA-E9-A1NH-01A-11R-A14D-07	BRCA
TCGA-A1-A0SG-01A-11R-A144-07	BRCA
TCGA-EW-A1OV-01A-11R-A144-07	BRCA
TCGA-AO-A03T-01A-21R-A034-07	BRCA
TCGA-B6-A0IO-01A-11R-A034-07	BRCA
TCGA-CA-5256-01A-01R-1410-07	BRCA
TCGA-EW-A1PE-01A-11R-A144-07	BRCA
TCGA-D8-A1JI-01A-11R-A13Q-07	BRCA
TCGA-EW-A2FW-01A-11R-A17B-07	BRCA
TCGA-A1-A0SH-01A-11R-A084-07	BRCA
TCGA-D8-A1J9-01A-11R-A13Q-07	BRCA
TCGA-A2-A04U-01A-11R-A115-07	BRCA
TCGA-A2-A0EM-01A-11R-A034-07	BRCA
TCGA-D8-A1JB-01A-11R-A13Q-07	BRCA
TCGA-BH-A1FH-01A-12R-A13Q-07	BRCA
TCGA-GM-A2DH-01A-11R-A180-07	BRCA
TCGA-A2-A25B-01A-11R-A169-07	BRCA
TCGA-BH-A1FC-01A-11R-A13Q-07	BRCA
TCGA-C8-A1HK-01A-21R-A13Q-07	BRCA
TCGA-B6-A0IE-01A-11R-A034-07	BRCA
TCGA-AA-3554-01A-01R-0826-07	BRCA
TCGA-E2-A1IK-01A-11R-A144-07	BRCA
TCGA-AA-3841-01A-01R-0905-07	BRCA
TCGA-E2-A1L6-01A-11R-A13Q-07	BRCA
TCGA-A8-A06R-01A-11R-A00Z-07	BRCA
TCGA-D8-A1XF-01A-11R-A14D-07	BRCA
TCGA-AA-A01F-01A-01R-A002-07	BRCA
TCGA-A2-A1FW-01A-11R-A13Q-07	BRCA
TCGA-BH-A0BJ-01A-11R-A056-07	BRCA
TCGA-AA-3956-01A-02R-1022-07	BRCA
TCGA-D8-A1XS-01A-11R-A14M-07	BRCA
TCGA-BH-A0DO-01B-11R-A12D-07	BRCA
TCGA-D8-A27H-01A-11R-A16F-07	BRCA
TCGA-B6-A0RS-01A-11R-A084-07	BRCA
TCGA-AA-3673-01A-01R-0905-07	BRCA
TCGA-AZ-4684-01A-01R-1410-07	BRCA
TCGA-B6-A0RU-01A-11R-A084-07	BRCA
TCGA-BH-A18V-06A-11R-A213-07	BRCA
TCGA-B6-A0RE-01A-11R-A056-07	BRCA
TCGA-A8-A07L-01A-11R-A00Z-07	BRCA
TCGA-A8-A06P-01A-11R-A00Z-07	BRCA
TCGA-A2-A0D2-01A-21R-A034-07	BRCA
TCGA-A2-A04P-01A-31R-A034-07	BRCA
TCGA-D8-A1J8-01A-11R-A13Q-07	BRCA
TCGA-BH-A0DG-01A-21R-A12P-07	BRCA
TCGA-A1-A0SJ-01A-11R-A084-07	BRCA
TCGA-AN-A0FX-01A-11R-A034-07	BRCA
TCGA-A8-A07E-01A-11R-A034-07	BRCA
TCGA-AA-A004-01A-01R-A00A-07	BRCA
TCGA-BH-A0W3-01A-11R-A109-07	BRCA
TCGA-D8-A1Y0-01A-11R-A14M-07	BRCA
TCGA-AC-A23H-01A-11R-A157-07	BRCA
TCGA-AN-A04A-01A-21R-A034-07	BRCA
TCGA-D8-A27F-01A-11R-A16F-07	BRCA
TCGA-BH-A1EU-01A-11R-A137-07	BRCA
TCGA-D8-A1XZ-01A-11R-A14M-07	BRCA
TCGA-AO-A03L-01A-41R-A056-07	BRCA
TCGA-A2-A04W-01A-31R-A115-07	BRCA
TCGA-AA-A00D-01A-01R-A002-07	BRCA
TCGA-BH-A0EB-01A-11R-A034-07	BRCA
TCGA-AR-A24O-01A-11R-A169-07	BRCA
TCGA-E2-A14R-01A-11R-A115-07	BRCA
TCGA-D8-A1XB-01A-11R-A14D-07	BRCA
TCGA-C8-A12Q-01A-11R-A115-07	BRCA
TCGA-AA-A02W-01A-01R-A00A-07	BRCA
TCGA-BH-A0DZ-01A-11R-A00Z-07	BRCA
TCGA-AA-3950-01A-02R-1022-07	BRCA
TCGA-A6-2678-01A-01R-0821-07	BRCA
TCGA-A2-A25C-01A-11R-A169-07	BRCA
TCGA-A8-A09D-01A-11R-A00Z-07	BRCA
TCGA-AA-3947-01A-01R-1022-07	BRCA
TCGA-BH-A0AW-01A-11R-A056-07	BRCA
TCGA-AR-A1AH-01A-11R-A12D-07	BRCA
TCGA-BH-A0B8-01A-21R-A056-07	BRCA
TCGA-AA-3941-01A-01R-1022-07	BRCA
TCGA-E2-A14Z-01A-11R-A115-07	BRCA
TCGA-A2-A04X-01A-21R-A034-07	BRCA
TCGA-AR-A1AO-01A-11R-A12P-07	BRCA
TCGA-C8-A3M7-01A-12R-A21T-07	BRCA
TCGA-D8-A146-01A-31R-A115-07	BRCA
TCGA-AA-3812-01A-01R-0905-07	BRCA
TCGA-E9-A2JT-01A-22R-A18M-07	BRCA
TCGA-C8-A130-01A-31R-A115-07	BRCA
TCGA-AA-A00R-01A-01R-A002-07	BRCA
TCGA-AA-3509-01A-01R-1410-07	BRCA
TCGA-A2-A0T3-01A-21R-A115-07	BRCA
TCGA-D8-A27T-01A-11R-A16F-07	BRCA
TCGA-AY-4070-01A-01R-1113-07	BRCA
TCGA-A2-A25F-01A-11R-A169-07	BRCA
TCGA-BH-A0DE-01A-11R-A115-07	BRCA
TCGA-A2-A0D0-01A-11R-A00Z-07	BRCA
TCGA-C8-A12X-01A-11R-A115-07	BRCA
TCGA-AN-A0FF-01A-11R-A034-07	BRCA
TCGA-B6-A0WY-01A-11R-A109-07	BRCA
TCGA-C8-A12K-01A-21R-A115-07	BRCA
TCGA-B6-A0RG-01A-11R-A056-07	BRCA
TCGA-A2-A0CQ-01A-21R-A034-07	BRCA
TCGA-D8-A1Y3-01A-11R-A157-07	BRCA
TCGA-A8-A09V-01A-11R-A034-07	BRCA
TCGA-AA-A01G-01A-01R-A002-07	BRCA
TCGA-BH-A0H7-01A-13R-A056-07	BRCA
TCGA-A2-A04Q-01A-21R-A034-07	BRCA
TCGA-AA-A029-01A-01R-A00A-07	BRCA
TCGA-E2-A14W-01A-11R-A12D-07	BRCA
TCGA-AA-3525-01A-02R-0826-07	BRCA
TCGA-BH-A0AZ-01A-21R-A12P-07	BRCA
TCGA-B6-A0I8-01A-11R-A034-07	BRCA
TCGA-B6-A0RV-01A-11R-A084-07	BRCA
TCGA-AA-3845-01A-01R-1022-07	BRCA
TCGA-BH-A0EE-01A-11R-A034-07	BRCA
TCGA-E9-A1R0-01A-22R-A16F-07	BRCA
TCGA-A1-A0SB-01A-11R-A144-07	BRCA
TCGA-AZ-4313-01A-01R-1410-07	BRCA
TCGA-AA-3679-01A-02R-0905-07	BRCA
TCGA-A1-A0SK-01A-12R-A084-07	BRCA
TCGA-B6-A0X5-01A-21R-A109-07	BRCA
TCGA-D8-A1JS-01A-11R-A13Q-07	BRCA
TCGA-B6-A0WX-01A-11R-A109-07	BRCA
TCGA-AA-3517-01A-01R-0821-07	BRCA
TCGA-AA-3864-01A-01R-1022-07	BRCA
TCGA-AA-A01I-01A-02R-A089-07	BRCA
TCGA-A6-3810-01A-01R-1022-07	BRCA
TCGA-A8-A07F-01A-11R-A00Z-07	BRCA
TCGA-AR-A0TV-01A-21R-A084-07	BRCA
TCGA-AR-A24S-01A-11R-A169-07	BRCA
TCGA-AA-A024-01A-02R-A00A-07	BRCA
TCGA-A2-A0EV-01A-11R-A034-07	BRCA
TCGA-AA-3560-01A-01R-0821-07	BRCA
TCGA-A2-A3KD-01A-12R-A213-07	BRCA
TCGA-A2-A0D3-01A-11R-A115-07	BRCA
TCGA-E2-A158-01A-11R-A12D-07	BRCA
TCGA-CM-4748-01A-01R-1410-07	BRCA
TCGA-AA-A00W-01A-01R-A002-07	BRCA
TCGA-AR-A2LR-01A-12R-A18M-07	BRCA
TCGA-AA-3976-01A-01R-1022-07	BRCA
TCGA-B6-A0IC-01A-11R-A034-07	BRCA
TCGA-AO-A03V-01A-11R-A115-07	BRCA
TCGA-E9-A245-01A-22R-A16F-07	BRCA
TCGA-E2-A15S-01A-11R-A115-07	BRCA
TCGA-C8-A275-01A-21R-A16F-07	BRCA
TCGA-A2-A0YG-01A-21R-A109-07	BRCA
TCGA-E2-A1LK-01A-21R-A14D-07	BRCA
TCGA-AA-3842-01A-01R-1022-07	BRCA
TCGA-A8-A086-01A-11R-A00Z-07	BRCA
TCGA-AA-A017-01A-01R-A00A-07	BRCA
TCGA-D8-A1XO-01A-11R-A14M-07	BRCA
TCGA-BH-A0E2-01A-11R-A056-07	BRCA
TCGA-E2-A154-01A-11R-A115-07	BRCA
TCGA-BH-A18V-01A-11R-A12D-07	BRCA
TCGA-A8-A0A4-01A-11R-A00Z-07	BRCA
TCGA-A7-A0D9-01A-31R-A056-07	BRCA
TCGA-BH-A0HP-01A-12R-A084-07	BRCA
TCGA-AO-A0J2-01A-11R-A034-07	BRCA
TCGA-A2-A0YD-01A-11R-A109-07	BRCA
TCGA-B6-A0IP-01A-11R-A034-07	BRCA
TCGA-AR-A0TU-01A-31R-A109-07	BRCA
TCGA-A7-A0CG-01A-12R-A056-07	BRCA
TCGA-BH-A0BL-01A-11R-A115-07	BRCA
TCGA-C8-A1HG-01A-11R-A137-07	BRCA
TCGA-BH-A208-01A-11R-A157-07	BRCA
TCGA-A8-A08I-01A-11R-A00Z-07	BRCA
TCGA-A8-A09A-01A-11R-A00Z-07	BRCA
TCGA-E2-A1AZ-01A-11R-A12P-07	BRCA
TCGA-BH-A202-01A-11R-A14M-07	BRCA
TCGA-AA-A03J-01A-21R-A16W-07	BRCA
TCGA-E9-A1N3-01A-12R-A157-07	BRCA
TCGA-AA-3980-01A-02R-1022-07	BRCA
TCGA-E2-A152-01A-11R-A12D-07	BRCA
TCGA-A8-A09R-01A-11R-A00Z-07	BRCA
TCGA-AN-A0XS-01A-22R-A109-07	BRCA
TCGA-A2-A259-01A-11R-A16F-07	BRCA
TCGA-AN-A0FZ-01A-11R-A034-07	BRCA
TCGA-BH-A1FR-01A-11R-A13Q-07	BRCA
TCGA-BH-A18R-01A-11R-A12D-07	BRCA
TCGA-AN-A0XO-01A-11R-A109-07	BRCA
TCGA-A8-A08R-01A-11R-A034-07	BRCA
TCGA-B6-A1KI-01A-11R-A14M-07	BRCA
TCGA-AA-3939-01A-01R-1022-07	BRCA
TCGA-AC-A2B8-01A-11R-A17B-07	BRCA
TCGA-BH-A0H3-01A-11R-A12P-07	BRCA
TCGA-GM-A2DK-01A-21R-A180-07	BRCA
TCGA-BH-A0AV-01A-31R-A115-07	BRCA
TCGA-E2-A14P-01A-31R-A12D-07	BRCA
TCGA-BH-A1ES-01A-11R-A137-07	BRCA
TCGA-E2-A159-01A-11R-A115-07	BRCA
TCGA-D8-A1JA-01A-11R-A13Q-07	BRCA
TCGA-BH-A0HI-01A-11R-A084-07	BRCA
TCGA-AN-A0FK-01A-11R-A034-07	BRCA
TCGA-AO-A0J5-01A-11R-A034-07	BRCA
TCGA-A7-A3J1-01A-11R-A213-07	BRCA
TCGA-AC-A2FB-01A-11R-A17B-07	BRCA
TCGA-AR-A0TS-01A-11R-A115-07	BRCA
TCGA-A7-A0DB-01A-11R-A00Z-07	BRCA
TCGA-AZ-4615-01A-01R-1410-07	BRCA
TCGA-AA-3664-01A-01R-0905-07	BRCA
TCGA-B6-A0X4-01A-11R-A109-07	BRCA
TCGA-A8-A09C-01A-11R-A00Z-07	BRCA
TCGA-A2-A04T-01A-21R-A034-07	BRCA
TCGA-B6-A0IA-01A-11R-A034-07	BRCA
TCGA-D8-A1X9-01A-12R-A157-07	BRCA
TCGA-AN-A03X-01A-21R-A00Z-07	BRCA
TCGA-A2-A0T2-01A-11R-A084-07	BRCA
TCGA-E2-A1IF-01A-11R-A144-07	BRCA
TCGA-BH-A0DI-01A-21R-A12P-07	BRCA
TCGA-A8-A083-01A-21R-A00Z-07	BRCA
TCGA-BH-A1EV-01A-11R-A137-07	BRCA
TCGA-D8-A1XA-01A-11R-A14D-07	BRCA
TCGA-D8-A1XD-01A-11R-A14D-07	BRCA
TCGA-D8-A1XL-01A-11R-A14M-07	BRCA
TCGA-AA-3821-01A-01R-1022-07	BRCA
TCGA-BH-A0DT-01A-21R-A12D-07	BRCA
TCGA-AR-A2LN-01A-21R-A18M-07	BRCA
TCGA-BH-A1EY-01A-11R-A13Q-07	BRCA
TCGA-AN-A04C-01A-21R-A034-07	BRCA
TCGA-AR-A1AI-01A-11R-A12P-07	BRCA
TCGA-A2-A0EQ-01A-11R-A034-07	BRCA
TCGA-D8-A1XC-01A-11R-A14D-07	BRCA
TCGA-AR-A0TQ-01A-11R-A084-07	BRCA
TCGA-EW-A1IX-01A-12R-A144-07	BRCA
TCGA-BH-A0BS-01A-11R-A12P-07	BRCA
TCGA-D8-A1XG-01A-11R-A14D-07	BRCA
TCGA-BH-A0BO-01A-23R-A12D-07	BRCA
TCGA-BH-A18N-01A-11R-A12D-07	BRCA
TCGA-AA-3502-01A-01R-1410-07	BRCA
TCGA-E9-A22G-01A-11R-A157-07	BRCA
TCGA-E9-A1N8-01A-11R-A144-07	BRCA
TCGA-E2-A15E-06A-11R-A12D-07	BRCA
TCGA-E2-A1LI-01A-12R-A157-07	BRCA
TCGA-A2-A0YC-01A-11R-A109-07	BRCA
TCGA-BH-A1EN-01A-11R-A13Q-07	BRCA
TCGA-A2-A0CZ-01A-11R-A034-07	BRCA
TCGA-AA-3986-01A-02R-1022-07	BRCA
TCGA-AO-A0J7-01A-11R-A034-07	BRCA
TCGA-E2-A15A-06A-11R-A12D-07	BRCA
TCGA-EW-A1OY-01A-11R-A144-07	BRCA
TCGA-GM-A2DI-01A-31R-A18M-07	BRCA
TCGA-A8-A084-01A-21R-A00Z-07	BRCA
TCGA-E2-A14O-01A-31R-A115-07	BRCA
TCGA-AA-3977-01A-01R-1022-07	BRCA
TCGA-E9-A1NA-01A-11R-A144-07	BRCA
TCGA-A2-A0YH-01A-11R-A109-07	BRCA
TCGA-GM-A2DL-01A-11R-A18M-07	BRCA
TCGA-E2-A14X-01A-11R-A115-07	BRCA
TCGA-AR-A24K-01A-11R-A169-07	BRCA
TCGA-A2-A0CL-01A-11R-A115-07	BRCA
TCGA-BH-A0H0-01A-11R-A056-07	BRCA
TCGA-A8-A094-01A-11R-A00Z-07	BRCA
TCGA-AA-A02R-01A-01R-A00A-07	BRCA
TCGA-AA-A01Z-01A-11R-A083-07	BRCA
TCGA-BH-A0BW-01A-11R-A115-07	BRCA
TCGA-BH-A0C3-01A-21R-A12P-07	BRCA
TCGA-B6-A1KF-01A-11R-A13Q-07	BRCA
TCGA-AQ-A1H2-01A-11R-A13Q-07	BRCA
TCGA-C8-A133-01A-32R-A12D-07	BRCA
TCGA-B6-A0I6-01A-11R-A034-07	BRCA
TCGA-D8-A27K-01A-11R-A16F-07	BRCA
TCGA-E9-A1RE-01A-11R-A157-07	BRCA
TCGA-E9-A1NF-01A-11R-A14D-07	BRCA
TCGA-AO-A0J3-01A-11R-A034-07	BRCA
TCGA-A2-A0ET-01A-31R-A034-07	BRCA
TCGA-AR-A0U3-01A-11R-A109-07	BRCA
TCGA-GM-A2DM-01A-11R-A180-07	BRCA
TCGA-AA-3710-01A-01R-1022-07	BRCA
TCGA-A2-A0T6-01A-11R-A084-07	BRCA
TCGA-BH-A0BG-01A-11R-A115-07	BRCA
TCGA-AA-3543-01A-01R-0826-07	BRCA
TCGA-A6-4107-01A-02R-1410-07	BRCA
TCGA-AA-3684-01A-02R-0905-07	BRCA
TCGA-AA-3872-01A-01R-1022-07	BRCA
TCGA-E9-A1R5-01A-11R-A14M-07	BRCA
TCGA-B6-A0RT-01A-21R-A084-07	BRCA
TCGA-AA-A02E-01A-01R-A00A-07	BRCA
TCGA-AA-3850-01A-01R-1022-07	BRCA
TCGA-A8-A076-01A-21R-A00Z-07	BRCA
TCGA-AA-3495-01A-01R-1410-07	BRCA
TCGA-AR-A1AJ-01A-21R-A12P-07	BRCA
TCGA-AA-A01Q-01A-01R-A002-07	BRCA
TCGA-AA-3844-01A-01R-1022-07	BRCA
TCGA-AN-A0AT-01A-11R-A034-07	BRCA
TCGA-BH-A0E7-01A-11R-A034-07	BRCA
TCGA-AR-A2LK-01A-11R-A180-07	BRCA
TCGA-BH-A0EA-01A-11R-A115-07	BRCA
TCGA-A2-A0D4-01A-11R-A00Z-07	BRCA
TCGA-E2-A10A-01A-21R-A115-07	BRCA
TCGA-AN-A0AJ-01A-11R-A00Z-07	BRCA
TCGA-A8-A095-01A-11R-A00Z-07	BRCA
TCGA-AA-A02H-01A-01R-A089-07	BRCA
TCGA-A1-A0SM-01A-11R-A084-07	BRCA
TCGA-AO-A0JM-01A-21R-A056-07	BRCA
TCGA-A2-A0SV-01A-11R-A084-07	BRCA
TCGA-A8-A06Q-01A-11R-A034-07	BRCA
TCGA-C8-A131-01A-11R-A115-07	BRCA
TCGA-EW-A2FR-01A-11R-A21T-07	BRCA
TCGA-E9-A1R7-01A-11R-A14M-07	BRCA
TCGA-AO-A128-01A-11R-A10J-07	BRCA
TCGA-AA-3555-01A-01R-0821-07	BRCA
TCGA-BH-A204-01A-11R-A157-07	BRCA
TCGA-C8-A12W-01A-11R-A115-07	BRCA
TCGA-AA-3544-01A-01R-1873-07	BRCA
TCGA-E2-A109-01A-11R-A10J-07	BRCA
TCGA-B6-A0WS-01A-11R-A115-07	BRCA
TCGA-AA-3678-01A-01R-0905-07	BRCA
TCGA-GM-A3NY-01A-11R-A21T-07	BRCA
TCGA-AA-3492-01A-01R-1410-07	BRCA
TCGA-AA-A01X-01A-21R-A083-07	BRCA
TCGA-AA-A00U-01A-01R-A002-07	BRCA
TCGA-AA-3516-01A-02R-0826-07	BRCA
TCGA-E2-A15H-01A-11R-A12D-07	BRCA
TCGA-AA-A03F-01A-11R-A16W-07	BRCA
TCGA-AN-A0AL-01A-11R-A00Z-07	BRCA
TCGA-A8-A09I-01A-22R-A034-07	BRCA
TCGA-D8-A1JL-01A-11R-A13Q-07	BRCA
TCGA-BH-A0GZ-01A-11R-A056-07	BRCA
TCGA-A8-A0AB-01A-11R-A034-07	BRCA
TCGA-C8-A12Z-01A-11R-A115-07	BRCA
TCGA-AR-A2LO-01A-31R-A18M-07	BRCA
TCGA-E2-A1IE-01A-11R-A13Q-07	BRCA
TCGA-AA-A01T-01A-21R-A16W-07	BRCA
TCGA-BH-A0C0-01A-21R-A056-07	BRCA
TCGA-A8-A08L-01A-11R-A00Z-07	BRCA
TCGA-A2-A0ER-01A-21R-A034-07	BRCA
TCGA-E2-A1IG-01A-11R-A144-07	BRCA
TCGA-A8-A08Z-01A-21R-A00Z-07	BRCA
TCGA-AN-A0FS-01A-11R-A034-07	BRCA
TCGA-BH-A201-01A-11R-A14M-07	BRCA
TCGA-D8-A147-01A-11R-A115-07	BRCA
TCGA-D8-A27R-01A-11R-A16F-07	BRCA
TCGA-A8-A07R-01A-21R-A034-07	BRCA
TCGA-BH-A0DS-01A-11R-A056-07	BRCA
TCGA-AO-A1KP-01A-11R-A13Q-07	BRCA
TCGA-A6-2680-01A-01R-1410-07	BRCA
TCGA-B6-A0I1-01A-11R-A21T-07	BRCA
TCGA-A7-A3J0-01A-11R-A213-07	BRCA
TCGA-AA-3875-01A-01R-0905-07	BRCA
TCGA-E9-A295-01A-11R-A16F-07	BRCA
TCGA-E9-A1RF-01A-11R-A157-07	BRCA
TCGA-A8-A09G-01A-21R-A00Z-07	BRCA
TCGA-AN-A04D-01A-21R-A034-07	BRCA
TCGA-D8-A27P-01A-11R-A16F-07	BRCA
TCGA-E2-A15E-01A-11R-A12D-07	BRCA
TCGA-EW-A2FV-01A-11R-A17B-07	BRCA
TCGA-E2-A3DX-01A-21R-A213-07	BRCA
TCGA-BH-A0HO-01A-11R-A034-07	BRCA
TCGA-E9-A1RI-01A-11R-A169-07	BRCA
TCGA-AA-3831-01A-01R-0905-07	BRCA
TCGA-AO-A12E-01A-11R-A10J-07	BRCA
TCGA-AA-3814-01A-01R-0905-07	BRCA
TCGA-AZ-4614-01A-01R-1410-07	BRCA
TCGA-BH-A0W4-01A-11R-A109-07	BRCA
TCGA-E9-A249-01A-11R-A169-07	BRCA
TCGA-E9-A1QZ-01A-21R-A169-07	BRCA
TCGA-AA-A02J-01A-01R-A00A-07	BRCA
TCGA-E9-A22A-01A-11R-A157-07	BRCA
TCGA-AA-3680-01A-01R-0905-07	BRCA
TCGA-BH-A18J-01A-11R-A12D-07	BRCA
TCGA-B6-A0I9-01A-11R-A034-07	BRCA
TCGA-AR-A2LL-01A-11R-A180-07	BRCA
TCGA-C8-A12O-01A-11R-A115-07	BRCA
TCGA-E2-A15R-01A-11R-A115-07	BRCA
TCGA-AA-3538-01A-01R-0821-07	BRCA
TCGA-A2-A25D-01A-12R-A16F-07	BRCA
TCGA-E9-A1NI-01A-11R-A14D-07	BRCA
TCGA-AA-3818-01A-01R-0905-07	BRCA
TCGA-AO-A0JF-01A-11R-A056-07	BRCA
TCGA-EW-A1OX-01A-11R-A144-07	BRCA
TCGA-A8-A09X-01A-11R-A00Z-07	BRCA
TCGA-BH-A0E9-01B-11R-A115-07	BRCA
TCGA-E9-A244-01A-11R-A169-07	BRCA
TCGA-BH-A0E1-01A-11R-A056-07	BRCA
TCGA-E9-A247-01A-11R-A169-07	BRCA
TCGA-E2-A106-01A-11R-A10J-07	BRCA
TCGA-D8-A1JT-01A-31R-A13Q-07	BRCA
TCGA-D8-A141-01A-11R-A115-07	BRCA
TCGA-AA-3852-01A-01R-0905-07	BRCA
TCGA-D8-A1XU-01A-11R-A14M-07	BRCA
TCGA-AO-A03M-01B-11R-A10J-07	BRCA
TCGA-A2-A0T0-01A-22R-A084-07	BRCA
TCGA-AZ-4681-01A-01R-1410-07	BRCA
TCGA-A1-A0SD-01A-11R-A115-07	BRCA
TCGA-C8-A26Z-01A-11R-A16F-07	BRCA
TCGA-EW-A1OW-01A-21R-A144-07	BRCA
TCGA-AA-3862-01A-01R-1022-07	BRCA
TCGA-AO-A12F-01A-11R-A115-07	BRCA
TCGA-AN-A0XV-01A-11R-A109-07	BRCA
TCGA-A2-A1FX-01A-11R-A13Q-07	BRCA
TCGA-D8-A1Y1-01A-21R-A14M-07	BRCA
TCGA-BH-A0BV-01A-11R-A00Z-07	BRCA
TCGA-AR-A24V-01A-21R-A169-07	BRCA
TCGA-B6-A0X1-01A-11R-A109-07	BRCA
TCGA-BH-A1FL-01A-11R-A13Q-07	BRCA
TCGA-C8-A26X-01A-31R-A16F-07	BRCA
TCGA-A8-A06Z-01A-11R-A00Z-07	BRCA
TCGA-AR-A0TR-01A-11R-A084-07	BRCA
TCGA-AA-3692-01A-01R-0905-07	BRCA
TCGA-E9-A22H-01A-11R-A157-07	BRCA
TCGA-AA-A00A-01A-01R-A002-07	BRCA
TCGA-BH-A0AY-01A-21R-A00Z-07	BRCA
TCGA-E2-A1LG-01A-21R-A14M-07	BRCA
TCGA-AA-3494-01A-01R-1410-07	BRCA
TCGA-GM-A2D9-01A-11R-A18M-07	BRCA
TCGA-BH-A0HA-01A-11R-A12P-07	BRCA
TCGA-AA-3531-01A-01R-0821-07	BRCA
TCGA-AQ-A04J-01A-02R-A034-07	BRCA
TCGA-AN-A0XP-01A-11R-A109-07	BRCA
TCGA-C8-A12Y-01A-11R-A12D-07	BRCA
TCGA-D8-A1XV-01A-11R-A14M-07	BRCA
TCGA-AC-A23G-01A-11R-A213-07	BRCA
TCGA-CK-4951-01A-01R-1410-07	BRCA
TCGA-AQ-A0Y5-01A-11R-A14M-07	BRCA
TCGA-BH-A0BZ-01A-31R-A12P-07	BRCA
TCGA-AA-3520-01A-01R-0821-07	BRCA
TCGA-C8-A12V-01A-11R-A115-07	BRCA
TCGA-BH-A28Q-01A-11R-A16F-07	BRCA
TCGA-A8-A08O-01A-21R-A056-07	BRCA
TCGA-AN-A0XL-01A-11R-A10J-07	BRCA
TCGA-A1-A0SQ-01A-21R-A144-07	BRCA
TCGA-A8-A075-01A-11R-A084-07	BRCA
TCGA-A8-A08P-01A-11R-A00Z-07	BRCA
TCGA-A8-A07C-01A-11R-A034-07	BRCA
TCGA-AA-A01P-01A-21R-A083-07	BRCA
TCGA-A2-A1G4-01A-11R-A13Q-07	BRCA
TCGA-BH-A0B2-01A-11R-A10J-07	BRCA
TCGA-E2-A1L7-01A-11R-A144-07	BRCA
TCGA-AR-A1AK-01A-21R-A12P-07	BRCA
TCGA-E2-A1L9-01A-11R-A13Q-07	BRCA
TCGA-A2-A0YF-01A-21R-A109-07	BRCA
TCGA-AA-3534-01A-01R-0821-07	BRCA
TCGA-A8-A09T-01A-11R-A00Z-07	BRCA
TCGA-B6-A0IH-01A-11R-A115-07	BRCA
TCGA-AR-A0TP-01A-11R-A084-07	BRCA
TCGA-E2-A10C-01A-21R-A10J-07	BRCA
TCGA-E2-A15P-01A-11R-A115-07	BRCA
TCGA-E9-A3Q9-01A-11R-A21T-07	BRCA
TCGA-E2-A10F-01A-11R-A10J-07	BRCA
TCGA-AN-A0FN-01A-11R-A034-07	BRCA
TCGA-GI-A2C9-01A-11R-A21T-07	BRCA
TCGA-GM-A2DF-01A-11R-A180-07	BRCA
TCGA-AO-A0J9-01A-11R-A034-07	BRCA
TCGA-D8-A1XT-01A-11R-A14M-07	BRCA
TCGA-CM-4750-01A-01R-1410-07	BRCA
TCGA-AO-A0JC-01A-11R-A056-07	BRCA
TCGA-E2-A105-01A-11R-A10J-07	BRCA
TCGA-BH-A0RX-01A-21R-A084-07	BRCA
TCGA-C8-A1HM-01A-12R-A137-07	BRCA
TCGA-AO-A03N-01B-11R-A10J-07	BRCA
TCGA-AC-A2FG-01A-11R-A17B-07	BRCA
TCGA-AA-A00F-01A-01R-A002-07	BRCA
TCGA-BH-A0HF-01A-11R-A056-07	BRCA
TCGA-A8-A0AD-01A-11R-A056-07	BRCA
TCGA-A8-A0A2-01A-11R-A034-07	BRCA
TCGA-EW-A2FS-01A-11R-A17B-07	BRCA
TCGA-AA-3527-01A-01R-0821-07	BRCA
TCGA-A2-A0YK-01A-22R-A109-07	BRCA
TCGA-AC-A23E-01A-11R-A157-07	BRCA
TCGA-BH-A0B3-01A-11R-A056-07	BRCA
TCGA-E2-A15D-01A-11R-A115-07	BRCA
TCGA-EW-A1P6-01A-11R-A144-07	BRCA
TCGA-A7-A0CE-01A-11R-A00Z-07	BRCA
TCGA-A6-2677-01A-01R-0821-07	BRCA
TCGA-A6-2676-01A-01R-0826-07	BRCA
TCGA-BH-A0BP-01A-11R-A115-07	BRCA
TCGA-C8-A278-01A-11R-A169-07	BRCA
TCGA-D8-A1JJ-01A-31R-A14M-07	BRCA
TCGA-BH-A0HY-01A-11R-A056-07	BRCA
TCGA-D8-A1XQ-01A-11R-A14M-07	BRCA
TCGA-AC-A23C-01A-12R-A169-07	BRCA
TCGA-BH-A0B5-01A-11R-A12P-07	BRCA
TCGA-A8-A08T-01A-21R-A00Z-07	BRCA
TCGA-AO-A12C-01A-11R-A10J-07	BRCA
TCGA-AA-3877-01A-01R-1022-07	BRCA
TCGA-E2-A14T-01A-11R-A115-07	BRCA
TCGA-C8-A274-01A-11R-A16F-07	BRCA
TCGA-C8-A12M-01A-11R-A115-07	BRCA
TCGA-E2-A1B4-01A-11R-A12P-07	BRCA
TCGA-AR-A1AW-01A-21R-A12P-07	BRCA
TCGA-AA-3930-01A-01R-1022-07	BRCA
TCGA-D8-A145-01A-11R-A115-07	BRCA
TCGA-AR-A256-01A-11R-A169-07	BRCA
TCGA-A8-A09Q-01A-11R-A00Z-07	BRCA
TCGA-AN-A0AS-01A-11R-A00Z-07	BRCA
TCGA-A2-A0EW-01A-21R-A115-07	BRCA
TCGA-C8-A26Y-01A-11R-A16F-07	BRCA
TCGA-C8-A12T-01A-11R-A115-07	BRCA
TCGA-EW-A1IW-01A-11R-A13Q-07	BRCA
TCGA-AR-A24Z-01A-11R-A169-07	BRCA
TCGA-D8-A1JN-01A-11R-A13Q-07	BRCA
TCGA-BH-A0HX-01A-21R-A056-07	BRCA
TCGA-D8-A1XR-01A-11R-A14M-07	BRCA
TCGA-D8-A1JP-01A-11R-A13Q-07	BRCA
TCGA-AR-A254-01A-21R-A169-07	BRCA
TCGA-AR-A2LM-01A-11R-A180-07	BRCA
TCGA-E9-A1N6-01A-11R-A144-07	BRCA
TCGA-CM-4752-01A-01R-1410-07	BRCA
TCGA-E2-A1IO-01A-11R-A144-07	BRCA
TCGA-AO-A12G-01A-11R-A10J-07	BRCA
TCGA-BH-A1FJ-01A-11R-A13Q-07	BRCA
TCGA-D8-A1JU-01A-11R-A13Q-07	BRCA
TCGA-E2-A10B-01A-11R-A10J-07	BRCA
TCGA-AN-A0FL-01A-11R-A034-07	BRCA
TCGA-GM-A2DO-01A-11R-A18M-07	BRCA
TCGA-AO-A0JE-01A-11R-A056-07	BRCA
TCGA-A2-A25A-01A-12R-A16F-07	BRCA
TCGA-AA-3514-01A-02R-0821-07	BRCA
TCGA-E2-A14Y-01A-21R-A12D-07	BRCA
TCGA-E2-A1II-01A-11R-A144-07	BRCA
TCGA-AA-3989-01A-01R-1022-07	BRCA
TCGA-AA-3562-01A-02R-0821-07	BRCA
TCGA-AA-A022-01A-21R-A16W-07	BRCA
TCGA-A2-A04N-01A-11R-A115-07	BRCA
TCGA-GM-A2DC-01A-11R-A18M-07	BRCA
TCGA-A2-A04R-01A-41R-A109-07	BRCA
TCGA-A2-A0ST-01A-12R-A084-07	BRCA
TCGA-AO-A0J8-01A-21R-A034-07	BRCA
TCGA-AA-3681-01A-01R-0905-07	BRCA
TCGA-A8-A08H-01A-21R-A00Z-07	BRCA
TCGA-EW-A1IY-01A-11R-A13Q-07	BRCA
TCGA-BH-A209-01A-11R-A157-07	BRCA
TCGA-BH-A18F-01A-11R-A12D-07	BRCA
TCGA-E2-A108-01A-13R-A10J-07	BRCA
TCGA-A2-A0CT-01A-31R-A056-07	BRCA
TCGA-E9-A228-01A-31R-A157-07	BRCA
TCGA-AR-A2LH-01A-31R-A18M-07	BRCA
TCGA-E2-A155-01A-11R-A12D-07	BRCA
TCGA-AO-A12D-01A-11R-A115-07	BRCA
TCGA-A1-A0SE-01A-11R-A084-07	BRCA
TCGA-B6-A0IM-01A-11R-A034-07	BRCA
TCGA-AN-A041-01A-11R-A034-07	BRCA
TCGA-AR-A24M-01A-11R-A169-07	BRCA
TCGA-E2-A15J-01A-11R-A12P-07	BRCA
TCGA-BH-A1FB-01A-11R-A13Q-07	BRCA
TCGA-BH-A0BD-01A-11R-A034-07	BRCA
TCGA-BH-A0DP-01A-21R-A056-07	BRCA
TCGA-A1-A0SO-01A-22R-A084-07	BRCA
TCGA-AA-A00O-01A-02R-A089-07	BRCA
TCGA-BH-A1FU-01A-11R-A14D-07	BRCA
TCGA-A2-A0EN-01A-13R-A084-07	BRCA
TCGA-BH-A0BT-01A-11R-A12P-07	BRCA
TCGA-A8-A07W-01A-11R-A00Z-07	BRCA
TCGA-E9-A1N5-01A-11R-A14D-07	BRCA
TCGA-E2-A10E-01A-21R-A10J-07	BRCA
TCGA-B6-A0RQ-01A-11R-A115-07	BRCA
TCGA-E2-A1LH-01A-11R-A14D-07	BRCA
TCGA-C8-A1HF-01A-11R-A137-07	BRCA
TCGA-AO-A1KR-01A-12R-A144-07	BRCA
TCGA-B6-A0WV-01A-11R-A109-07	BRCA
TCGA-D8-A27G-01A-11R-A16F-07	BRCA
TCGA-AA-3966-01A-01R-1113-07	BRCA
TCGA-C8-A12L-01A-11R-A115-07	BRCA
TCGA-AR-A2LQ-01A-22R-A18M-07	BRCA
TCGA-A2-A0T4-01A-31R-A084-07	BRCA
TCGA-E2-A153-01A-12R-A12D-07	BRCA
TCGA-A6-2674-01A-02R-0821-07	BRCA
TCGA-BH-A0BA-01A-11R-A056-07	BRCA
TCGA-A2-A0YE-01A-11R-A109-07	BRCA
TCGA-BH-A0E0-01A-11R-A056-07	BRCA
TCGA-GM-A2DN-01A-11R-A180-07	BRCA
TCGA-AA-3542-01A-02R-1873-07	BRCA
TCGA-B6-A0X0-01A-21R-A115-07	BRCA
TCGA-D8-A13Z-01A-11R-A115-07	BRCA
TCGA-A2-A0SU-01A-11R-A084-07	BRCA
TCGA-BH-A0C7-01B-11R-A115-07	BRCA
TCGA-B6-A2IU-01A-32R-A18M-07	BRCA
TCGA-D8-A1JG-01B-11R-A13Q-07	BRCA
TCGA-A6-3807-01A-01R-1022-07	BRCA
TCGA-D8-A1XY-01A-11R-A14M-07	BRCA
TCGA-A8-A085-01A-11R-A00Z-07	BRCA
TCGA-E9-A226-01A-21R-A157-07	BRCA
TCGA-BH-A0HQ-01A-11R-A034-07	BRCA
TCGA-A7-A0CJ-01A-21R-A00Z-07	BRCA
TCGA-D8-A1XK-01A-21R-A14M-07	BRCA
TCGA-AC-A2FO-01A-11R-A180-07	BRCA
TCGA-B6-A0RL-01A-11R-A084-07	BRCA
TCGA-A2-A0YI-01A-31R-A10J-07	BRCA
TCGA-E9-A1RH-01A-21R-A169-07	BRCA
TCGA-B6-A0IG-01A-11R-A034-07	BRCA
TCGA-AN-A0XN-01A-21R-A109-07	BRCA
TCGA-A8-A092-01A-11R-A00Z-07	BRCA
TCGA-AO-A03P-01A-11R-A00Z-07	BRCA
TCGA-BH-A0EI-01A-11R-A115-07	BRCA
TCGA-AR-A0U4-01A-11R-A109-07	BRCA
TCGA-E9-A1RD-01A-11R-A157-07	BRCA
TCGA-AA-3561-01A-01R-0821-07	BRCA
TCGA-E2-A1IH-01A-11R-A13Q-07	BRCA
TCGA-AA-3866-01A-01R-1022-07	BRCA
TCGA-A8-A09N-01A-11R-A00Z-07	BRCA
TCGA-BH-A0DV-01A-21R-A12P-07	BRCA
TCGA-D8-A1JK-01A-11R-A13Q-07	BRCA
TCGA-E9-A248-01A-11R-A169-07	BRCA
TCGA-B6-A0WT-01A-11R-A109-07	BRCA
TCGA-BH-A0DH-01A-11R-A084-07	BRCA
TCGA-E2-A15A-01A-11R-A12D-07	BRCA
TCGA-AA-3811-01A-01R-1022-07	BRCA
TCGA-E9-A22B-01A-11R-A157-07	BRCA
TCGA-AO-A124-01A-11R-A10J-07	BRCA
TCGA-EW-A1J2-01A-21R-A13Q-07	BRCA
TCGA-E2-A15M-01A-11R-A12D-07	BRCA
TCGA-AA-3952-01A-01R-1022-07	BRCA
TCGA-AA-A01K-01A-01R-A00A-07	BRCA
TCGA-AQ-A04H-01B-11R-A10J-07	BRCA
TCGA-A8-A07P-01A-11R-A00Z-07	BRCA
TCGA-BH-A0W7-01A-11R-A115-07	BRCA
TCGA-GI-A2C8-01A-11R-A16F-07	BRCA
TCGA-BH-A18L-01A-32R-A12D-07	BRCA
TCGA-A8-A081-01A-11R-A00Z-07	BRCA
TCGA-AA-3856-01A-01R-0905-07	BRCA
TCGA-AA-A00E-01A-01R-A002-07	BRCA
TCGA-AN-A0FW-01A-11R-A034-07	BRCA
TCGA-AA-3556-01A-01R-0821-07	BRCA
TCGA-A6-2682-01A-01R-1410-07	BRCA
TCGA-AN-A0G0-01A-11R-A034-07	BRCA
TCGA-C8-A1HE-01A-11R-A13Q-07	BRCA
TCGA-A2-A0SW-01A-11R-A084-07	BRCA
TCGA-A2-A0EU-01A-22R-A056-07	BRCA
TCGA-C8-A135-01A-11R-A115-07	BRCA
TCGA-A6-2671-01A-01R-1410-07	BRCA
TCGA-BH-A0HW-01A-11R-A034-07	BRCA
TCGA-A7-A26G-01A-21R-A169-07	BRCA
TCGA-BH-A0BQ-01A-21R-A115-07	BRCA
TCGA-BH-A0HB-01A-11R-A056-07	BRCA
TCGA-AR-A1AL-01A-21R-A12P-07	BRCA
TCGA-E9-A1RC-01A-11R-A157-07	BRCA
TCGA-A7-A26E-01A-11R-A169-07	BRCA
TCGA-A7-A0DC-01A-11R-A00Z-07	BRCA
TCGA-EW-A1PB-01A-11R-A144-07	BRCA
TCGA-AA-3688-01A-01R-0905-07	BRCA
TCGA-A2-A1G1-01A-21R-A13Q-07	BRCA
TCGA-AR-A0TZ-01A-12R-A084-07	BRCA
TCGA-A2-A0CM-01A-31R-A034-07	BRCA
TCGA-D8-A1JM-01A-11R-A13Q-07	BRCA
TCGA-D8-A1Y2-01A-11R-A157-07	BRCA
TCGA-E2-A1LA-01A-11R-A144-07	BRCA
TCGA-AR-A24Q-01A-12R-A169-07	BRCA
TCGA-A6-2685-01A-01R-1410-07	BRCA
TCGA-B6-A1KN-01A-11R-A13Q-07	BRCA
TCGA-A7-A13D-01A-13R-A12P-07	BRCA
TCGA-BH-A1EO-01A-11R-A137-07	BRCA
TCGA-AA-3715-01A-01R-0905-07	BRCA
TCGA-E2-A15C-01A-31R-A12D-07	BRCA
TCGA-AA-A01S-01A-21R-A083-07	BRCA
TCGA-A8-A082-01A-11R-A00Z-07	BRCA
TCGA-A8-A08J-01A-11R-A00Z-07	BRCA
TCGA-AR-A0TY-01A-12R-A115-07	BRCA
TCGA-EW-A1P3-01A-11R-A144-07	BRCA
TCGA-BH-A1FE-06A-11R-A213-07	BRCA
TCGA-AA-3666-01A-02R-0905-07	BRCA
TCGA-A8-A08S-01A-11R-A034-07	BRCA
TCGA-BH-A0HK-01A-11R-A056-07	BRCA
TCGA-A8-A09B-01A-11R-A00Z-07	BRCA
TCGA-AA-3858-01A-01R-0905-07	BRCA
TCGA-C8-A12N-01A-11R-A115-07	BRCA
TCGA-AA-3973-01A-01R-1022-07	BRCA
TCGA-A2-A1G6-01A-11R-A13Q-07	BRCA
TCGA-D8-A1X8-01A-11R-A14M-07	BRCA
TCGA-AO-A03O-01A-11R-A00Z-07	BRCA
TCGA-A1-A0SN-01A-11R-A144-07	BRCA
TCGA-AO-A0J4-01A-11R-A034-07	BRCA
TCGA-BH-A0B1-01A-12R-A056-07	BRCA
TCGA-AO-A1KO-01A-31R-A13Q-07	BRCA
TCGA-E9-A3HO-01A-11R-A213-07	BRCA
TCGA-E2-A15K-01A-11R-A12P-07	BRCA
TCGA-EW-A1J1-01A-11R-A13Q-07	BRCA
TCGA-A2-A0ES-01A-11R-A115-07	BRCA
TCGA-GM-A2DD-01A-11R-A180-07	BRCA
TCGA-EW-A1P5-01A-11R-A144-07	BRCA
TCGA-A8-A09K-01A-11R-A00Z-07	BRCA
TCGA-AC-A3HN-01A-11R-A213-07	BRCA
TCGA-AA-3846-01A-01R-1022-07	BRCA
TCGA-A2-A1G0-01A-11R-A13Q-07	BRCA
TCGA-A2-A0T7-01A-21R-A084-07	BRCA
TCGA-BH-A0DK-01A-21R-A056-07	BRCA
TCGA-D8-A27N-01A-11R-A16F-07	BRCA
TCGA-C8-A138-01A-11R-A115-07	BRCA
TCGA-E9-A1N4-01A-11R-A14M-07	BRCA
TCGA-C8-A1HL-01A-11R-A137-07	BRCA
TCGA-D8-A27I-01A-11R-A16F-07	BRCA
TCGA-AA-3524-01A-02R-0821-07	BRCA
TCGA-EW-A1PH-01A-11R-A14M-07	BRCA
TCGA-AA-3982-01A-02R-1022-07	BRCA
TCGA-EW-A1J6-01A-11R-A13Q-07	BRCA
TCGA-BH-A0HU-01A-11R-A034-07	BRCA
TCGA-C8-A1HJ-01A-11R-A13Q-07	BRCA
TCGA-E9-A227-01A-11R-A157-07	BRCA
TCGA-B6-A0IB-01A-11R-A034-07	BRCA
TCGA-BH-A1FG-01A-11R-A13Q-07	BRCA
TCGA-BH-A0BM-01A-11R-A056-07	BRCA
TCGA-C8-A12U-01A-11R-A115-07	BRCA
TCGA-C8-A27A-01A-11R-A169-07	BRCA
TCGA-EW-A1P8-01A-11R-A144-07	BRCA
TCGA-E2-A15O-01A-11R-A115-07	BRCA
TCGA-E9-A1R4-01A-21R-A14D-07	BRCA
[truncated: 2,404 more rows]
